# Supplementary material for: A Novel Gene Signature Associated With “E2F Target” Pathway for Predicting the Prognosis of Prostate Cancer
Source: Front Mol Biosci. 2022 Apr 13;9:838654. doi: 10.3389/fmolb.2022.838654 (PMC9045651; doi:10.3389/fmolb.2022.838654)
Supplement: Supplementary file 2 [file Table4.XLS]

## Sheet: Sheet1
Gene_1	Gene_2	Correlation
PLK1	MXD3	0.463693
EPHA10	MXD3	0.211906
EPHA10	PLK1	0.162352
KIF4A	MXD3	0.44351
KIF4A	PLK1	0.421142
KIF4A	EPHA10	0.212143
