# Supplementary material for: A Novel Gene Signature Associated With “E2F Target” Pathway for Predicting the Prognosis of Prostate Cancer
Source: Front Mol Biosci. 2022 Apr 13;9:838654. doi: 10.3389/fmolb.2022.838654 (PMC9045651; doi:10.3389/fmolb.2022.838654)
Supplement: Supplementary file 3 [file Table2.XLS]

## Sheet: module_black
OXSM
TNS2
PLA2G5
PIGW
GPR37L1
KRT14
SOAT2
MTSS2
VAMP5
DENND2A
INMT
MLC1
SEMA3B
ACTA2
PGF
HACD1
SDHAF3
PKD1
NAGS
CYP27A1
BEND5
WFS1
EFEMP2
MRPS14
REEP1
SLC26A10
CUEDC1
C22orf39
MTARC1
EHD2
NXNL2
GALR1
C19orf54
VPS37C
VWA1
ARRB1
EN2
RBPMS2
TEF
PDE2A
IL1RL2
FAM86B2
PUS3
LGALS1
TRAF7
UTP18
TMEM41B
TXNDC2
LIMS2
MTCH2
ITM2C
AIF1L
SBK1
BCHE
MGARP
CD99L2
JAM3
MRPL3
CCL21
MAP1LC3B
ACOT9
FBXO31
KCNQ4
DPAGT1
STX1B
TANGO2
PYCR1
CNOT11
FST
LDHB
TMEM158
SPRYD3
ACKR1
CALM1
UCK2
ZBTB7B
ZNF74
BRINP2
SH3RF2
GABRQ
SMARCA4
C2orf15
CCDC8
SAMD11
PRRT1
ZDHHC9
ISM2
DES
SNX7
PACC1
H2BC15
RASGEF1C
NRDC
CHST12
DNAAF2
SELENOM
PI16
ARL4A
HOXC6
B4GALT3
USP11
ALX3
GYPC
HPS1
TNFSF12
ALDH18A1
CSPG4
TRIM36
MAGED1
RAB34
FBXL22
FBLN1
MGAT4B
EPHB6
C1QL1
HHIPL1
PGD
MLX
SPTBN2
TGM7
S100A4
RASL12
GNAL
POMC
HMGXB3
NES
TCP1
TPD52
IGFBP4
YWHAE
FAM155B
ARMS2
DNAJC15
GLIS1
ORC5
FAM163A
SMIM3
CES1
S100A6
CRIP3
PRRX2
FABP3
NUDT9
YARS1
SLC10A3
TIMP1
PIANP
STMP1
ZSCAN18
MPHOSPH10
TPSG1
EDN3
DDX19B
HABP4
COL6A2
SLC22A17
RTL8B
RHOBTB2
POLR2F
HMGCLL1
HAMP
PCCB
TACR2
GATA5
RBPMS
ADRA2B
NONO
NTRK1
POLR3E
SV2A
TSPAN4
NHLRC1
LMOD1
HSPA9
SLITRK2
SAMD14
VIT
SEL1L2
MPO
GNL2
PYGB
CMTM5
PHLDA3
LAPTM4A
SYDE1
CRYGD
BMPER
RCOR2
XPNPEP2
KCTD17
FAM124A
GABARAPL1
OSR1
CD59
THRA
GPR42
TCEAL4
PTH1R
MAMSTR
RHOXF1
ATPAF1
COX7A1
SYVN1
MBOAT2
FAM178B
COLEC10
COL23A1
TUBA1A
SLC12A8
FGFR4
SORBS3
HSPA8
VPS26B
EGFL6
CLDN5
VDAC1
LEO1
CIAO2A
ASIP
CABP1
PLA2G2C
LINC00672
ARHGAP1
RRAS
CNN1
RNF175
CCT2
BMERB1
MICU2
TMSB15A
TBC1D1
MROH8
H4C9
ITGA7
CCDC115
HOXA7
SURF4
RASA4
H1-0
TUBB6
GCK
C16orf86
FAM117B
PJA1
LACTB
SCARA3
WDR5B
IL17B
TRIM27
BPI
TAGLN
DBNDD2
TRIM45
SGCA
TGFB3
C9orf50
AC004691.2
LGR6
SLC38A5
MED15
SMTN
CLEC3B
RIPOR1
DCAF6
NUDT7
B4GALNT1
WFDC1
MYL6
NAA20
PDLIM7
PI4K2A
PARD6G
TCEAL5
DYSF
KLHL25
QSOX1
CCDC9B
PDK2
SORCS3
KCNMB1
SOSTDC1
SLC27A2
SCRG1
SRSF9
PNMA1
PPIC
PLIN4
RBFOX3
THAP11
TCEAL2
CDKN1C
SLC35E4
TBX22
HNRNPC
TMEM109
OPN1SW
CEND1
TMEM268
SLC2A4
CAVIN1
ACAA2
SYNDIG1
ZNF544
RXYLT1
ILF2
DAP3
THSD1
SLC48A1
FAM228A
HBA2
VSIG2
AHDC1
RGS9
CPNE6
CA9
YRDC
PBXIP1
FAM229B
FXYD6
CTF1
KCNIP3
NPTX1
KANK4
DNASE1L1
ARHGEF4
PRKAG1
GNG8
MYL9
CTSG
COPG1
FAIM2
HDAC5
VIPR2
DMPK
APMAP
FANCF
HPD
TRNP1
ARHGEF25
PPM1F
NLGN2
COX4I2
PENK
OSR2
TWIST2
KCTD11
P2RX1
LRTOMT
UBE2E1
RPRM
RABIF
NFATC4
ARSI
KCNE4
TNMD
METTL9
RAB12
C3orf18
PLAC9
TP53INP2
STAC2
ANKRD35
PSMD6
KCNF1
LAMB2
FSTL3
ECRG4
NOA1
CAPZA3
PGM5
RARS1
PGPEP1L
ATP5F1B
CACNA1H
C1QTNF1
DMWD
GRAMD1A
EHBP1L1
C9orf85
GNB5
MAL
ADD1
LARP6
GNL3
BHLHA9
PPP1R12C
NDRG2
NACAD
SYNM
C1orf43
MACIR
LGI4
RNASE4
AQP5
NSF
QRFPR
FAM162B
NYAP1
SND1
SLC6A13
VCP
MAPK3
ASB2
TNNI3K
PPP1R1A
SCOC
EFHD1
CYB5R3
CD248
TSPAN13
SLC22A18AS
C1QL2
TMEM39B
TMEM221
TENT5B
ADRB3
OLFML3
NDP
CNRIP1
EIF2AK1
MRPL44
ARHGEF26
PIGF
ALG6
FOLH1
RERGL
EIF1B
SLC22A2
PPP1R14A
EMP3
GAL3ST3
TMEM108
RIPK2
FGFRL1
ANKRD53
BCAS4
TES
SLC46A1
HNRNPL
SLC5A8
RPL39L
SBDS
NOSTRIN
NECAB1
STT3A
DLX1
EMILIN1
PMP2
CCDC81
TGFB1I1
TFG
HAT1
F7
MEN1
PDCD2
IGSF1
NNMT
MSMB
L1CAM
PTGDS
LIG3
CDH19
RNF112
TBC1D10A
POPDC2
EPCAM
PRSS57
ARHGEF10L
HSPB1
TULP1
CHRNA4
CISD2
REPIN1
UBE2QL1
RTL5
ITGB1BP2
GSTM4
PAGE4
OR5K2
HMCN2
TMEM240
SIX2
GGPS1
MAZ
YEATS4
DGLUCY
CFD
DOK4
MYH11
ENO2
CTIF
CCDC102A
MRPS35
LRRC59
CCT8
PCSK2
KLHL21
ABCC4
JPT2
TSC22D3
FEZ1
RASL11B
OPTC
MGLL
LRRTM1
HIPK4
LRRC17
ZNF575
C1QTNF4
CAMKK2
LGALS3
UCN2
SLC25A17
HAPLN2
MCAM
PFKP
LMO4
ANKDD1B
PGRMC1
NXN
EFS
CYP11A1
CYB5R2
DTX3
RILPL1
DPH2
SLC35A2
C4orf3
OSTC
APOM
GRASP
FOXA1
PNMA8A
S100A3
APBB1
MAG
AKIP1
DLG4
ALDH2
CANT1
ZNF285
SLC27A3
DPT
C1orf94
STRADB
ITPKA
SLC25A33
GFRA3
ACP1
AIFM2
PNMA6E
MYZAP
CNTFR
LY6G6F-LY6G6D
EPHA10
TMIE
PCP4
MRAP2
FAM107A
FXYD1
CLIP2
EPHB1
ADAMTSL5
JPH2
TTLL12
KCTD2
SPEG
POLR3GL
P3H3
RNF149
RDH5
IFI27L2
UNC13B
CBX8
SMOC1
PNCK
ZNF219
FAM160B2
AC011530.1
BPHL
SERP1
COL13A1
AADACL4
RNF41
NOG
GNG7
HOGA1
DACT3
TCEAL1
KRBOX1
WFIKKN2
C1orf54
ADRA1D
TSPYL2
NAALADL1
NISCH
GALNT9
LRCOL1
PSAT1
HDLBP
SAMD5
PXDC1
RBM45
ACTB
TBX2
ZNF853
TSG101
CCDC69
DOLPP1
GNAZ
AFAP1L2
PJVK
FLYWCH1
GSTM3
GPC1
SH3BGRL
WNT4
PEX14
STX19
ESRP2
KDELR2
TWNK
PLPP7
HTRA1
RGS6
P4HA2
FATE1
ACP7
KRT9
ISCU
STRIP2
GRSF1
ZNF185
SLC25A12
RPP40
KIAA1522
DSTN
RARRES2
NBL1
MARS1
PHF19
GYG2
PPP3CA
TCN2
CHRDL2
ESPNL
ANXA6
ENOPH1
TMEM69
GJC2
KCNA5
TMEM37
UBE2N
HSP90AB1
DAPK3
GSTM5
RSPO2
KRT222
CLCNKB
ABCG4
PDLIM4
PIP5K1C
MTFR1L
AKNAD1
SNCG
CSRP1
ICA1
RGN
TPPP2
TMEM8B
UGT3A1
MTX2
APCDD1L
TBC1D30
KLF17
GPX3
KCNJ8
DNAJB5
SGCE
WNT5B
NCS1
EARS2
SERP2
IL17RE
ZDHHC1
ANAPC5
PROK1
MMP17
GSG1L
YBX2
RBP1
FAM50B
NDN
TMTC4
MRGPRF
NRM
CYS1
GRID1
TUBG2
CCN5
NKX3-1
SNX21
TCF7L1
S100B
CLU
WDR89
FHL3
COPZ2
PLAAT5
ADAMTS15
NIPSNAP1
PLEKHO1
KRT32
FLNA
ATP6V1G1
CAVIN3
DKKL1
CPT2
PNMA8B
ASTN1
C14orf28
PRDM8
HLCS
SLC4A3
MAPK7
PINLYP
MARVELD1
ACTR3B
QPRT
TAX1BP3
NRTN
TEAD3
ADRA2C
RND2
TCEAL7
PHYHIP
ACTG2
ADH5
PITPNM3
NKD2
LY6G6D
PNMA8C
CYTL1
NT5DC2
PRRT4
IGFBP6
VASP
FCRLB
PDLIM2
GNA11
MSRA
CCK
BEGAIN
ZNF3
REEP2
ERP44
ABHD10
FEZ2
PRMT2
ST6GALNAC6
SLC1A6
WTIP
RUSC1
SLC6A2
ISYNA1
RAI2
P2RX2
PRX
MAP6
HSPB8
DCAF11
PHYHIPL
SELENBP1
C12orf75
KCNH2
TMED4
MACO1
PIPOX
TAF7L
TPM1
FOXD2
ID4
CMA1
OLA1
CCBE1
LYNX1
PPP1R3G
ELANE
STEAP1
CIB2
F10
DUSP15
LGI3
UAP1
CA11
GRIK5
NRBP1
ALG8
MMACHC
ARMCX1
SMIM10
TPM2
TBL2
MPZ
SSTR4
DKK3

## Sheet: genes related to "E2FTarget"
AURKA
BRCA2
CCP110
CENPE
CKS2
DCLRE1B
DNMT1
DONSON
EED
GINS1
GINS4
H2AZ1
LIG1
MAD2L1
MCM2
MCM4
MCM5
MCM7
MELK
MMS22L
NAA38
NASP
NUDT21
NUP205
ORC6
PCNA
PLK4
POLE
PRIM2
RAD51AP1
RFC2
RPA2
RPA3
SUV39H1
TMPO
UBE2T
WDR90
CDK1
MCM3
TOP2A
MCM6
BIRC5
CCNB2
RRM2
HMGB2
BUB1B
RFC3
EZH2
CHEK1
SMC4
MKI67
CDC20
PLK1
KIF2C
DLGAP5
AURKB
CDC25A
TRIP13
H2AX
HMMR
E2F8
BRCA1
MYBL2
POLD1
RACGAP1
CKS1B
KPNA2
MSH2
CDKN3
ATAD2
RPA1
STMN1
TIPIN
TK1
CDCA8
ESPL1
NCAPD2
RANBP1
MRE11
KIF4A
LMNB1
KIF22
UNG
SMC1A
CCNE1
CDCA3
ASF1B
POLA2
TIMELESS
HELLS
UBE2S
PRKDC
RAN
USP1
SPAG5
POLD3
DUT
TACC3
KIF18B
CDC25B
SRSF1
GINS3
NOLC1
SLBP
CHEK2
SPC25
BARD1
DCTPP1
SMC3
RNASEH2A
DEK
CENPM
RAD51C
CBX5
RFC1
POLD2
DSCC1
ILF3
DEPDC1
DCK
CDKN2C
MYC
TCF19
RAD1
LBR
NBN
PTTG1
UBR7
POLE4
TUBG1
CTCF
CNOT9
TUBB
SMC6
ZW10
PA2G4
SSRP1
NAP1L1
ANP32E
HMGB3
IPO7
RAD21
CDK4
CDKN1A
BRMS1L
CTPS1
RAD50
TRA2B
CSE1L
PAICS
STAG1
LUC7L3
PPM1D
NME1
SRSF2
XPO1
HNRNPD
PMS2
ASF1A
EXOSC8
MLH1
NUP107
ORC2
TP53
TFRC
HMGA1
PSIP1
DDX39A
SNRPB
CDKN1B
MTHFD2
WEE1
PRDX4
PHF5A
TBRG4
SHMT1
PRPS1
DIAPH3
NUP153
PSMC3IP
XRCC6
PNN
HUS1
RBBP7
PDS5B
NOP56
MXD3
PPP1R8
GSPT1
CDKN2A
AK2
CIT
ING3
JPT1
POP7
SYNCRIP
EIF2S1
LYAR
PAN2
SPC24
OXSM
TNS2
PLA2G5
PIGW
GPR37L1
KRT14
SOAT2
MTSS2
VAMP5
DENND2A
INMT
MLC1
SEMA3B
ACTA2
PGF
HACD1
SDHAF3
PKD1
NAGS
CYP27A1
BEND5
WFS1
EFEMP2
MRPS14
REEP1
SLC26A10
CUEDC1
C22orf39
MTARC1
EHD2
NXNL2
GALR1
C19orf54
VPS37C
VWA1
ARRB1
EN2
RBPMS2
TEF
PDE2A
IL1RL2
FAM86B2
PUS3
LGALS1
TRAF7
UTP18
TMEM41B
TXNDC2
LIMS2
MTCH2
ITM2C
AIF1L
SBK1
BCHE
MGARP
CD99L2
JAM3
MRPL3
CCL21
MAP1LC3B
ACOT9
FBXO31
KCNQ4
DPAGT1
STX1B
TANGO2
PYCR1
CNOT11
FST
LDHB
TMEM158
SPRYD3
ACKR1
CALM1
UCK2
ZBTB7B
ZNF74
BRINP2
SH3RF2
GABRQ
SMARCA4
C2orf15
CCDC8
SAMD11
PRRT1
ZDHHC9
ISM2
DES
SNX7
PACC1
H2BC15
RASGEF1C
NRDC
CHST12
DNAAF2
SELENOM
PI16
ARL4A
HOXC6
B4GALT3
USP11
ALX3
GYPC
HPS1
TNFSF12
ALDH18A1
CSPG4
TRIM36
MAGED1
RAB34
FBXL22
FBLN1
MGAT4B
EPHB6
C1QL1
HHIPL1
PGD
MLX
SPTBN2
TGM7
S100A4
RASL12
GNAL
POMC
HMGXB3
NES
TCP1
TPD52
IGFBP4
YWHAE
FAM155B
ARMS2
DNAJC15
GLIS1
ORC5
FAM163A
SMIM3
CES1
S100A6
CRIP3
PRRX2
FABP3
NUDT9
YARS1
SLC10A3
TIMP1
PIANP
STMP1
ZSCAN18
MPHOSPH10
TPSG1
EDN3
DDX19B
HABP4
COL6A2
SLC22A17
RTL8B
RHOBTB2
POLR2F
HMGCLL1
HAMP
PCCB
TACR2
GATA5
RBPMS
ADRA2B
NONO
NTRK1
POLR3E
SV2A
TSPAN4
NHLRC1
LMOD1
HSPA9
SLITRK2
SAMD14
VIT
SEL1L2
MPO
GNL2
PYGB
CMTM5
PHLDA3
LAPTM4A
SYDE1
CRYGD
BMPER
RCOR2
XPNPEP2
KCTD17
FAM124A
GABARAPL1
OSR1
CD59
THRA
GPR42
TCEAL4
PTH1R
MAMSTR
RHOXF1
ATPAF1
COX7A1
SYVN1
MBOAT2
FAM178B
COLEC10
COL23A1
TUBA1A
SLC12A8
FGFR4
SORBS3
HSPA8
VPS26B
EGFL6
CLDN5
VDAC1
LEO1
CIAO2A
ASIP
CABP1
PLA2G2C
LINC00672
ARHGAP1
RRAS
CNN1
RNF175
CCT2
BMERB1
MICU2
TMSB15A
TBC1D1
MROH8
H4C9
ITGA7
CCDC115
HOXA7
SURF4
RASA4
H1-0
TUBB6
GCK
C16orf86
FAM117B
PJA1
LACTB
SCARA3
WDR5B
IL17B
TRIM27
BPI
TAGLN
DBNDD2
TRIM45
SGCA
TGFB3
C9orf50
AC004691.2
LGR6
SLC38A5
MED15
SMTN
CLEC3B
RIPOR1
DCAF6
NUDT7
B4GALNT1
WFDC1
MYL6
NAA20
PDLIM7
PI4K2A
PARD6G
TCEAL5
DYSF
KLHL25
QSOX1
CCDC9B
PDK2
SORCS3
KCNMB1
SOSTDC1
SLC27A2
SCRG1
SRSF9
PNMA1
PPIC
PLIN4
RBFOX3
THAP11
TCEAL2
CDKN1C
SLC35E4
TBX22
HNRNPC
TMEM109
OPN1SW
CEND1
TMEM268
SLC2A4
CAVIN1
ACAA2
SYNDIG1
ZNF544
RXYLT1
ILF2
DAP3
THSD1
SLC48A1
FAM228A
HBA2
VSIG2
AHDC1
RGS9
CPNE6
CA9
YRDC
PBXIP1
FAM229B
FXYD6
CTF1
KCNIP3
NPTX1
KANK4
DNASE1L1
ARHGEF4
PRKAG1
GNG8
MYL9
CTSG
COPG1
FAIM2
HDAC5
VIPR2
DMPK
APMAP
FANCF
HPD
TRNP1
ARHGEF25
PPM1F
NLGN2
COX4I2
PENK
OSR2
TWIST2
KCTD11
P2RX1
LRTOMT
UBE2E1
RPRM
RABIF
NFATC4
ARSI
KCNE4
TNMD
METTL9
RAB12
C3orf18
PLAC9
TP53INP2
STAC2
ANKRD35
PSMD6
KCNF1
LAMB2
FSTL3
ECRG4
NOA1
CAPZA3
PGM5
RARS1
PGPEP1L
ATP5F1B
CACNA1H
C1QTNF1
DMWD
GRAMD1A
EHBP1L1
C9orf85
GNB5
MAL
ADD1
LARP6
GNL3
BHLHA9
PPP1R12C
NDRG2
NACAD
SYNM
C1orf43
MACIR
LGI4
RNASE4
AQP5
NSF
QRFPR
FAM162B
NYAP1
SND1
SLC6A13
VCP
MAPK3
ASB2
TNNI3K
PPP1R1A
SCOC
EFHD1
CYB5R3
CD248
TSPAN13
SLC22A18AS
C1QL2
TMEM39B
TMEM221
TENT5B
ADRB3
OLFML3
NDP
CNRIP1
EIF2AK1
MRPL44
ARHGEF26
PIGF
ALG6
FOLH1
RERGL
EIF1B
SLC22A2
PPP1R14A
EMP3
GAL3ST3
TMEM108
RIPK2
FGFRL1
ANKRD53
BCAS4
TES
SLC46A1
HNRNPL
SLC5A8
RPL39L
SBDS
NOSTRIN
NECAB1
STT3A
DLX1
EMILIN1
PMP2
CCDC81
TGFB1I1
TFG
HAT1
F7
MEN1
PDCD2
IGSF1
NNMT
MSMB
L1CAM
PTGDS
LIG3
CDH19
RNF112
TBC1D10A
POPDC2
EPCAM
PRSS57
ARHGEF10L
HSPB1
TULP1
CHRNA4
CISD2
REPIN1
UBE2QL1
RTL5
ITGB1BP2
GSTM4
PAGE4
OR5K2
HMCN2
TMEM240
SIX2
GGPS1
MAZ
YEATS4
DGLUCY
CFD
DOK4
MYH11
ENO2
CTIF
CCDC102A
MRPS35
LRRC59
CCT8
PCSK2
KLHL21
ABCC4
JPT2
TSC22D3
FEZ1
RASL11B
OPTC
MGLL
LRRTM1
HIPK4
LRRC17
ZNF575
C1QTNF4
CAMKK2
LGALS3
UCN2
SLC25A17
HAPLN2
MCAM
PFKP
LMO4
ANKDD1B
PGRMC1
NXN
EFS
CYP11A1
CYB5R2
DTX3
RILPL1
DPH2
SLC35A2
C4orf3
OSTC
APOM
GRASP
FOXA1
PNMA8A
S100A3
APBB1
MAG
AKIP1
DLG4
ALDH2
CANT1
ZNF285
SLC27A3
DPT
C1orf94
STRADB
ITPKA
SLC25A33
GFRA3
ACP1
AIFM2
PNMA6E
MYZAP
CNTFR
LY6G6F-LY6G6D
EPHA10
TMIE
PCP4
MRAP2
FAM107A
FXYD1
CLIP2
EPHB1
ADAMTSL5
JPH2
TTLL12
KCTD2
SPEG
POLR3GL
P3H3
RNF149
RDH5
IFI27L2
UNC13B
CBX8
SMOC1
PNCK
ZNF219
FAM160B2
AC011530.1
BPHL
SERP1
COL13A1
AADACL4
RNF41
NOG
GNG7
HOGA1
DACT3
TCEAL1
KRBOX1
WFIKKN2
C1orf54
ADRA1D
TSPYL2
NAALADL1
NISCH
GALNT9
LRCOL1
PSAT1
HDLBP
SAMD5
PXDC1
RBM45
ACTB
TBX2
ZNF853
TSG101
CCDC69
DOLPP1
GNAZ
AFAP1L2
PJVK
FLYWCH1
GSTM3
GPC1
SH3BGRL
WNT4
PEX14
STX19
ESRP2
KDELR2
TWNK
PLPP7
HTRA1
RGS6
P4HA2
FATE1
ACP7
KRT9
ISCU
STRIP2
GRSF1
ZNF185
SLC25A12
RPP40
KIAA1522
DSTN
RARRES2
NBL1
MARS1
PHF19
GYG2
PPP3CA
TCN2
CHRDL2
ESPNL
ANXA6
ENOPH1
TMEM69
GJC2
KCNA5
TMEM37
UBE2N
HSP90AB1
DAPK3
GSTM5
RSPO2
KRT222
CLCNKB
ABCG4
PDLIM4
PIP5K1C
MTFR1L
AKNAD1
SNCG
CSRP1
ICA1
RGN
TPPP2
TMEM8B
UGT3A1
MTX2
APCDD1L
TBC1D30
KLF17
GPX3
KCNJ8
DNAJB5
SGCE
WNT5B
NCS1
EARS2
SERP2
IL17RE
ZDHHC1
ANAPC5
PROK1
MMP17
GSG1L
YBX2
RBP1
FAM50B
NDN
TMTC4
MRGPRF
NRM
CYS1
GRID1
TUBG2
CCN5
NKX3-1
SNX21
TCF7L1
S100B
CLU
WDR89
FHL3
COPZ2
PLAAT5
ADAMTS15
NIPSNAP1
PLEKHO1
KRT32
FLNA
ATP6V1G1
CAVIN3
DKKL1
CPT2
PNMA8B
ASTN1
C14orf28
PRDM8
HLCS
SLC4A3
MAPK7
PINLYP
MARVELD1
ACTR3B
QPRT
TAX1BP3
NRTN
TEAD3
ADRA2C
RND2
TCEAL7
PHYHIP
ACTG2
ADH5
PITPNM3
NKD2
LY6G6D
PNMA8C
CYTL1
NT5DC2
PRRT4
IGFBP6
VASP
FCRLB
PDLIM2
GNA11
MSRA
CCK
BEGAIN
ZNF3
REEP2
ERP44
ABHD10
FEZ2
PRMT2
ST6GALNAC6
SLC1A6
WTIP
RUSC1
SLC6A2
ISYNA1
RAI2
P2RX2
PRX
MAP6
HSPB8
DCAF11
PHYHIPL
SELENBP1
C12orf75
KCNH2
TMED4
MACO1
PIPOX
TAF7L
TPM1
FOXD2
ID4
CMA1
OLA1
CCBE1
LYNX1
PPP1R3G
ELANE
STEAP1
CIB2
F10
DUSP15
LGI3
UAP1
CA11
GRIK5
NRBP1
ALG8
MMACHC
ARMCX1
SMIM10
TPM2
TBL2
MPZ
SSTR4
DKK3
