# Supplementary material for: A Novel Gene Signature Associated With “E2F Target” Pathway for Predicting the Prognosis of Prostate Cancer
Source: Front Mol Biosci. 2022 Apr 13;9:838654. doi: 10.3389/fmolb.2022.838654 (PMC9045651; doi:10.3389/fmolb.2022.838654)
Supplement: Supplementary file 4 [file Table5.XLS]

## Sheet: TCGA
id	time	state	MXD3	PLK1	EPHA10	KIF4A	riskScore	risk
TCGA-ZG-A9NI-01	0.361644	0	3.1592	3.51054	2.11622	3.00789	3.98248	high
TCGA-ZG-A9ND-01	1.12329	0	3.06294	3.29642	2.99045	2.74543	3.98634	high
TCGA-ZG-A9N3-01	0.956164	0	3.73818	4.70499	2.43921	4.46189	5.08101	high
TCGA-ZG-A9MC-01	1.24658	0	2.93411	3.0906	2.16634	2.17664	3.53322	low
TCGA-ZG-A9M4-01	1.49863	0	2.87298	2.97933	1.67442	2.29722	3.39728	low
TCGA-ZG-A9LZ-01	1.89589	1	2.7585	3.38767	2.30307	2.7931	3.70106	low
TCGA-ZG-A9LY-01	1.0137	0	2.78489	3.0549	2.33156	2.26037	3.49478	low
TCGA-ZG-A9LU-01	1.5863	0	3.56025	3.55641	2.11922	2.90042	4.1986	high
TCGA-ZG-A9LS-01	1.4137	0	2.8913	3.03948	1.89743	2.37584	3.49144	low
TCGA-ZG-A9LN-01	0.315068	0	3.42176	3.78565	2.50132	2.87269	4.25089	high
TCGA-ZG-A9LM-01	1.03562	0	2.91659	3.00428	1.7756	2.22699	3.43166	low
TCGA-ZG-A9LB-01	1.59726	0	3.17254	3.30315	2.23587	3.01835	3.96476	high
TCGA-ZG-A9L9-01	0.139726	1	3.48162	3.89533	2.27859	3.22428	4.36034	high
TCGA-ZG-A9L6-01	1.81918	1	2.9054	2.97876	1.9488	2.07153	3.41383	low
TCGA-ZG-A9L5-01	2.48767	0	3.36442	3.73302	3.13444	3.25401	4.43929	high
TCGA-ZG-A9L4-01	3.03562	0	2.77166	3.19693	2.91235	2.81815	3.79484	high
TCGA-ZG-A9L2-01	0.493151	1	3.01526	3.63579	2.16236	3.23118	4.0006	high
TCGA-ZG-A9L1-01	3.56712	0	2.82675	3.59662	2.31448	2.63745	3.7555	high
TCGA-ZG-A9L0-01	0.972603	0	3.43672	3.36057	2.45333	3.03736	4.18355	high
TCGA-ZG-A9KY-01	0.356164	0	3.57854	4.01805	3.10633	3.99226	4.82729	high
TCGA-ZG-A8QZ-01	0.843836	0	3.20049	3.07971	2.59702	2.62992	3.89623	high
TCGA-ZG-A8QY-01	1.10685	0	3.22303	3.17532	2.68113	2.72265	3.9764	high
TCGA-ZG-A8QX-01	1.21096	0	2.95468	3.00117	2.19547	2.29717	3.56028	low
TCGA-ZG-A8QW-01	0.257534	0	3.44802	3.85353	2.14004	3.34748	4.33361	high
TCGA-YL-A9WY-01	2.09589	1	3.61475	4.07623	2.14729	3.33019	4.48456	high
TCGA-YL-A9WX-01	4.12603	1	3.15077	3.02555	2.58698	2.18675	3.73344	high
TCGA-YL-A9WL-01	2.0274	1	3.091	3.49795	3.3537	3.0004	4.19914	high
TCGA-YL-A9WK-01	2.76438	1	2.99465	2.9445	3.04232	2.20321	3.72269	high
TCGA-YL-A9WJ-01	4.04384	1	3.23226	3.20318	2.76292	2.41777	3.92509	high
TCGA-YL-A9WI-01	4.44658	0	3.784	4.28509	2.4503	3.45243	4.73298	high
TCGA-YL-A9WH-01	1.16986	0	3.55446	4.15132	2.812	3.66785	4.69926	high
TCGA-YL-A8SR-01	0.747945	0	2.82672	2.87029	2.52642	2.23649	3.50617	low
TCGA-YL-A8SQ-01	0.90137	1	3.22178	3.58978	2.60765	2.96595	4.13182	high
TCGA-YL-A8SP-01	5.57808	1	2.90451	3.5861	2.8139	3.2508	4.06649	high
TCGA-YL-A8SO-01	9.53151	0	3.51559	3.65426	2.00942	2.98644	4.19768	high
TCGA-YL-A8SL-01	2.70411	0	3.94358	3.95148	3.45945	3.9709	5.09042	high
TCGA-YL-A8SK-01	3.85753	0	3.49945	3.26775	2.45757	2.21097	3.97696	high
TCGA-YL-A8SJ-01	2.06027	1	3.45763	3.4619	2.70252	3.13892	4.30145	high
TCGA-YL-A8SI-01	3.89863	1	2.98253	2.99014	2.40853	2.32507	3.62599	low
TCGA-YL-A8SH-01	2.39726	0	3.55298	3.55488	2.78266	2.77945	4.30195	high
TCGA-YL-A8SC-01	0.416438	1	3.15049	3.72753	3.25477	3.34576	4.36381	high
TCGA-YL-A8SB-01	3.79178	1	3.12881	3.30463	2.10681	2.65851	3.81682	high
TCGA-YL-A8SA-01	1.40274	0	2.85153	3.00625	2.87989	2.31304	3.65065	low
TCGA-YL-A8S9-01	2.75616	1	3.08258	3.36512	2.46052	2.85494	3.93263	high
TCGA-YL-A8S8-01	1.86027	1	3.55705	3.76308	2.76785	3.37385	4.51304	high
TCGA-YL-A8HO-01	2.92603	1	3.56227	3.53945	1.9929	2.91287	4.17202	high
TCGA-YL-A8HM-01	4.03562	1	3.67161	3.90535	2.88425	3.80136	4.75442	high
TCGA-YL-A8HL-01	4.28767	0	2.79751	3.23725	2.81523	2.58844	3.73858	high
TCGA-YL-A8HK-01	3.76986	1	3.42657	3.54882	2.74027	2.89366	4.24862	high
TCGA-YL-A8HJ-01	4.4137	0	3.04805	3.16814	2.52556	2.5472	3.79368	high
TCGA-Y6-A9XI-01	1.4411	0	3.31507	3.20588	2.82832	2.40383	3.98385	high
TCGA-Y6-A8TL-01	2.71781	0	2.90826	3.16426	2.43579	2.26146	3.61674	low
TCGA-XQ-A8TB-01	2.10959	0	2.80026	2.92881	2.85447	2.41571	3.62293	low
TCGA-XQ-A8TA-01	0.4	1	4.80222	5.35756	3.62645	6.22102	6.58435	high
TCGA-XK-AAJU-01	4.31781	0	3.01655	2.95095	1.99124	2.13966	3.4981	low
TCGA-XK-AAJT-01	3.92877	0	2.97864	2.8835	2.32558	1.95322	3.47977	low
TCGA-XK-AAJR-01	0.358904	1	3.03801	3.40333	3.04474	3.07569	4.09881	high
TCGA-XK-AAJP-01	3.44932	0	3.3986	3.80425	2.77442	3.36279	4.43035	high
TCGA-XK-AAJA-01	2.54795	0	4.08994	3.53532	2.9766	2.88512	4.67693	high
TCGA-XK-AAJ3-01	3.45753	0	3.36781	3.3265	2.63252	2.63913	4.06675	high
TCGA-XK-AAIW-01	1.16986	1	3.91176	5.2222	2.97353	5.05147	5.5847	high
TCGA-XK-AAIV-01	3.10411	0	3.34286	4.88167	2.14868	4.39957	4.81972	high
TCGA-XK-AAIR-01	2.66301	0	2.72129	2.78682	2.73057	2.10334	3.43128	low
TCGA-XJ-A9DX-01	2.66575	0	3.30193	3.14782	2.9315	2.12125	3.90788	high
TCGA-XJ-A9DQ-01	0.249315	0	3.35185	3.03119	2.39329	2.08513	3.78339	high
TCGA-XJ-A9DK-01	0.753425	0	3.12697	2.99896	2.22919	2.60383	3.74818	high
TCGA-XJ-A9DI-01	4.00274	0	3.61955	3.37459	2.4856	2.54793	4.16964	high
TCGA-XJ-A83H-01	3.50685	0	2.97033	3.09525	2.20479	2.46755	3.64091	low
TCGA-XJ-A83G-01	4.00274	0	3.29925	3.11533	2.55335	2.50786	3.92092	high
TCGA-XJ-A83F-01	3.08767	0	3.38112	3.06612	2.67336	2.63916	4.01591	high
TCGA-XA-A8JR-01	1.03014	0	3.13242	2.82033	2.42707	2.07799	3.60716	low
TCGA-X4-A8KS-01	2.68219	0	3.13347	2.8365	1.7785	2.15164	3.49453	low
TCGA-X4-A8KQ-01	3.78904	0	3.20072	2.82975	2.09945	2.16805	3.60389	low
TCGA-WW-A8ZI-01	1.23014	0	3.47113	2.92599	2.76554	2.42142	3.99342	high
TCGA-VP-AA1N-01	3.73973	0	2.98323	3.28178	2.0403	2.9308	3.78501	high
TCGA-VP-A87J-01	4.86027	0	2.80483	3.06734	2.71184	2.49925	3.65341	low
TCGA-VP-A87H-01	1.81644	0	3.37672	4.04104	2.37263	3.21095	4.35351	high
TCGA-VP-A87E-01	5.58082	0	2.7928	2.76984	2.2829	2.03484	3.35553	low
TCGA-VP-A87D-01	3.27123	1	2.99631	3.27977	3.10801	2.5656	3.92044	high
TCGA-VP-A87C-01	4.63014	0	3.16419	3.80609	2.58014	2.57841	4.04536	high
TCGA-VP-A87B-01	6.77534	1	3.57553	3.50393	2.56479	2.5176	4.18618	high
TCGA-VP-A879-01	1.99452	0	3.12749	2.87739	2.58146	1.89178	3.6021	low
TCGA-VP-A878-01	0.268493	1	3.0489	3.1018	2.43045	2.3886	3.71476	high
TCGA-VP-A876-01	9.13151	0	3.24507	3.67417	2.79834	3.4954	4.34822	high
TCGA-VP-A875-01	6.32603	0	3.14523	3.18803	3.15194	2.52079	3.98037	high
TCGA-VN-A943-01	1.3589	0	3.00801	2.79366	3.06325	2.16011	3.68446	low
TCGA-VN-A88R-01	1.40274	1	3.33172	3.39793	2.626	2.73448	4.08827	high
TCGA-VN-A88Q-01	3.74247	0	2.80581	2.82955	2.89404	2.23754	3.56148	low
TCGA-VN-A88P-01	3.45205	0	2.81281	2.76979	2.3848	1.98888	3.3764	low
TCGA-VN-A88O-01	1.31781	0	2.96591	2.90095	2.8417	2.17032	3.64368	low
TCGA-VN-A88N-01	2.09863	0	3.22846	3.43488	2.67809	2.82528	4.07318	high
TCGA-VN-A88M-01	0.517808	0	3.30045	2.87822	2.41963	2.07713	3.71759	high
TCGA-VN-A88L-01	2.04384	0	2.93427	2.87429	2.79182	2.49216	3.69357	low
TCGA-VN-A88K-01	2.12603	0	3.19817	3.10385	3.00057	2.76468	4.02222	high
TCGA-VN-A88I-01	0.736986	0	3.44391	2.93109	2.12066	2.11827	3.7621	high
TCGA-V1-A9ZR-01	3.72877	1	3.31279	2.91173	2.90305	1.91503	3.79238	high
TCGA-V1-A9ZK-01	3.78904	0	2.80939	2.95899	2.26446	2.50098	3.53406	low
TCGA-V1-A9ZI-01	4.49315	1	3.37425	3.56678	2.56461	2.83129	4.16926	high
TCGA-V1-A9ZG-01	4.15616	0	2.74	3.13483	2.87138	2.58514	3.68983	low
TCGA-V1-A9Z9-01	1.47945	0	3.17609	3.18855	2.34603	2.66152	3.86558	high
TCGA-V1-A9Z8-01	2.26575	0	3.03531	3.21254	2.28608	2.4941	3.73304	high
TCGA-V1-A9Z7-01	2.39452	1	3.05926	3.25972	2.31919	2.93092	3.88229	high
TCGA-V1-A9OY-01	2.92329	0	3.13494	3.0851	2.85054	2.42882	3.85972	high
TCGA-V1-A9OX-01	3.10685	0	3.35552	3.1655	2.17225	2.30426	3.83178	high
TCGA-V1-A9OT-01	0.8	1	3.42591	2.96595	2.49915	2.1245	3.84228	high
TCGA-V1-A9OQ-01	1.01644	0	2.84381	2.86876	2.48269	2.11218	3.47337	low
TCGA-V1-A9OL-01	0.287671	1	3.81491	4.23151	3.13987	3.88713	4.99837	high
TCGA-V1-A9OH-01	6.58356	0	2.78698	3.10142	2.67142	2.72157	3.70248	low
TCGA-V1-A9OF-01	3.24384	0	2.98601	3.04416	2.55162	2.57727	3.73926	high
TCGA-V1-A9OA-01	1.74247	0	2.89073	3.20182	2.75741	2.47232	3.74032	high
TCGA-V1-A9O9-01	7.86301	1	3.14733	3.46454	2.7845	3.15011	4.14274	high
TCGA-V1-A9O7-01	2.24384	1	3.18617	3.70439	2.23803	2.80029	4.01862	high
TCGA-V1-A9O5-01	0.339726	1	3.78509	5.13696	3.22274	5.33425	5.61723	high
TCGA-V1-A8X3-01	0.553425	0	2.96208	2.98182	3.08008	2.23312	3.72939	high
TCGA-V1-A8WW-01	2.95342	0	3.2076	3.64649	2.57093	3.20906	4.19516	high
TCGA-V1-A8WV-01	1.87945	0	3.77603	4.6207	1.62742	3.65801	4.69583	high
TCGA-V1-A8WS-01	1.29863	0	2.64073	2.90942	2.89494	2.17913	3.47115	low
TCGA-V1-A8WN-01	2.53151	0	2.65561	3.00723	2.49322	2.36363	3.46923	low
TCGA-V1-A8WL-01	5.33699	0	2.89474	2.87014	2.23061	2.15223	3.46062	low
TCGA-V1-A8MU-01	5.13973	0	3.32426	3.19228	2.3729	2.44858	3.90137	high
TCGA-V1-A8MM-01	2.71233	1	3.54657	3.38901	3.22955	2.51803	4.2803	high
TCGA-V1-A8ML-01	1.2274	0	2.85593	2.88946	2.40997	2.23587	3.50327	low
TCGA-V1-A8MK-01	1.39178	0	2.80667	2.76698	2.12487	2.05307	3.33429	low
TCGA-V1-A8MG-01	2.34795	0	3.39344	3.1209	2.64127	2.45663	3.98184	high
TCGA-V1-A8MF-01	3.96986	0	3.25602	3.05283	2.63136	2.19822	3.81386	high
TCGA-TP-A8TV-01	1.67123	0	3.64712	3.34422	2.96727	2.70145	4.32036	high
TCGA-TP-A8TT-01	1.4411	0	2.83332	2.85359	2.72823	2.16662	3.52973	low
TCGA-TK-A8OK-01	0.0739726	0	3.01331	2.9302	2.18499	2.33465	3.58368	low
TCGA-SU-A7E7-01	1.50959	0	3.24603	3.11872	2.87202	2.49719	3.95545	high
TCGA-QU-A6IP-01	7.17808	0	3.21166	3.24875	2.54211	2.33984	3.85755	high
TCGA-QU-A6IO-01	10.1808	0	3.5641	3.00248	2.75459	1.8811	3.92094	high
TCGA-QU-A6IN-01	11.6822	0	3.60789	2.84206	2.65205	2.27743	3.98868	high
TCGA-QU-A6IM-01	3.41644	0	3.6753	2.72764	2.09139	2.09306	3.83071	high
TCGA-QU-A6IL-01	0.265753	0	3.66336	3.07528	2.62756	2.37561	4.10192	high
TCGA-MG-AAMC-01	0.473973	0	3.12167	2.81963	2.27697	2.11467	3.5788	low
TCGA-M7-A725-01	1.56986	0	3.18645	3.62878	2.02099	3.59137	4.16389	high
TCGA-M7-A724-01	2.43562	0	4.14351	4.05338	3.013	3.76734	5.08402	high
TCGA-M7-A723-01	2.09041	0	2.87718	2.88551	1.85956	2.01908	3.34061	low
TCGA-M7-A722-01	1.53151	1	3.95465	3.26807	2.64869	2.8796	4.4589	high
TCGA-M7-A721-01	1.09589	0	2.98193	3.11566	2.55644	2.42547	3.71598	high
TCGA-M7-A720-01	1.05205	0	2.81635	2.82788	2.00236	2.11462	3.3461	low
TCGA-M7-A71Z-01	1.76164	0	3.09355	3.13747	3.2642	2.49929	3.95539	high
TCGA-M7-A71Y-01	1.35068	0	3.06501	2.87126	2.07841	2.00037	3.48696	low
TCGA-KK-A8IM-01	5.24658	0	2.96236	3.11333	2.52394	2.53752	3.727	high
TCGA-KK-A8IL-01	1.72055	0	3.08532	3.15138	2.2226	2.57993	3.75565	high
TCGA-KK-A8IK-01	5.62192	0	3.59093	3.89449	2.20881	3.46557	4.47288	high
TCGA-KK-A8IJ-01	0.841096	1	2.72865	2.93753	2.79309	2.30648	3.54168	low
TCGA-KK-A8IH-01	5.51507	0	3.14654	3.12963	2.82897	3.30275	4.10587	high
TCGA-KK-A8IG-01	6.86301	0	3.14738	2.6755	2.51717	1.99801	3.5762	low
TCGA-KK-A8IF-01	1.77534	1	3.13166	3.29099	2.39921	2.54648	3.84691	high
TCGA-KK-A8ID-01	5.7726	0	3.46888	3.75248	2.74286	3.18153	4.4028	high
TCGA-KK-A8IC-01	2.90411	1	3.00037	3.2077	2.02406	2.73649	3.7207	high
TCGA-KK-A8IB-01	0.227397	0	3.58018	3.6448	1.97779	3.09469	4.25476	high
TCGA-KK-A8IA-01	5.29041	0	3.62399	3.69791	2.64505	3.11475	4.44012	high
TCGA-KK-A8I9-01	2.57534	1	3.37385	3.24163	2.73501	2.64299	4.07103	high
TCGA-KK-A8I8-01	2.64932	0	2.81698	3.13817	3.16678	2.50239	3.77566	high
TCGA-KK-A8I7-01	2.98082	1	3.21247	3.52339	2.65816	2.69229	4.04716	high
TCGA-KK-A8I6-01	1.83014	0	3.24955	3.26437	2.80988	2.71547	4.04001	high
TCGA-KK-A8I5-01	8.48219	0	3.00262	2.76587	2.70902	2.0863	3.57971	low
TCGA-KK-A8I4-01	3.18356	1	3.32036	3.4989	2.52453	2.60236	4.05117	high
TCGA-KK-A7B4-01	1.74521	1	3.67989	4.31142	2.88726	3.61585	4.81527	high
TCGA-KK-A7B3-01	0.805479	1	4.11073	3.40513	2.91645	2.39388	4.51198	high
TCGA-KK-A7B2-01	1.89589	1	3.27881	2.99167	2.24357	2.24287	3.74124	high
TCGA-KK-A7B1-01	2.91233	0	3.40535	3.25774	2.41605	2.59789	4.01406	high
TCGA-KK-A7B0-01	1.66027	1	3.08875	3.0713	2.20132	2.13962	3.61533	low
TCGA-KK-A7AZ-01	4.16164	0	3.5511	3.4222	2.91668	2.57514	4.24059	high
TCGA-KK-A7AY-01	3.07945	1	3.01044	2.82388	3.05468	2.08728	3.67248	low
TCGA-KK-A7AW-01	2.88767	1	3.18892	2.88588	2.8116	2.03741	3.72721	high
TCGA-KK-A7AV-01	2.25205	0	3.24018	3.18648	2.54253	2.24084	3.83175	high
TCGA-KK-A7AU-01	0.567123	1	3.11472	3.0845	3.04657	2.57277	3.92756	high
TCGA-KK-A7AQ-01	3.33425	1	4.09237	3.50812	2.79472	2.64857	4.56997	high
TCGA-KK-A7AP-01	0.536986	0	3.30023	3.11509	3.28087	2.37696	4.04027	high
TCGA-KK-A6E8-01	4.84932	0	2.92827	2.90799	2.50361	2.14608	3.54583	low
TCGA-KK-A6E7-01	2.53425	1	3.74536	3.70492	2.40242	3.29512	4.50895	high
TCGA-KK-A6E6-01	9.44384	0	2.71266	3.08969	2.59924	2.4876	3.57892	low
TCGA-KK-A6E5-01	5.67945	0	2.88506	3.13882	2.78174	2.26992	3.67207	low
TCGA-KK-A6E4-01	9.59452	0	3.05322	2.9384	2.91751	2.36608	3.772	high
TCGA-KK-A6E3-01	5.63288	0	2.62121	2.66628	1.883	1.93869	3.11939	low
TCGA-KK-A6E2-01	13.7644	0	2.72234	2.96954	3.13958	2.53332	3.67983	low
TCGA-KK-A6E1-01	6.02192	0	3.36652	4.14243	2.8411	3.57958	4.57079	high
TCGA-KK-A6E0-01	2.57808	1	3.20018	3.59069	2.26512	2.94597	4.04187	high
TCGA-KK-A6DY-01	11.7671	0	3.06525	3.05256	3.10995	2.36821	3.84964	high
TCGA-KK-A5A1-01	0.556164	1	3.19724	3.73368	2.2473	3.24702	4.15339	high
TCGA-KK-A59Z-01	7.2	0	2.99822	2.78871	2.36008	2.22699	3.54677	low
TCGA-KK-A59Y-01	5.39178	0	3.13773	3.35823	2.73104	2.5041	3.92659	high
TCGA-KK-A59X-01	6.11781	1	3.56543	3.96719	2.25572	3.46925	4.48776	high
TCGA-KK-A59V-01	9.42466	0	4.07518	3.81024	2.27022	3.50829	4.7559	high
TCGA-KC-A7FE-01	0.964384	0	2.81503	2.93278	2.24164	2.1822	3.44093	low
TCGA-KC-A7FD-01	0.739726	0	2.86328	2.93944	2.86803	3.11252	3.85041	high
TCGA-KC-A7FA-01	1.63836	0	3.04287	2.86797	1.93241	2.35797	3.53759	low
TCGA-KC-A7F6-01	0.720548	0	3.34707	3.29651	2.90104	2.73402	4.12897	high
TCGA-KC-A7F5-01	0.249315	0	4.02606	3.88852	2.7147	2.92993	4.68767	high
TCGA-KC-A7F3-01	1.82192	0	3.11804	3.17299	2.51525	2.45747	3.80941	high
TCGA-KC-A4BV-01	3.63836	1	2.95019	3.41229	2.63	2.89441	3.91444	high
TCGA-KC-A4BR-01	2.8	1	2.87664	2.66588	2.57064	2.09727	3.45464	low
TCGA-KC-A4BN-01	4.9726	0	2.61097	2.83335	2.5388	2.21176	3.36774	low
TCGA-KC-A4BL-01	0.528767	1	2.84989	3.10255	2.32429	2.33589	3.56327	low
TCGA-J9-A8CP-01	1.05753	0	3.04464	2.97609	2.83892	2.59176	3.8202	high
TCGA-J9-A8CN-01	3.38904	0	2.85682	2.78818	2.49092	2.13401	3.46765	low
TCGA-J9-A8CM-01	0.942466	1	3.57013	3.74794	2.50491	3.19602	4.41386	high
TCGA-J9-A8CL-01	0.361644	1	3.93371	3.7307	2.26184	3.09377	4.5414	high
TCGA-J9-A8CK-01	0.879452	0	3.45176	3.45189	2.67675	2.99918	4.25286	high
TCGA-J9-A52E-01	0.884932	0	3.78905	4.15144	2.52276	3.66422	4.77307	high
TCGA-J9-A52C-01	0.487671	0	2.82993	2.75242	2.59517	1.95737	3.41788	low
TCGA-J9-A52B-01	0.156164	1	3.28773	3.80773	3.33292	3.3337	4.47728	high
TCGA-J4-AAU2-01	2.26027	0	2.94395	2.98028	2.59084	2.3058	3.63449	low
TCGA-J4-AATZ-01	0.216438	1	3.12629	3.27867	2.66645	2.69388	3.93629	high
TCGA-J4-AATV-01	1.51507	0	3.3373	2.9628	2.38085	2.04094	3.74294	high
TCGA-J4-A83N-01	1.1863	1	3.11157	2.97733	2.81669	2.3	3.77696	high
TCGA-J4-A83M-01	1.4274	1	3.37636	2.97909	3.03149	1.91927	3.87482	high
TCGA-J4-A83L-01	1.9726	0	2.92992	2.79123	2.44053	2.08946	3.48828	low
TCGA-J4-A83K-01	0.89863	0	3.0001	2.86176	2.65212	2.07752	3.58863	low
TCGA-J4-A83J-01	1.90685	0	3.35428	3.32136	2.77086	2.74272	4.11437	high
TCGA-J4-A83I-01	1.87671	0	3.07032	3.11422	3.04481	2.52272	3.89583	high
TCGA-J4-A6M7-01	1.40274	0	2.64828	2.72122	2.75697	2.31631	3.43431	low
TCGA-J4-A6G3-01	1.69315	1	3.37523	3.93839	2.52786	3.44136	4.42025	high
TCGA-J4-A6G1-01	2.10685	0	3.43425	4.18538	2.17431	2.89466	4.29803	high
TCGA-J4-A67T-01	0.50137	0	2.75537	2.84312	2.46223	2.04663	3.39377	low
TCGA-J4-A67S-01	1.93973	1	3.52448	2.92983	2.94224	1.97419	3.94365	high
TCGA-J4-A67R-01	2.49315	0	3.29486	2.81462	2.60089	1.95276	3.70315	low
TCGA-J4-A67Q-01	2.67123	0	3.43849	2.8731	2.23736	1.89582	3.70947	low
TCGA-J4-A67O-01	2.29863	0	2.88114	2.61234	2.18076	1.83257	3.29065	low
TCGA-J4-A67N-01	1.21096	1	3.13905	2.69137	2.92945	1.97492	3.65641	low
TCGA-J4-A67M-01	2.57808	0	3.07548	2.73406	2.64806	1.9145	3.55511	low
TCGA-J4-A67L-01	2.10959	0	3.30145	3.10295	2.74357	2.46976	3.94904	high
TCGA-J4-A67K-01	2.75068	0	3.21047	2.94279	2.89975	2.08954	3.78687	high
TCGA-J4-8200-01	3.33699	0	2.52007	2.65405	2.19146	2.0289	3.14682	low
TCGA-J4-8198-01	1.68219	0	2.48418	2.79746	2.66411	2.29853	3.33461	low
TCGA-HI-7171-01	3.6411	1	2.77802	3.18192	2.61018	2.65528	3.68749	low
TCGA-HI-7170-01	6.90959	0	2.49388	2.95431	1.87592	2.39213	3.23911	low
TCGA-HI-7169-01	7.35342	0	2.64955	2.61638	1.72252	1.85225	3.06602	low
TCGA-HI-7168-01	6.86301	1	3.003	3.58726	2.06441	3.28495	3.97459	high
TCGA-HC-A9TH-01	0.961644	1	3.39364	4.09038	2.4723	3.76077	4.54337	high
TCGA-HC-A9TE-01	0.591781	1	3.62818	2.92686	2.50134	2.1733	3.96277	high
TCGA-HC-A8D1-01	1.56986	0	2.69182	2.81443	2.50707	2.27775	3.42053	low
TCGA-HC-A8D0-01	2.12329	0	2.99076	2.96516	2.50702	2.39115	3.66269	low
TCGA-HC-A8CY-01	0.794521	0	2.94265	3.36769	3.11099	2.463	3.88539	high
TCGA-HC-A76X-01	0.410959	0	2.89903	3.14617	2.83638	2.70026	3.80809	high
TCGA-HC-A76W-01	0.583562	0	2.98191	2.94514	2.46471	2.36249	3.63584	low
TCGA-HC-A6HY-01	0.367123	0	3.09916	2.98629	2.77375	2.35657	3.77806	high
TCGA-HC-A6HX-01	0.10411	0	3.68283	2.98431	2.34004	2.03244	3.9377	high
TCGA-HC-A6AS-01	0.120548	0	3.50179	3.12548	2.85058	2.51227	4.10478	high
TCGA-HC-A6AQ-01	0.290411	0	3.20835	2.8663	2.50489	1.98057	3.65351	low
TCGA-HC-A6AP-01	0.194521	0	3.33189	3.07169	2.62127	2.25967	3.87688	high
TCGA-HC-A6AO-01	1.45205	0	3.39616	3.10569	2.67697	2.5071	4.00046	high
TCGA-HC-A6AN-01	0.134247	0	3.21184	3.01445	3.16583	2.27524	3.91176	high
TCGA-HC-A6AL-01	0.183562	0	3.55836	3.32039	2.8775	3.18983	4.37378	high
TCGA-HC-A632-01	0.167123	0	2.88395	3.01863	2.58789	2.50536	3.66211	low
TCGA-HC-A631-01	0.147945	0	2.99911	3.5185	2.57423	3.09973	4.01301	high
TCGA-HC-A4ZV-01	0.0630137	0	3.91969	4.07117	2.45151	3.75347	4.83671	high
TCGA-HC-A48F-01	1.86301	0	2.89006	3.34785	2.5976	2.65882	3.79347	high
TCGA-HC-8266-01	1.29589	0	2.94025	3.29719	2.55955	2.76318	3.82919	high
TCGA-HC-8265-01	1.32329	0	2.6014	2.91719	2.52852	2.09673	3.35106	low
TCGA-HC-8264-01	0.131507	0	2.86118	3.13347	2.85055	2.44584	3.7182	high
TCGA-HC-8262-01	1.86027	0	2.80314	2.94933	2.63605	2.37402	3.57266	low
TCGA-HC-8261-01	1.49589	0	2.92974	3.30303	2.4166	2.91923	3.83593	high
TCGA-HC-8260-01	1.87945	0	2.83143	2.90023	2.4427	2.19424	3.4877	low
TCGA-HC-8259-01	2.53151	0	2.72078	2.92757	2.74284	2.32888	3.5299	low
TCGA-HC-8258-01	2.32055	0	2.75668	2.92519	2.04195	2.30754	3.39635	low
TCGA-HC-8257-01	1.98904	0	2.71321	2.94818	3.21297	2.50039	3.67577	low
TCGA-HC-8256-01	2.35616	0	2.66077	3.08257	2.80666	2.6085	3.62301	low
TCGA-HC-8216-01	1.86849	0	2.97194	3.57369	1.8989	3.28292	3.9176	high
TCGA-HC-8213-01	1.6137	0	2.43853	2.63334	2.431	1.85313	3.0981	low
TCGA-HC-7821-01	2.61918	0	2.67739	3.16985	3.07396	2.53874	3.69306	low
TCGA-HC-7820-01	2.04658	0	2.75158	2.69608	2.55102	2.03043	3.36809	low
TCGA-HC-7819-01	1.48767	0	2.73745	2.98007	3.0649	2.43948	3.65055	low
TCGA-HC-7818-01	2.56986	0	2.59273	2.89229	2.49482	2.30125	3.38691	low
TCGA-HC-7817-01	2.54247	0	3.03803	3.44872	2.24945	2.9338	3.9048	high
TCGA-HC-7752-01	2.14247	0	3.10228	2.94114	2.50492	1.90867	3.59227	low
TCGA-HC-7750-01	1.43014	0	2.71002	2.9935	2.35958	2.49976	3.50518	low
TCGA-HC-7749-01	1.98356	0	2.54726	2.89411	2.62197	2.23317	3.36979	low
TCGA-HC-7748-01	2.16986	0	2.46547	2.83494	2.56026	2.24519	3.29732	low
TCGA-HC-7747-01	2.04932	0	2.45234	2.93284	2.44071	2.19199	3.27557	low
TCGA-HC-7745-01	1.97534	0	2.96289	2.91104	2.1907	2.03469	3.47094	low
TCGA-HC-7744-01	1.45479	0	2.78208	3.81871	2.54284	3.6851	4.1139	high
TCGA-HC-7742-01	2.56986	0	2.83667	3.66083	2.14561	3.30288	3.91918	high
TCGA-HC-7740-01	1.96438	0	2.66689	2.99379	1.93316	2.14652	3.29623	low
TCGA-HC-7738-01	1.15068	1	2.96239	3.31415	2.77929	2.79116	3.90025	high
TCGA-HC-7737-01	2.9863	0	2.52258	2.86737	2.60331	2.24645	3.34819	low
TCGA-HC-7736-01	3.02192	0	2.76493	3.35342	2.59121	2.90101	3.78552	high
TCGA-HC-7233-01	3.71233	0	2.4421	2.84516	2.45429	2.39797	3.30469	low
TCGA-HC-7232-01	2.09863	1	2.45696	2.87646	2.84764	2.38386	3.4007	low
TCGA-HC-7231-01	2.5726	0	2.53455	3.0165	2.93382	2.60087	3.55771	low
TCGA-HC-7230-01	2.74247	0	2.59084	3.17033	2.71761	2.77826	3.63152	low
TCGA-HC-7213-01	0.465753	1	3.2457	4.3742	1.94063	3.80153	4.42946	high
TCGA-HC-7212-01	2.38356	0	2.46926	3.18267	2.91792	2.9	3.63899	low
TCGA-HC-7211-01	3.34521	0	2.65402	2.90334	2.58077	2.39032	3.4671	low
TCGA-HC-7210-01	2.37808	0	2.46656	2.78657	3.01293	2.18652	3.36548	low
TCGA-HC-7209-01	1.20548	0	2.65474	3.19752	2.68771	2.69403	3.64681	low
TCGA-HC-7081-01	3.11233	0	2.72505	3.21991	2.33774	2.75259	3.63496	low
TCGA-HC-7080-01	2.44932	1	3.32129	3.07254	3.27745	2.37871	4.04124	high
TCGA-HC-7079-01	1.0411	1	3.22688	3.44374	2.25301	2.48377	3.8939	high
TCGA-HC-7078-01	5.43836	0	3.15295	3.11727	2.64687	2.34036	3.81189	high
TCGA-HC-7077-01	5.79452	0	2.59543	3.21197	3.07497	2.73339	3.70847	low
TCGA-HC-7075-01	1.64658	0	2.57719	2.83178	2.48938	2.30417	3.36192	low
TCGA-H9-A6BY-01	0.306849	0	3.31754	2.99358	2.9588	2.25359	3.91809	high
TCGA-H9-A6BX-01	2.57808	0	3.0113	2.98504	1.8018	2.0937	3.45161	low
TCGA-H9-7775-01	0.506849	0	2.62952	2.87131	2.46383	2.15904	3.35841	low
TCGA-G9-A9S7-01	1.99452	0	3.20225	3.10642	2.61678	2.579	3.89477	high
TCGA-G9-A9S4-01	2.48219	0	3.89867	3.70774	2.7686	3.46115	4.71997	high
TCGA-G9-A9S0-01	1.1589	1	3.31517	3.78306	2.146	3.36378	4.24409	high
TCGA-G9-7525-01	2.72329	0	2.44444	2.92249	2.13244	2.2926	3.22998	low
TCGA-G9-7523-01	2.34795	0	2.40406	2.69906	1.85034	2.091	3.03572	low
TCGA-G9-7522-01	2.95342	0	2.32377	2.60381	2.18263	1.94409	2.99575	low
TCGA-G9-7521-01	2.58082	0	2.50343	3.2762	1.80768	2.69274	3.39325	low
TCGA-G9-7519-01	2.32603	0	2.43688	2.74986	1.87434	2.08145	3.07036	low
TCGA-G9-7510-01	3.24658	0	2.58845	2.93479	2.36871	2.25578	3.35665	low
TCGA-G9-7509-01	4.41096	0	2.45017	2.71754	2.39922	2.04575	3.17109	low
TCGA-G9-6499-01	4.2274	0	2.57847	2.77733	2.15339	2.04543	3.2088	low
TCGA-G9-6498-01	3.67671	1	2.82364	2.72667	1.77628	2.00023	3.24602	low
TCGA-G9-6496-01	4.72877	0	3.44189	3.20156	2.41193	2.72019	4.05239	high
TCGA-G9-6494-01	4.85205	0	2.36873	2.77727	2.78306	2.39389	3.31305	low
TCGA-G9-6385-01	2.27397	0	2.49779	2.81897	2.11761	2.12433	3.18626	low
TCGA-G9-6384-01	2.09589	0	2.39078	2.81014	2.27726	2.30372	3.20346	low
TCGA-G9-6379-01	4.87123	0	3.46751	2.95885	2.08495	2.02738	3.75121	high
TCGA-G9-6378-01	3.16438	0	2.39188	2.78376	1.89228	2.06395	3.05218	low
TCGA-G9-6377-01	2.62466	0	2.44853	2.80083	2.24851	2.17866	3.19516	low
TCGA-G9-6373-01	2.22192	0	2.51176	2.85211	1.95834	2.30572	3.21752	low
TCGA-G9-6371-01	3.3589	0	2.34181	2.70589	2.72541	2.13285	3.19741	low
TCGA-G9-6370-01	3.16712	0	2.42176	2.72935	1.85116	2.05012	3.04308	low
TCGA-G9-6369-01	3.32877	0	2.69781	3.0019	1.81669	2.33132	3.34079	low
TCGA-G9-6367-01	3.34795	0	2.28157	2.57456	1.74908	1.93566	2.86995	low
TCGA-G9-6366-01	5.33425	0	2.4478	2.76779	2.52918	2.03945	3.20846	low
TCGA-G9-6365-01	3.73425	0	2.5025	2.74947	1.96545	2.2134	3.16261	low
TCGA-G9-6363-01	3.77534	0	2.62274	3.06562	2.04952	2.84704	3.50014	low
TCGA-G9-6362-01	3.95342	0	2.79929	2.58013	1.85742	2.07303	3.23062	low
TCGA-G9-6361-01	3.87671	0	2.58243	2.74424	2.19971	2.16498	3.24415	low
TCGA-G9-6356-01	3.92877	0	2.63885	3.0175	2.26235	2.4435	3.43466	low
TCGA-G9-6354-01	5.66027	0	2.93683	2.7677	2.20204	2.06393	3.42904	low
TCGA-G9-6353-01	4.22466	0	2.71869	2.71334	2.0193	1.94243	3.21776	low
TCGA-G9-6351-01	5.61096	0	2.36933	2.72225	2.13623	2.08348	3.07998	low
TCGA-G9-6348-01	4.15068	0	2.37738	2.70949	2.23055	2.13168	3.1141	low
TCGA-G9-6347-01	5.72329	0	2.9711	2.79947	1.85386	1.8082	3.3155	low
TCGA-G9-6343-01	6.71233	0	2.67329	2.93005	2.09177	2.22105	3.33683	low
TCGA-G9-6342-01	4.64658	0	2.77368	2.93199	2.70362	2.39553	3.57112	low
TCGA-G9-6339-01	4.47671	1	2.76107	2.80715	2.18348	2.06557	3.33395	low
TCGA-G9-6338-01	5.55616	0	2.84725	2.7574	1.87161	2.08561	3.31048	low
TCGA-G9-6336-01	5.66575	0	2.49473	2.73619	2.1066	2.14022	3.16503	low
TCGA-G9-6333-01	6.75342	0	2.69586	2.83024	2.31173	2.12895	3.3461	low
TCGA-G9-6332-01	3.23288	1	2.40534	2.6509	2.68708	1.87985	3.14461	low
TCGA-G9-6329-01	3.46849	0	2.58354	2.86153	2.25288	2.24334	3.30713	low
TCGA-FC-A8O0-01	1.68767	0	3.26199	2.91142	1.89295	1.99862	3.57175	low
TCGA-FC-A6HD-01	2.16164	0	3.91756	3.61376	2.72402	2.77898	4.51576	high
TCGA-FC-A66V-01	1.43562	0	3.3062	2.72272	2.03921	1.89991	3.5533	low
TCGA-FC-A5OB-01	1.86301	0	2.48875	3.00233	2.62067	2.73798	3.49786	low
TCGA-FC-A4JI-01	2.40274	0	3.24168	5.63657	2.1268	4.19462	4.89676	high
TCGA-FC-7961-01	1.28493	0	3.31633	3.65702	2.59355	3.37852	4.3107	high
TCGA-FC-7708-01	2.36712	0	2.53457	2.91521	2.5787	2.21564	3.35408	low
TCGA-EJ-AB27-01	0.39726	0	2.7921	3.04636	2.19873	2.34338	3.49077	low
TCGA-EJ-AB20-01	0.358904	0	2.7999	2.73283	1.64005	1.97296	3.19783	low
TCGA-EJ-A8FU-01	0.378082	0	3.13865	2.96199	2.36443	2.16659	3.65766	low
TCGA-EJ-A8FS-01	0.591781	1	3.10022	3.19559	2.73324	2.62452	3.89541	high
TCGA-EJ-A8FN-01	0.90137	0	2.96823	3.01316	2.41532	2.21885	3.59682	low
TCGA-EJ-A7NN-01	0.539726	1	3.55058	3.36079	2.75739	3.18035	4.3518	high
TCGA-EJ-A7NK-01	1.30411	0	3.5178	3.11584	2.21861	2.1783	3.88922	high
TCGA-EJ-A7NJ-01	0.539726	0	2.96064	2.81682	2.53389	2.07174	3.52768	low
TCGA-EJ-A7NH-01	1.29863	0	3.32296	3.14355	2.47169	2.15008	3.8295	high
TCGA-EJ-A7NG-01	1.18356	0	3.17005	2.89297	2.12905	2.02342	3.57022	low
TCGA-EJ-A7NF-01	0.684932	0	3.03614	3.11733	2.82885	2.49607	3.82413	high
TCGA-EJ-A6RC-01	2.39178	0	2.96627	3.12752	2.32783	2.32734	3.63558	low
TCGA-EJ-A6RA-01	0.967123	1	3.24039	3.09166	2.37411	2.19867	3.76061	high
TCGA-EJ-A65M-01	0.630137	0	3.12712	3.39135	2.25087	2.83549	3.91573	high
TCGA-EJ-A65J-01	1.23562	0	2.7946	3.0518	2.83099	2.25608	3.60395	low
TCGA-EJ-A65G-01	1.82466	0	3.26467	2.86518	2.72485	2.05349	3.75169	high
TCGA-EJ-A65F-01	0.205479	1	2.95492	3.1084	3.19954	2.42244	3.83351	high
TCGA-EJ-A65E-01	1.14247	0	3.4578	3.30367	2.24189	2.70146	4.04704	high
TCGA-EJ-A65B-01	1.94521	0	3.16623	3.13669	2.69681	2.24672	3.81023	high
TCGA-EJ-A46I-01	1.83014	0	3.16905	3.06951	2.54055	2.12559	3.7293	high
TCGA-EJ-A46H-01	1.98356	0	3.00423	3.13299	1.9464	1.95978	3.48061	low
TCGA-EJ-A46F-01	0.589041	1	3.52899	3.40716	3.01103	2.74439	4.28886	high
TCGA-EJ-A46E-01	1.43562	0	3.24011	2.98567	2.06462	1.94003	3.59892	low
TCGA-EJ-A46D-01	1.71507	0	2.97749	2.90721	2.56644	2.01334	3.55209	low
TCGA-EJ-A46B-01	1.8	0	2.83278	2.77584	2.22134	1.97511	3.35133	low
TCGA-EJ-8474-01	2.09863	0	3.00537	3.36616	2.66409	2.82273	3.92261	high
TCGA-EJ-8472-01	0.536986	1	3.19977	3.56672	2.32929	3.35713	4.1584	high
TCGA-EJ-8470-01	3.17534	0	2.92534	3.22957	2.36711	2.59497	3.7177	high
TCGA-EJ-8469-01	5.27397	1	3.01901	3.94338	3.0408	3.66915	4.38421	high
TCGA-EJ-8468-01	6.43014	0	2.74215	2.91141	2.11017	2.21076	3.37304	low
TCGA-EJ-7797-01	2.69315	0	2.62158	2.92913	2.45069	2.16872	3.36853	low
TCGA-EJ-7794-01	3.57808	0	2.62484	3.40885	2.56279	2.82866	3.69345	low
TCGA-EJ-7793-01	0.312329	0	2.39752	2.85387	2.2676	2.45775	3.25759	low
TCGA-EJ-7792-01	3.82466	0	2.55629	2.77235	1.91523	2.18563	3.18166	low
TCGA-EJ-7791-01	3.06301	0	2.63882	3.11333	2.12944	2.54324	3.45782	low
TCGA-EJ-7789-01	3.0274	0	3.70807	3.74587	2.61723	3.64411	4.63613	high
TCGA-EJ-7788-01	2.35342	0	2.78233	3.52024	2.62838	3.25441	3.94052	high
TCGA-EJ-7786-01	3.00274	0	2.58945	2.90257	2.51772	2.2372	3.37545	low
TCGA-EJ-7785-01	3.22466	0	2.65559	3.18188	2.49714	2.51158	3.55448	low
TCGA-EJ-7784-01	2.13973	0	2.83653	3.38141	2.81029	2.9711	3.89913	high
TCGA-EJ-7783-01	2.15616	1	2.74254	3.20825	2.68949	2.6424	3.68706	low
TCGA-EJ-7782-01	3.19726	0	3.02544	3.53579	2.82658	2.83453	4.01547	high
TCGA-EJ-7781-01	2.93973	0	2.70696	3.21482	2.45032	2.66425	3.62344	low
TCGA-EJ-7331-01	2.03288	1	2.54216	2.95383	2.55792	2.41875	3.41809	low
TCGA-EJ-7330-01	0.523288	0	2.56943	2.82937	2.40118	2.18581	3.30669	low
TCGA-EJ-7328-01	2.30685	0	2.96053	2.85872	2.25816	2.11293	3.49114	low
TCGA-EJ-7327-01	2.52877	0	2.74224	3.55298	2.47144	3.22101	3.88371	high
TCGA-EJ-7325-01	2.93151	0	3.32073	2.91877	2.35359	2.31889	3.79017	high
TCGA-EJ-7321-01	2.25753	0	2.55185	3.14351	2.54819	2.53621	3.50183	low
TCGA-EJ-7318-01	1.0411	1	3.04716	3.16074	2.41171	2.50934	3.75713	high
TCGA-EJ-7317-01	2.11233	0	2.44997	3.0311	2.73868	2.30549	3.39269	low
TCGA-EJ-7315-01	2.76164	0	2.7266	3.06826	2.40931	3.11426	3.70806	low
TCGA-EJ-7314-01	3.15068	0	2.46704	3.0003	2.63385	2.55907	3.43995	low
TCGA-EJ-7312-01	3.01096	0	2.94766	2.85662	2.77972	2.15333	3.60406	low
TCGA-EJ-7218-01	6.96438	0	3.05424	3.2497	2.91069	2.43198	3.869	high
TCGA-EJ-7125-01	7.80822	0	2.73867	3.43511	2.36374	2.68816	3.68672	low
TCGA-EJ-7123-01	7.04658	0	2.59771	3.10837	2.53997	2.55906	3.52367	low
TCGA-EJ-7115-01	7.36164	0	2.59535	3.13642	2.65101	2.31605	3.48834	low
TCGA-EJ-5542-01	4.14521	0	2.34839	3.01369	2.5747	2.80929	3.42877	low
TCGA-EJ-5532-01	5.00822	0	2.46426	3.14558	2.75545	2.58635	3.50877	low
TCGA-EJ-5531-01	3.48767	0	2.62368	3.51234	2.0744	2.8785	3.62958	low
TCGA-EJ-5530-01	5.01918	0	2.63553	2.96531	2.83528	2.4403	3.53944	low
TCGA-EJ-5527-01	4.87123	0	2.38406	2.86088	2.44266	2.35589	3.26148	low
TCGA-EJ-5526-01	1.47123	1	2.61332	2.99501	2.424	2.77534	3.5365	low
TCGA-EJ-5525-01	1.49589	1	2.78677	3.7276	2.36357	3.44305	3.99084	high
TCGA-EJ-5524-01	0.726027	1	2.50391	2.90192	2.36698	2.82229	3.44957	low
TCGA-EJ-5522-01	5.69589	0	2.54912	3.22397	2.40168	2.86736	3.57816	low
TCGA-EJ-5521-01	6.24384	0	2.57344	3.22533	2.49343	2.55047	3.52767	low
TCGA-EJ-5519-01	5.37534	1	2.78373	3.4796	3.04344	3.02928	3.95863	high
TCGA-EJ-5518-01	5.76438	1	2.86642	3.65875	2.67242	3.45346	4.08721	high
TCGA-EJ-5517-01	5.17534	0	2.28958	2.62085	2.35328	2.02857	3.03887	low
TCGA-EJ-5516-01	5.17534	0	2.32994	3.06664	2.3649	2.60809	3.33391	low
TCGA-EJ-5515-01	5.01918	0	2.51788	2.82248	2.23057	2.15173	3.22995	low
TCGA-EJ-5514-01	5.01096	0	2.63322	3.51332	2.14548	3.70871	3.87124	high
TCGA-EJ-5512-01	4.74795	0	2.44665	2.84522	2.27854	1.96983	3.15631	low
TCGA-EJ-5511-01	4.04384	0	2.58056	2.80673	2.75603	2.1264	3.36644	low
TCGA-EJ-5510-01	5.16986	0	2.47708	3.00765	2.39458	2.24281	3.31298	low
TCGA-EJ-5509-01	4.01096	0	2.6512	3.35151	2.86968	2.66658	3.71563	high
TCGA-EJ-5508-01	5.38356	0	2.51842	3.0291	2.41776	2.58458	3.43827	low
TCGA-EJ-5507-01	3.99178	0	2.66902	3.31287	2.54799	3.17606	3.78357	high
TCGA-EJ-5506-01	3.78356	0	2.58613	2.80163	2.18604	2.10998	3.24358	low
TCGA-EJ-5505-01	2.52603	0	2.43351	2.95212	2.51231	2.54414	3.37846	low
TCGA-EJ-5504-01	3.90959	1	2.52269	3.47207	2.41352	2.9222	3.64397	low
TCGA-EJ-5503-01	3.81096	0	2.67904	3.05867	2.01716	2.30579	3.38012	low
TCGA-EJ-5502-01	3.20822	0	2.8168	3.09063	2.51608	2.37173	3.59108	low
TCGA-EJ-5501-01	3.73973	0	2.72459	3.5125	2.83291	2.71643	3.80516	high
TCGA-EJ-5499-01	3.87671	0	2.73276	4.04416	2.04681	3.64891	4.0291	high
TCGA-EJ-5498-01	4.71233	0	2.32564	2.78024	2.21397	2.32524	3.15038	low
TCGA-EJ-5497-01	1.10959	0	2.49291	2.85884	2.31826	2.28576	3.27906	low
TCGA-EJ-5496-01	1.63014	0	2.48629	2.89095	2.58916	2.38918	3.36824	low
TCGA-EJ-5495-01	4.82192	0	2.52398	3.40099	2.36607	2.9099	3.61308	low
TCGA-EJ-5494-01	4.04658	0	2.52938	3.1351	2.72088	2.5248	3.52009	low
TCGA-CH-5794-01	2.41644	0	2.86812	3.81626	2.77642	3.45461	4.15111	high
TCGA-CH-5792-01	0.249315	0	2.66172	3.31393	2.2002	2.70456	3.58071	low
TCGA-CH-5791-01	1.08493	1	2.68512	3.18464	2.47848	2.72316	3.62463	low
TCGA-CH-5790-01	2.66849	0	2.52289	2.72548	2.50454	2.07376	3.24495	low
TCGA-CH-5789-01	0.832877	0	2.49667	2.69602	1.97208	2.05748	3.10536	low
TCGA-CH-5788-01	2.24932	1	3.08223	3.9756	1.74493	3.85485	4.20481	high
TCGA-CH-5772-01	1.33151	0	2.54854	2.95482	2.27258	2.58992	3.4073	low
TCGA-CH-5771-01	1.08493	0	2.56211	3.05664	2.17317	2.29796	3.34276	low
TCGA-CH-5769-01	0.169863	0	3.13594	4.26115	2.00302	4.05963	4.41859	high
TCGA-CH-5768-01	2.00274	0	2.76297	3.37685	2.39196	3.02614	3.78164	high
TCGA-CH-5767-01	1.25479	0	2.6222	2.89656	2.72831	2.20484	3.42874	low
TCGA-CH-5766-01	0.0849315	0	2.83604	3.12852	2.59113	2.58159	3.68368	low
TCGA-CH-5765-01	1.91781	0	2.67685	2.94075	2.6923	2.41965	3.52133	low
TCGA-CH-5764-01	0.0849315	0	2.61994	2.97147	2.93187	2.65107	3.60848	low
TCGA-CH-5763-01	1	0	2.46494	2.69926	2.07382	1.94955	3.0806	low
TCGA-CH-5762-01	3.66849	0	2.59123	3.23404	2.65108	2.5262	3.56707	low
TCGA-CH-5761-01	0.0767123	0	3.15198	5.33424	2.54989	4.78342	5.01283	high
TCGA-CH-5754-01	0.169863	0	3.57041	4.38928	2.52285	3.87608	4.76421	high
TCGA-CH-5753-01	0.0849315	0	2.92689	2.90531	3.04189	2.38584	3.72183	high
TCGA-CH-5752-01	2.58356	0	2.81321	3.83727	3.12308	3.57161	4.22909	high
TCGA-CH-5751-01	1	1	3.00163	4.75712	2.66119	4.57005	4.7436	high
TCGA-CH-5750-01	1.08493	0	2.77308	3.81039	2.97717	3.5249	4.15566	high
TCGA-CH-5748-01	0.0849315	0	2.70775	3.23263	2.59311	2.79929	3.69459	low
TCGA-CH-5746-01	2.00274	0	2.90886	3.17986	2.64057	2.52651	3.73489	high
TCGA-CH-5745-01	0.249315	0	2.81436	2.72718	3.06836	1.94225	3.49829	low
TCGA-CH-5744-01	0.164384	0	2.84307	3.11327	2.60051	2.41578	3.64168	low
TCGA-CH-5743-01	1.16438	1	2.81648	2.94653	1.88574	2.06339	3.33853	low
TCGA-CH-5741-01	1.08219	0	2.48665	2.79774	2.76544	2.21284	3.33472	low
TCGA-CH-5739-01	1.83836	0	2.51837	3.12692	2.80297	2.57464	3.54221	low
TCGA-CH-5738-01	0.580822	0	2.6498	2.95996	2.61599	2.30347	3.4636	low
TCGA-CH-5737-01	0.249315	0	2.5864	2.9589	3.0542	2.2904	3.5157	low
TCGA-4L-AA1F-01	0.958904	0	2.80876	3.45853	2.1991	3.08638	3.80452	high
TCGA-2A-AAYU-01	1.68493	0	2.70252	2.8647	2.55816	2.22235	3.43575	low
TCGA-2A-AAYO-01	3.48493	0	2.98699	3.10561	2.18807	2.32483	3.61173	low
TCGA-2A-AAYF-01	3.73699	0	2.65154	2.84404	2.72099	2.01087	3.37903	low
TCGA-2A-A8W3-01	0.542466	1	3.011	3.35138	2.95231	2.99901	4.02984	high
TCGA-2A-A8W1-01	0.306849	0	3.13636	3.01192	2.50529	2.4227	3.7671	high
TCGA-2A-A8VX-01	3.77534	0	3.87847	3.54643	2.22529	2.7701	4.36804	high
TCGA-2A-A8VV-01	1.83836	0	2.80398	2.83396	2.40335	2.3286	3.48214	low
TCGA-2A-A8VT-01	3.76164	0	3.18497	3.32348	3.0734	2.65778	4.05818	high
TCGA-2A-A8VO-01	4.66027	0	3.1291	3.07847	2.36807	2.27664	3.71222	low

## Sheet: ICGC
id	time	state	MXD3	PLK1	EPHA10	KIF4A	riskScore	risk
DO51151	7.19178	1	3.01455	3.34905	2.45685	2.74695	3.85958	high
DO51100	9.6137	1	3.56341	3.15552	2.03795	2.63914	4.01031	high
DO230716	5.11507	1	3.86309	3.71672	2.89789	3.49931	4.73914	high
DO229517	8.76438	1	2.92176	2.68554	2.64841	3.10733	3.77099	high
DO229490	10.4466	1	2.80485	3.76021	2.2941	3.58912	4.03391	high
DO229461	8.93973	1	2.68427	2.54193	2.68601	2.31248	3.39289	low
DO51159	11.4274	1	2.64714	2.5338	2.2694	2.29034	3.27539	low
DO229411	8.92603	1	3.54433	3.02785	3.43587	1.83927	4.04881	high
DO51158	12	0	3.27875	3.50238	2.48708	3.44129	4.24325	high
DO51157	11	0	2.68435	3.13632	2.69954	3.03093	3.7403	high
DO51156	11	0	2.71916	3.47861	2.29885	2.57109	3.6418	low
DO51155	9	0	2.88255	2.78521	2.39469	2.5873	3.58206	low
DO51154	11	0	2.96702	2.95899	2.20596	2.72305	3.67206	low
DO51153	11	0	2.77366	3.12277	2.83263	2.23408	3.60463	low
DO51152	10	0	2.93509	3.37502	2.08729	2.75796	3.74514	high
DO51150	10	0	3.17059	2.89079	2.38862	2.6752	3.7982	high
DO51149	12	0	3.17681	2.8186	2.22214	1.72849	3.49615	low
DO51148	6	0	2.89757	3.3332	2.02988	2.67169	3.67754	low
DO51147	12	0	3.34077	3.00193	2.2825	4.01879	4.26046	high
DO51146	10	0	2.82366	2.89956	1.95366	1.26015	3.13121	low
DO51145	10	0	3.02344	3.01442	2.27526	1.64731	3.44747	low
DO51144	10	0	3.09342	3.57314	3.00129	3.50159	4.27884	high
DO51143	11	0	2.92109	3.60222	2.80741	3.50479	4.14645	high
DO51142	11	0	2.77468	2.95539	2.58537	2.54602	3.5928	low
DO51141	7	0	3.0269	3.78693	2.78783	2.6089	4.0129	high
DO51140	9	0	2.64338	2.50297	2.13242	2.04419	3.17084	low
DO51139	10	0	2.74868	2.68096	2.12809	2.13651	3.30139	low
DO51138	10	0	3.07848	3.76448	2.51529	3.07365	4.10306	high
DO51137	11	0	3.03162	3.99348	2.7224	3.79311	4.37016	high
DO51136	12	0	3.19242	2.87984	2.16495	2.17838	3.6286	low
DO51135	11	0	2.26761	1.92701	2.27613	1.9724	2.81589	low
DO51134	5	0	2.98548	3.14835	2.56583	2.05531	3.62998	low
DO51133	5	0	2.91317	3.6214	2.7571	3.55672	4.15001	high
DO51132	11	0	2.91368	2.96828	1.95692	1.56196	3.28206	low
DO51131	9	0	2.93061	3.21519	2.40327	2.76465	3.76983	high
DO51130	5	0	2.6308	2.96389	2.16233	2.90561	3.51798	low
DO51129	9	0	3.0142	3.55288	2.38877	2.97925	3.9594	high
DO51128	12	0	2.59726	2.70232	1.89554	1.98171	3.12891	low
DO51127	9	0	2.52098	2.69482	2.61381	2.28968	3.31646	low
DO51126	9	0	2.44606	2.59113	2.75935	2.38602	3.3027	low
DO51125	12	0	2.61649	3.09004	2.52929	2.64022	3.54915	low
DO51124	10	0	2.74658	3.6375	2.69467	3.01129	3.89939	high
DO51123	9	0	2.77522	3.12722	2.07533	2.12097	3.41663	low
DO51122	10	0	3.19152	3.26183	2.7765	2.87323	4.04068	high
DO51121	7	0	2.86264	3.5801	2.20086	3.7151	4.03473	high
DO51120	6	0	2.49209	2.89847	2.4221	2.76391	3.43794	low
DO51119	5	0	2.55942	2.94502	2.36028	3.01329	3.54223	low
DO51118	4	0	2.77413	3.42252	2.41971	2.7386	3.72925	high
DO51117	12	0	2.84195	2.78735	2.36742	2.75357	3.59757	low
DO51116	6	0	2.57655	2.27998	2.28182	2.4784	3.22168	low
DO51115	9	0	2.31405	2.43024	2.26614	2.37723	3.07822	low
DO51114	6	0	2.79203	2.8954	2.65806	3.06539	3.74089	high
DO51113	5	0	2.73288	2.56585	2.39909	1.91345	3.26044	low
DO51112	6	0	2.56831	2.36212	2.148	2.15031	3.12255	low
DO51111	6	0	2.75844	2.88707	3.00543	2.82106	3.72767	high
DO51110	5	0	2.79468	2.53987	2.64884	2.52951	3.50618	low
DO51109	13	0	2.54551	2.35434	2.92912	2.56478	3.38261	low
DO51108	5	0	3.73298	3.20142	2.36504	2.71747	4.21028	high
DO51107	11	0	3.07832	2.96785	2.15242	2.33149	3.62332	low
DO51106	5	0	2.61836	2.73967	1.94566	2.14298	3.20426	low
DO51105	9	0	2.48545	3.24258	2.13285	3.06133	3.54092	low
DO51104	8	0	2.55073	2.62237	2.5459	2.45675	3.3451	low
DO51103	8	0	2.49471	3.05586	2.13736	2.84252	3.44084	low
DO51102	5	0	2.65725	2.82949	2.93727	2.03645	3.43108	low
DO51101	10	0	2.90617	2.70275	2.2436	2.04011	3.39696	low
DO51099	10	0	2.57332	2.73719	2.65176	2.41049	3.39786	low
DO51098	5	0	2.84687	3.0762	2.27633	2.08788	3.47861	low
DO51097	11	0	2.85806	3.60616	2.64712	3.27335	4.01554	high
DO51096	11	0	3.13031	2.82478	2.29658	1.93711	3.54203	low
DO51095	12	0	2.41944	2.59424	2.10404	2.15281	3.08761	low
DO51094	6	0	3.32518	3.36562	2.65683	2.72902	4.08121	high
DO51093	6	0	2.58157	3.00152	2.57078	2.20558	3.39921	low
DO51092	7	0	3.37062	3.10082	2.34125	1.76154	3.71515	high
DO51090	10	0	2.73177	2.93459	2.37337	2.64118	3.54312	low
DO51088	9	0	3.05235	3.43983	3.02954	3.52564	4.23303	high
DO51080	11	0	2.74224	2.46114	2.58192	3.22072	3.62526	low
DO51079	11	0	2.99101	3.11995	2.42402	2.13448	3.61696	low
DO51073	7	0	2.59503	3.30207	2.40052	3.09377	3.68489	low
DO51072	8	0	2.96551	2.76095	2.43083	2.33999	3.56568	low
DO46796	10	0	2.74503	3.30724	2.69194	2.91279	3.7865	high
DO46795	9	0	2.76012	2.87587	2.88843	2.266	3.55336	low
DO46793	11	0	2.82387	2.9925	3.38347	3.56305	4.07002	high
DO46792	8	0	3.55904	2.92029	2.41531	3.12614	4.15636	high
DO230654	9	0	2.30707	2.60385	2.3782	1.78333	2.98463	low
DO230637	6	0	2.4818	3.0907	2.44889	2.64212	3.45484	low
DO230635	9	0	2.76416	3.07472	3.13504	1.73301	3.51731	low
DO230633	8	0	2.56188	2.23006	2.07313	2.20181	3.08264	low
DO230630	7	0	3.2061	3.03568	2.33353	2.49604	3.79685	high
DO230614	6	0	3.67953	3.30431	2.31962	2.85126	4.23188	high
DO230612	10	0	2.99155	3.07158	3.18212	1.52044	3.60157	low
DO230610	6	0	3.35559	3.49095	2.68658	2.2914	4.02102	high
DO230609	7	0	2.82282	3.38719	2.72639	3.13682	3.91905	high
DO230607	11	0	3.92556	3.81512	3.04613	2.42331	4.54576	high
DO230605	11	0	2.77812	3.08165	2.39553	2.08817	3.46545	low
DO230600	12	0	3.45336	2.88496	2.95728	2.85997	4.12972	high
DO230597	8	0	2.92992	3.32306	2.32813	2.64356	3.74917	high
DO230594	7	0	2.37522	3.57011	2.66861	2.8572	3.62045	low
DO230592	5	0	3.42148	4.15824	2.46799	2.72431	4.30034	high
DO230590	8	0	3.49669	3.96777	2.54608	3.36034	4.48046	high
DO230589	5	0	3.61947	4.16441	2.82838	3.1882	4.61613	high
DO230583	9	0	2.12819	3.11968	1.97875	1.95744	2.97609	low
DO230580	9	0	2.66352	3.11481	1.81409	2.88933	3.49798	low
DO230576	7	0	2.71005	2.69989	2.55567	3.35789	3.69917	low
DO230575	8	0	2.21581	3.159	1.88114	2.25527	3.09559	low
DO230573	7	0	2.64994	2.47435	2.36646	1.63146	3.10689	low
DO230566	9	0	3.10982	3.18695	2.66749	1.64537	3.62435	low
DO230562	5	0	3.28015	3.73487	2.68518	3.34868	4.32125	high
DO230558	11	0	2.91634	2.96106	2.49109	3.63088	3.945	high
DO230555	10	0	3.04236	3.01801	2.55819	2.14385	3.65123	low
DO230552	7	0	2.64863	3.27366	3.045	2.70488	3.74128	high
DO230547	9	0	2.9742	2.45386	2.32379	2.35142	3.4719	low
DO230546	8	0	3.06905	2.82559	2.55837	3.02989	3.8528	high
DO230544	5	0	2.3164	2.95017	2.24565	2.49238	3.24003	low
DO230543	8	0	3.38311	3.26192	2.43341	2.56643	3.99755	high
DO230540	6	0	3.2955	2.76023	2.27488	2.14416	3.67154	low
DO230534	12	0	2.51767	2.50154	2.45377	2.48325	3.28237	low
DO230531	7	0	2.79875	3.24874	2.82346	2.60342	3.74799	high
DO230528	10	0	3.3234	3.45868	2.6134	1.77435	3.84103	high
DO230521	7	0	3.11329	3.37338	2.41986	1.65149	3.62379	low
DO230520	7	0	3.71258	3.32013	2.47232	3.432	4.44186	high
DO230518	7	0	3.19222	2.85449	2.46966	1.94204	3.62343	low
DO230517	7	0	2.69456	2.54202	2.58559	2.61358	3.45776	low
DO230516	8	0	2.95869	4.01278	2.46966	2.91347	4.0455	high
DO230514	7	0	3.03659	3.06384	1.82717	1.78987	3.41112	low
DO230513	10	0	2.89484	2.60876	2.21143	2.55715	3.49692	low
DO230512	7	0	3.58338	3.62804	2.47686	2.82533	4.28604	high
DO230510	7	0	2.78488	3.14037	2.22109	2.40486	3.53193	low
DO230509	10	0	2.73188	3.21662	2.23963	1.84591	3.37612	low
DO230508	5	0	3.26817	3.16498	2.58274	2.36702	3.88447	high
DO230507	6	0	3.13633	3.46905	3.39454	2.25315	4.02777	high
DO230506	8	0	2.93267	2.9524	3.07825	2.05433	3.65682	low
DO230505	6	0	2.9831	3.47217	2.86858	2.89195	3.99869	high
DO230504	7	0	3.35795	3.2492	2.62279	2.26817	3.94035	high
DO230503	10	0	2.85421	2.8471	2.4129	2.59079	3.58639	low
DO230502	7	0	3.91904	3.69539	3.29254	1.93258	4.43258	high
DO230501	6	0	3.00258	2.89038	2.06715	2.70733	3.64145	low
DO230500	6	0	2.75229	3.0288	2.56352	2.8992	3.68812	low
DO230499	7	0	2.42811	3.09776	2.6631	2.36303	3.39657	low
DO230497	5	0	3.12809	3.15621	2.62294	1.80993	3.66137	low
DO230496	5	0	3.39758	3.87233	2.59387	2.95897	4.30176	high
DO230495	5	0	3.30846	3.18223	2.64415	2.71633	4.01815	high
DO230494	10	0	2.95869	2.85449	2.46966	2.91347	3.74663	high
DO229591	7	0	3.5244	3.53855	2.18384	2.7218	4.13936	high
DO229590	6	0	3.24607	3.22361	2.50091	2.11413	3.80223	high
DO229589	5	0	3.88357	4.54372	2.43207	4.08913	5.02291	high
DO229588	8	0	3.55037	3.06366	2.33608	2.67619	4.05189	high
DO229587	8	0	3.08456	3.37576	2.18516	1.69051	3.56857	low
DO229584	8	0	4.13192	4.08456	2.86166	2.97209	4.84182	high
DO229583	7	0	4.17596	4.46685	3.88152	3.06858	5.20706	high
DO229582	5	0	2.93908	3.83413	2.96551	2.86763	4.08059	high
DO229581	5	0	2.65691	2.64941	2.69952	2.59296	3.48225	low
DO229580	6	0	2.92289	3.75611	2.36509	3.56909	4.11087	high
DO229578	5	0	2.82412	2.80315	2.76419	2.67268	3.65361	low
DO229577	12	0	3.37528	2.88853	2.16894	1.61316	3.5872	low
DO229576	7	0	3.12533	3.62902	1.95015	2.3187	3.77501	high
DO229575	7	0	2.9974	2.79569	2.87334	2.94229	3.84682	high
DO229574	8	0	3.43735	3.73303	2.7173	2.36463	4.1568	high
DO229573	9	0	3.21562	3.4292	2.75342	2.39848	3.96664	high
DO229572	11	0	2.95254	3.04025	2.46879	1.96356	3.5381	low
DO229571	8	0	3.39755	3.41853	2.45947	2.06648	3.91882	high
DO229570	6	0	3.64296	3.4149	3.14472	1.71898	4.11229	high
DO229569	6	0	3.58461	3.59756	2.63571	2.88848	4.32925	high
DO229567	12	0	3.47291	4.15934	2.17527	4.13405	4.64364	high
DO229564	9	0	3.66537	4.12099	2.67968	2.73396	4.47925	high
DO229563	8	0	2.97102	3.31387	2.79548	2.47286	3.82391	high
DO229562	8	0	2.93314	3.14981	2.18116	2.51817	3.64193	low
DO229560	7	0	2.38487	2.72685	2.59243	1.80125	3.11145	low
DO229559	8	0	3.08589	3.72578	3.54946	3.67944	4.47698	high
DO229557	11	0	3.33265	4.03817	2.30693	3.18756	4.30715	high
DO229555	7	0	2.7523	2.92784	2.47512	2.85751	3.63231	low
DO229554	8	0	3.18102	3.0867	2.64417	3.67691	4.17527	high
DO229552	9	0	3.41476	3.19948	2.55599	1.47286	3.73472	high
DO229551	9	0	3.35416	3.01154	2.94308	2.61115	4.03574	high
DO229550	8	0	2.67089	3.07755	2.08179	2.63026	3.48025	low
DO229536	6	0	2.47112	3.29037	2.20184	2.1035	3.30469	low
DO229527	10	0	2.78797	3.48403	2.6527	3.64183	4.04265	high
DO229525	6	0	2.41414	2.52597	2.47711	2.70733	3.29326	low
DO229521	4	0	3.49957	3.99108	2.60996	3.08029	4.42713	high
DO229513	12	0	2.7956	2.83959	2.67767	2.71719	3.64007	low
DO229509	11	0	3.10067	3.78354	2.27664	2.80003	3.99761	high
DO229484	6	0	2.87924	3.14929	2.00104	1.74202	3.36604	low
DO229481	10	0	3.10144	3.26382	2.38189	1.91168	3.64985	low
DO229457	5	0	2.87287	3.98978	2.48184	4.04206	4.2927	high
DO229451	5	0	2.66162	2.87561	2.57453	2.35234	3.45292	low
DO229449	9	0	2.68927	2.71467	2.5562	2.04128	3.34078	low
DO229448	7	0	2.74632	2.01809	2.64008	1.9814	3.19587	low
DO229445	7	0	3.57762	3.44884	3.10127	3.02889	4.42253	high
DO229441	11	0	2.67327	3.24016	2.54067	2.52165	3.59162	low
DO229439	7	0	3.04817	3.28657	2.45564	2.63445	3.83275	high
DO229429	7	0	3.53841	3.26647	2.11763	1.46442	3.72877	high
DO229427	4	0	2.87041	3.41367	2.28491	2.48666	3.68722	low
DO229425	10	0	2.66516	2.99439	2.12356	2.21104	3.35277	low
DO229423	7	0	3.93197	3.65647	3.09938	2.24428	4.47216	high
DO229421	10	0	3.26264	2.9218	2.82693	2.81005	3.98797	high
DO229419	7	0	3.39675	3.91933	3.47444	2.93712	4.4936	high
DO229417	7	0	3.28961	3.48303	2.38334	1.92214	3.81847	high
DO229415	8	0	3.45205	3.42587	3.07705	2.27036	4.13697	high
DO229413	11	0	2.80808	3.23809	2.30959	2.23032	3.54284	low
DO229410	5	0	3.75555	3.7071	3.1535	3.6501	4.7685	high
DO229409	4	0	3.4161	3.79666	3.60338	3.89633	4.75558	high
DO229407	10	0	2.7499	3.17901	1.96206	2.89825	3.59819	low
DO229403	8	0	3.07435	3.19986	2.48578	2.89501	3.90122	high
DO229402	12	0	2.36894	3.34824	2.14436	2.70864	3.40931	low
DO229400	7	0	3.13511	2.88162	2.28273	2.21757	3.63117	low
DO229399	5	0	2.94185	3.01853	2.65544	2.33925	3.66569	low
DO229398	5	0	3.50266	3.6791	2.30108	2.98592	4.25807	high
DO229397	10	0	2.99032	3.09611	2.02848	2.938	3.74063	high
DO229396	7	0	3.72549	3.45846	2.67407	3.11404	4.44305	high
DO229395	9	0	3.48775	3.73105	2.56263	3.46897	4.4466	high
DO229394	7	0	3.3536	2.96668	2.34129	1.78418	3.67671	low
DO229393	9	0	3.38144	3.21264	2.57931	2.92229	4.10936	high
DO229392	8	0	2.99218	3.28435	2.66195	2.63914	3.84458	high

## Sheet: GEO
id	state	time	MXD3	PLK1	EPHA10	KIF4A	riskScore	risk
GSM3263891	1	2.13699	3.12465	3.24339	2.5984	3.77477	4.19942	high
GSM3263885	1	5.50685	3.36104	3.72664	2.41129	3.03864	4.22563	high
GSM3263844	1	3.12329	3.13106	2.96654	2.25877	2.56944	3.73929	high
GSM3263841	1	4.10959	3.09069	2.74755	2.69573	2.2303	3.66148	low
GSM3263801	1	6.49315	3.178	2.75625	2.73163	3.2491	3.99292	high
GSM3263758	1	0.821918	3.3514	3.47624	2.99563	3.82334	4.48764	high
GSM3263746	1	7.06849	2.98947	3.63837	2.34751	2.34246	3.789	high
GSM3263729	1	8.30137	3.6259	3.12817	2.88153	2.16305	4.09098	high
GSM3263723	1	7.23288	3.01267	2.52986	2.69945	3.22665	3.826	high
GSM3263720	1	7.06849	2.81832	3.32669	2.62849	3.64303	4.01483	high
GSM3263711	1	5.42466	2.63001	3.00787	2.22984	2.19529	3.35415	low
GSM3263700	1	7.15068	2.88232	2.07231	2.54893	3.10589	3.56853	low
GSM3263699	1	7.80822	3.67835	3.66183	2.47576	3.2677	4.46722	high
GSM3263698	1	3.45205	2.62284	3.22291	2.33666	2.71532	3.5664	low
GSM3263694	1	7.23288	3.32439	3.71558	2.09609	2.58428	4.01409	high
GSM3263692	1	8.05479	4.62616	3.79779	2.77262	3.58053	5.19709	high
GSM3263691	1	5.58904	3.19997	3.10239	2.46727	2.37876	3.80756	high
GSM3263690	1	3.69863	3.35263	3.74591	2.48404	2.47885	4.09217	high
GSM3263683	1	6.24658	2.7829	2.84608	2.51119	3.34534	3.76633	high
GSM3263681	1	4.35616	2.85788	3.26032	2.71083	2.29221	3.67863	low
GSM3263680	1	4.60274	3.23304	2.71374	2.79809	2.97702	3.95547	high
GSM3263911	0	8.05479	3.19694	2.21679	2.59232	3.46827	3.89358	high
GSM3263910	0	5.91781	2.70724	2.44992	2.27445	2.67467	3.39187	low
GSM3263909	0	7.89041	3.03868	3.5477	2.70705	1.9872	3.77553	high
GSM3263908	0	7.31507	2.98555	2.98453	3.32562	2.31417	3.81711	high
GSM3263907	0	5.58904	2.77057	3.22304	1.9388	2.1131	3.40772	low
GSM3263906	0	8.71233	2.41862	2.56852	1.90327	2.53581	3.13998	low
GSM3263905	0	7.31507	2.88411	3.37628	2.42775	2.38874	3.68963	low
GSM3263904	0	7.80822	2.57811	3.10966	2.89982	2.29963	3.51965	low
GSM3263903	0	8.30137	2.22863	2.07035	2.29457	2.2753	2.91478	low
GSM3263902	0	5.67123	3.36048	3.33582	2.38252	2.22476	3.90186	high
GSM3263901	0	6.16438	3.28123	3.05739	2.42282	2.32218	3.81857	high
GSM3263900	0	6.08219	2.4528	3.61621	2.26433	2.09055	3.38792	low
GSM3263899	0	5.75342	2.86909	2.75659	2.07444	2.6002	3.50266	low
GSM3263898	0	1.56164	3.35117	2.77604	2.2995	2.33148	3.7629	high
GSM3263897	0	5.75342	2.52689	2.69305	2.60548	2.99888	3.50635	low
GSM3263896	0	5.42466	3.37415	3.57507	2.78997	4.6292	4.69727	high
GSM3263895	0	5.75342	3.13709	3.02912	2.71916	2.52741	3.84499	high
GSM3263894	0	5.50685	2.75073	3.15524	2.56905	2.59802	3.64088	low
GSM3263893	0	6.24658	3.03274	3.1287	2.25453	2.39933	3.67804	low
GSM3263892	0	6.32877	3.04473	3.47378	2.33781	2.45669	3.80688	high
GSM3263890	0	6.41096	2.97737	3.92848	2.08293	2.98958	3.97312	high
GSM3263889	0	6.49315	3.16892	2.91909	2.29976	2.18382	3.65504	low
GSM3263888	0	6	3.3004	3.33716	2.15662	2.83401	3.98179	high
GSM3263887	0	5.34247	3.44208	3.13296	2.91738	3.10965	4.24517	high
GSM3263886	0	6.32877	2.99384	3.47763	2.20998	2.49477	3.76153	high
GSM3263884	0	6.41096	2.41357	2.82722	2.20322	2.31051	3.20723	low
GSM3263883	0	6.49315	3.31385	2.90179	2.70994	2.2482	3.83827	high
GSM3263882	0	5.42466	3.30051	3.08815	3.11272	2.05376	3.91198	high
GSM3263881	0	5.09589	3.02556	3.00103	2.06721	1.94971	3.48176	low
GSM3263880	0	1.72603	2.74893	3.17609	2.5874	4.14833	4.06155	high
GSM3263879	0	6.57534	2.58988	2.88526	3.0417	1.87781	3.38631	low
GSM3263878	0	6.57534	3.00628	3.05155	2.70931	2.89335	3.87031	high
GSM3263877	0	6.49315	2.98667	3.85198	3.25035	2.22189	4.00113	high
GSM3263876	0	6.49315	2.70724	3.23668	2.03105	2.17432	3.41034	low
GSM3263875	0	5.42466	2.44809	3.14486	1.92973	2.27036	3.24073	low
GSM3263874	0	5.17808	3.05056	3.25905	2.15327	2.60574	3.75552	high
GSM3263873	0	6.16438	2.98824	3.64001	2.0832	4.52041	4.31231	high
GSM3263872	0	6.41096	2.85441	2.90542	2.57775	2.47746	3.60622	low
GSM3263871	0	6.57534	2.56029	2.79792	2.4028	2.66271	3.4205	low
GSM3263870	0	6.08219	3.17733	2.95815	2.5082	2.18669	3.71478	high
GSM3263869	0	6.57534	3.17251	3.16748	2.63069	2.18352	3.79103	high
GSM3263868	0	6.49315	3.41013	2.92226	2.53069	2.6994	3.98148	high
GSM3263867	0	6.49315	2.55301	3.15956	2.02554	2.65252	3.42719	low
GSM3263866	0	6.57534	2.90586	3.0363	2.17864	2.55856	3.60705	low
GSM3263865	0	6.49315	3.00393	3.05702	3.62316	2.46609	3.94973	high
GSM3263864	0	6.65753	2.757	3.35838	2.31617	3.77685	3.95713	high
GSM3263863	0	6.32877	3.09685	3.37553	3.40481	2.15711	3.95739	high
GSM3263862	0	6.41096	3.3551	3.49084	2.26784	2.44393	3.97283	high
GSM3263861	0	6.41096	3.36048	3.39349	2.91329	2.57953	4.12325	high
GSM3263860	0	6.41096	2.21339	3.16571	2.55736	2.18322	3.21959	low
GSM3263859	0	6.24658	2.85441	3.65738	2.20505	2.12279	3.62716	low
GSM3263858	0	0.90411	3.05807	3.13672	2.63567	2.6547	3.84323	high
GSM3263857	0	6.49315	3.20367	3.36177	2.25469	2.66182	3.90703	high
GSM3263856	0	6.73973	2.90148	2.99196	3.35921	3.01609	3.96418	high
GSM3263855	0	6.32877	2.68628	3.22173	3.39097	2.37737	3.73563	high
GSM3263854	0	6.41096	3.01873	2.96496	2.53079	2.63491	3.74871	high
GSM3263853	0	6.65753	3.79167	3.07924	2.55768	2.47885	4.18996	high
GSM3263852	0	6.32877	2.99384	3.0687	2.29274	2.31912	3.62677	low
GSM3263851	0	6.32877	2.70421	3.19262	2.86366	2.36392	3.62354	low
GSM3263850	0	6.73973	3.10077	3.87703	2.31758	3.06346	4.10053	high
GSM3263849	0	6.90411	4.01674	3.82122	2.59049	2.95477	4.64528	high
GSM3263848	0	6.82192	2.5956	2.26961	2.71434	2.19104	3.24495	low
GSM3263847	0	6.82192	2.68628	2.74053	2.34552	3.17226	3.60211	low
GSM3263846	0	6	2.97019	3.42251	2.2528	2.41139	3.72048	high
GSM3263845	0	6.16438	2.82605	3.4049	2.26737	2.20508	3.58065	low
GSM3263843	0	4.60274	3.08463	3.20927	2.02077	2.0858	3.59609	low
GSM3263842	0	7.15068	2.64907	2.62566	2.3255	2.2571	3.30322	low
GSM3263840	0	6.73973	3.08654	3.00992	2.64149	3.15465	3.96123	high
GSM3263839	0	7.23288	2.51938	3.05991	1.99289	2.36669	3.29906	low
GSM3263838	0	7.15068	2.82482	3.04142	2.10903	2.6632	3.57458	low
GSM3263837	0	6.9863	2.63595	3.17721	2.66193	2.18965	3.49106	low
GSM3263836	0	6.9863	3.39971	3.53372	2.68184	2.871	4.2108	high
GSM3263835	0	7.06849	3.21398	3.11898	2.34457	2.26393	3.76348	high
GSM3263834	0	6.08219	3.08228	3.24367	2.8384	2.36085	3.84949	high
GSM3263833	0	6.9863	2.98947	2.89446	2.61056	2.4917	3.69233	low
GSM3263832	0	6.9863	3.30959	2.97173	2.63735	2.15365	3.81336	high
GSM3263831	0	7.06849	2.93892	2.90232	2.30768	2.66844	3.64812	low
GSM3263830	0	6.57534	3.4256	4.32132	2.88719	2.81195	4.45667	high
GSM3263829	0	6.65753	3.689	4.01181	2.69746	3.12864	4.57352	high
GSM3263828	0	6.90411	3.65795	4.55429	3.07252	3.87298	4.97277	high
GSM3263827	0	4.60274	2.44653	2.80879	2.75449	2.07938	3.27652	low
GSM3263826	0	7.56164	3.02097	3.14272	2.494	2.94527	3.87067	high
GSM3263825	0	6.82192	2.96683	2.92273	2.24546	2.9514	3.73169	high
GSM3263824	0	7.15068	2.57823	2.72658	2.16103	2.18322	3.23384	low
GSM3263823	0	1.23288	2.72338	3.22819	2.16894	2.3656	3.49751	low
GSM3263822	0	7.31507	2.86382	3.39763	2.98546	3.06524	3.98117	high
GSM3263821	0	6.73973	3.19672	3.01044	2.29704	2.29716	3.72428	high
GSM3263820	0	7.31507	2.88198	2.70476	2.38414	2.3113	3.48532	low
GSM3263819	0	6.49315	2.98667	3.42634	2.61869	2.11547	3.72956	high
GSM3263818	0	5.34247	2.71217	2.75112	2.32497	2.26334	3.37368	low
GSM3263817	0	7.47945	2.45303	3.27132	2.47314	1.942	3.30364	low
GSM3263816	0	7.47945	2.73066	2.90847	2.50941	2.42118	3.50594	low
GSM3263815	0	6.90411	2.84959	2.65757	2.35243	2.11043	3.39424	low
GSM3263814	0	7.31507	2.79904	3.35686	2.45238	2.55579	3.685	low
GSM3263813	0	7.39726	4.7304	3.31271	2.27046	2.76705	4.8098	high
GSM3263812	0	0.986301	3.2865	2.89921	2.25757	2.07542	3.68024	low
GSM3263811	0	7.47945	2.48452	3.47664	2.09111	2.29459	3.38797	low
GSM3263810	0	2.79452	2.32895	3.71372	2.60475	2.79504	3.60069	low
GSM3263809	0	7.72603	3.15827	2.66055	2.5266	2.34246	3.67228	low
GSM3263808	0	6.73973	3.21958	3.34658	2.29274	2.33079	3.83229	high
GSM3263807	0	7.72603	3.05134	3.23978	2.206	2.54936	3.74714	high
GSM3263806	0	7.72603	3.28897	3.13818	2.3364	2.34246	3.83103	high
GSM3263805	0	7.72603	2.82762	3.01069	2.75946	1.79483	3.47465	low
GSM3263804	0	7.23288	3.03868	3.0912	2.40128	2.25117	3.66339	low
GSM3263803	0	6.90411	2.64604	3.01445	2.45312	1.74568	3.29268	low
GSM3263802	0	7.64384	2.92614	3.1393	3.97772	2.89028	4.11366	high
GSM3263800	0	6.82192	3.87854	3.95915	2.71602	2.83134	4.59452	high
GSM3263799	0	7.39726	2.62261	3.3828	2.13272	2.08788	3.39752	low
GSM3263798	0	7.72603	3.80456	3.06277	2.37157	2.25513	4.09434	high
GSM3263797	0	7.72603	3.15043	3.15881	2.61622	2.08234	3.74603	high
GSM3263796	0	7.39726	2.84959	4.08956	2.89757	1.86337	3.81314	high
GSM3263795	0	5.83562	3.12409	3.19066	2.41874	2.194	3.72699	high
GSM3263794	0	7.64384	2.56097	3.1558	2.17633	2.41703	3.40003	low
GSM3263793	0	7.72603	2.26864	3.02884	2.62314	2.09599	3.20696	low
GSM3263792	0	7.80822	2.71172	3.083	2.8199	2.4473	3.61254	low
GSM3263791	0	7.06849	2.91124	2.77794	2.71523	2.0775	3.52887	low
GSM3263790	0	7.89041	2.97019	3.13694	2.51355	1.96168	3.58223	low
GSM3263789	0	7.80822	3.15132	3.07846	3.66079	2.55421	4.072	high
GSM3263788	0	6.90411	2.71766	3.1333	2.23184	2.52998	3.52674	low
GSM3263787	0	7.89041	3.3672	3.21126	2.46145	1.82737	3.78457	high
GSM3263786	0	8.05479	3.08463	2.98565	2.31559	2.59921	3.73726	high
GSM3263785	0	7.80822	3.2865	3.60925	2.63525	3.49102	4.31984	high
GSM3263784	0	7.89041	2.64043	2.8828	2.09703	2.15306	3.28863	low
GSM3263783	0	7.89041	2.98185	2.7207	2.32104	2.64995	3.62403	low
GSM3263782	0	8.21918	2.78323	3.10543	2.27497	1.91945	3.4042	low
GSM3263781	0	7.56164	3.66939	2.79329	3.26115	2.38983	4.17028	high
GSM3263780	0	3.69863	3.13283	3.22676	2.36601	2.87812	3.91223	high
GSM3263779	0	8.05479	3.88818	4.46384	2.76429	6.10404	5.6112	high
GSM3263778	0	7.47945	2.99115	3.023	2.54599	2.4288	3.69609	low
GSM3263777	0	8.21918	2.7041	4.21484	2.7635	2.27105	3.84136	high
GSM3263776	0	2.71233	3.28818	3.66621	2.06878	5.77994	4.82481	high
GSM3263775	0	8.21918	3.69864	4.62762	2.51302	2.64668	4.57082	high
GSM3263774	0	8.46575	3.06872	3.50566	2.22392	2.35818	3.77873	high
GSM3263773	0	8.38356	2.69995	2.71579	2.87828	2.99017	3.66774	low
GSM3263772	0	7.47945	3.78831	3.81007	2.67456	2.22189	4.33291	high
GSM3263771	0	8.13699	2.70421	3.11544	2.73698	2.14218	3.51787	low
GSM3263770	0	8.46575	2.24981	2.90247	2.21674	2.18916	3.10239	low
GSM3263769	0	8.63014	3.05908	3.64881	2.34877	2.04417	3.75291	high
GSM3263768	0	8.38356	3.3217	3.27881	2.74007	3.08067	4.16793	high
GSM3263767	0	8.21918	2.98252	3.22894	2.28545	2.71948	3.76653	high
GSM3263766	0	7.72603	3.21633	3.39206	2.21265	2.01647	3.74161	high
GSM3263765	0	8.38356	2.90115	3.58682	3.07184	2.06286	3.80317	high
GSM3263764	0	8.71233	2.82067	3.28934	2.43671	2.44828	3.64819	low
GSM3263763	0	2.46575	3.10481	3.39691	2.45307	2.05623	3.73964	high
GSM3263762	0	4.43836	3.14404	3.58129	2.77818	2.84637	4.08881	high
GSM3263761	0	8.54795	2.56814	3.21489	2.13383	2.09827	3.32564	low
GSM3263760	0	6.57534	3.13877	2.68873	2.48467	2.18985	3.6188	low
GSM3263759	0	7.89041	2.48307	3.13554	2.03272	2.19964	3.26152	low
GSM3263756	0	8.38356	2.86909	3.17	2.74039	2.53581	3.73287	high
GSM3263755	0	3.12329	2.85441	3.84773	2.38184	2.36085	3.77695	high
GSM3263754	0	8.30137	2.95495	2.55205	2.88284	2.7261	3.70386	low
GSM3263753	0	2.87671	2.40875	3.15549	2.656	2.2393	3.36584	low
GSM3263752	0	8.05479	2.85508	3.34947	2.85276	3.06989	3.93689	high
GSM3263751	0	2.38356	3.01861	3.13237	2.41816	2.53324	3.741	high
GSM3263750	0	8.87671	2.81294	2.65809	2.21187	2.38776	3.41724	low
GSM3263749	0	8.54795	2.57655	3.33129	2.40453	2.25701	3.45996	low
GSM3263748	0	8.71233	3.40161	3.0935	2.41114	2.22189	3.86844	high
GSM3263747	0	8.9589	2.77572	3.4703	2.24342	2.40111	3.61547	low
GSM3263745	0	8.79452	2.79904	3.18451	2.51648	2.24712	3.57194	low
GSM3263744	0	8.05479	3.71747	3.81181	3.01791	2.16958	4.35094	high
GSM3263743	0	2.30137	3.46472	3.4626	2.47351	2.28074	4.02905	high
GSM3263742	0	9.12329	3.43367	3.54024	2.00489	2.21883	3.91565	high
GSM3263741	0	7.64384	2.60995	2.95737	2.18283	3.40725	3.64201	low
GSM3263740	0	8.54795	2.82067	3.31544	2.17759	2.50308	3.61477	low
GSM3263739	0	9.45205	3.42919	3.31858	3.37289	2.19707	4.13904	high
GSM3263738	0	6.65753	3.15648	3.60186	2.87304	2.42118	4.00825	high
GSM3263737	0	9.0411	3.55708	3.99873	2.87278	4.79951	4.97531	high
GSM3263736	0	8.63014	3.58151	3.05795	2.36024	2.75122	4.09352	high
GSM3263735	0	9.20548	3.23886	3.30789	2.87624	2.60574	4.02988	high
GSM3263734	0	7.89041	3.08407	3.72099	3.81137	2.83945	4.30654	high
GSM3263733	0	9.12329	3.04294	3.07635	2.22785	2.70523	3.74619	high
GSM3263732	0	9.28767	2.78323	2.85167	2.10542	3.54047	3.73417	high
GSM3263731	0	9.20548	3.3394	3.82862	2.1408	2.38894	4.00943	high
GSM3263730	0	8.9589	3.22575	3.15051	2.31045	3.7547	4.16784	high
GSM3263728	0	8.71233	3.04966	2.58725	2.26616	2.50832	3.57959	low
GSM3263727	0	9.28767	2.93567	2.66611	2.30967	2.44373	3.52593	low
GSM3263726	0	4.52055	2.88232	3.59999	2.39478	2.08472	3.65846	low
GSM3263725	0	8.87671	2.90586	2.65334	2.82896	2.55421	3.64446	low
GSM3263724	0	9.28767	2.45628	3.21362	2.53336	2.49289	3.44992	low
GSM3263722	0	9.28767	2.80812	2.37451	2.25301	2.19539	3.29879	low
GSM3263721	0	8.30137	2.50616	3.1434	2.01469	2.18916	3.27032	low
GSM3263719	0	5.26027	3.06704	3.57197	3.0156	2.45461	3.98775	high
GSM3263718	0	1.80822	2.38443	2.51473	2.12041	2.48804	3.13947	low
GSM3263717	0	9.45205	3.15379	3.02887	2.18886	2.34246	3.69338	low
GSM3263716	0	9.61644	2.4815	2.86621	2.04362	2.10133	3.16727	low
GSM3263715	0	9.28767	2.65915	3.68758	2.63892	2.97425	3.84006	high
GSM3263714	0	8.46575	3.22665	3.50342	3.01707	2.51702	4.0794	high
GSM3263713	0	7.47945	3.00696	3.4021	3.28526	2.68545	4.0275	high
GSM3263712	0	9.53425	3.33033	3.5358	2.12193	2.07403	3.84086	high
GSM3263710	0	9.36986	2.48497	3.23463	2.27156	2.37955	3.3865	low
GSM3263709	0	8.79452	2.6466	3.2336	2.44447	2.34246	3.50649	low
GSM3263708	0	8.87671	2.74255	2.32722	2.46433	2.45669	3.36277	low
GSM3263707	0	9.20548	2.95988	2.95868	3.08321	1.99481	3.65941	low
GSM3263706	0	9.61644	3.28762	3.45014	2.72126	2.60673	4.06234	high
GSM3263705	0	9.20548	3.07656	3.33934	2.92315	2.35175	3.88634	high
GSM3263704	0	9.0411	3.46057	3.88523	2.45333	2.40378	4.16417	high
GSM3263703	0	9.53425	3.3496	3.10835	2.32654	2.45926	3.88744	high
GSM3263702	0	9.36986	3.44891	4.75535	2.59023	2.65084	4.47657	high
GSM3263701	0	9.78082	2.52454	3.21051	2.53897	2.52741	3.49902	low
GSM3263697	0	10.0274	2.75465	3.72232	2.41318	2.45689	3.719	high
GSM3263696	0	10.274	3.906	3.74404	2.54552	3.02262	4.56979	high
GSM3263695	0	10.3562	3.32842	4.03114	2.53105	2.22852	4.09508	high
GSM3263693	0	10.5205	2.39015	3.41838	2.31517	2.35383	3.38137	low
GSM3263689	0	5.0137	3.66939	2.79838	3.30963	2.73688	4.27416	high
GSM3263688	0	2.9589	2.59336	2.69271	2.28294	2.25809	3.27953	low
GSM3263687	0	6.24658	2.78323	2.45831	1.96841	2.13674	3.23028	low
GSM3263686	0	6.08219	2.99407	2.74211	2.34332	2.68209	3.64988	low
GSM3263685	0	6.16438	3.41383	3.65375	2.7058	2.65212	4.19677	high
GSM3263684	0	6.65753	4.14273	3.0614	2.46009	2.96545	4.49749	high
GSM3263682	0	6.24658	2.91258	2.93047	3.05905	2.56004	3.77001	high
GSM3263679	0	6.08219	3.2336	3.52583	2.45385	2.60782	3.99439	high
GSM3263678	0	6.57534	3.20412	3.05028	2.43781	2.18303	3.73822	high
GSM3263677	0	7.56164	2.21764	2.90912	2.85968	2.72937	3.36501	low
GSM3263676	0	2.13699	2.14569	3.03884	2.4289	2.09016	3.09576	low
GSM3263675	0	8.30137	2.85508	2.56659	2.64542	2.77318	3.61216	low
GSM3263674	0	8.87671	2.79691	2.97689	2.43624	2.70237	3.62131	low
GSM3263673	0	7.72603	2.36616	2.51504	2.12733	3.00353	3.26757	low
GSM3263672	0	7.56164	2.90675	2.76131	2.48299	2.18985	3.50282	low
GSM3263671	0	8.38356	2.69491	2.9653	2.36617	1.9236	3.33726	low
GSM3263670	0	8.71233	2.88198	3.85792	2.44138	3.12023	4.01015	high
GSM3263669	0	8.9589	2.68986	3.09931	2.35023	2.14089	3.42336	low
GSM3263668	0	8.46575	2.58574	3.09903	2.65034	3.61287	3.818	high
GSM3263667	0	9.12329	2.72405	3.63927	2.41171	3.89217	4.06139	high
GSM3263666	0	9.12329	3.03274	3.63069	2.19751	2.77625	3.8958	high
GSM3263665	0	5.0137	2.89409	2.81609	2.24211	3.54651	3.81967	high
GSM3263664	0	9.61644	2.75611	2.25053	2.3201	2.32822	3.28619	low
