# Supplementary material for: A Novel Gene Signature Associated With “E2F Target” Pathway for Predicting the Prognosis of Prostate Cancer
Source: Front Mol Biosci. 2022 Apr 13;9:838654. doi: 10.3389/fmolb.2022.838654 (PMC9045651; doi:10.3389/fmolb.2022.838654)
Supplement: Supplementary file 5 [file Table3.XLS]

## Sheet: E2F-related prognostic genes
id	HR	HR.95L	HR.95H	pvalue
OXSM	2.19554	1.23175	3.91344	0.00765809
PLA2G5	0.699947	0.497287	0.985197	0.0408083
RPA3	1.95921	1.23286	3.1135	0.00443076
MELK	2.18089	1.65156	2.87987	3.86e-08
ACTA2	0.821167	0.696278	0.968456	0.019245
HACD1	0.598846	0.401967	0.892156	0.0117012
PKD1	1.53545	1.00032	2.35686	0.0498284
CYP27A1	0.763064	0.651525	0.893698	0.000796864
WFS1	0.637209	0.429108	0.946232	0.0254877
DONSON	3.00971	2.00662	4.51422	9.98e-08
SLC26A10	14.2529	3.17816	63.9189	0.000520112
NXNL2	3.37006	1.19054	9.53966	0.0221097
UBE2S	2.08359	1.53689	2.82475	2.27e-06
RAD21	1.44159	1.01332	2.05086	0.0419999
VWA1	0.672851	0.484869	0.933714	0.0177767
POP7	1.49751	1.00406	2.23347	0.0477227
IL1RL2	0.570478	0.334924	0.971699	0.0388645
TRAF7	1.5787	1.00774	2.47316	0.0461925
TOP2A	1.67906	1.37821	2.04557	2.69e-07
UTP18	2.2135	1.18504	4.13451	0.0126827
SBK1	1.65074	1.15434	2.36059	0.00602453
TMPO	2.1104	1.41347	3.15097	0.000260178
JAM3	0.703829	0.559754	0.884987	0.0026512
GINS4	5.75223	3.14934	10.5064	1.25e-08
XPO1	1.95353	1.26554	3.01554	0.00250176
POLD2	1.60986	1.04663	2.47618	0.0302032
STX1B	5.76008	1.78347	18.6033	0.0034204
CCP110	2.21992	1.34944	3.65193	0.00168974
MAD2L1	2.80108	1.92011	4.08625	8.99e-08
TMEM158	0.725895	0.579443	0.909362	0.0053302
SH3RF2	0.408913	0.279104	0.599096	4.45e-06
GABRQ	0.28241	0.105573	0.755453	0.0117831
SMARCA4	2.15959	1.16137	4.01581	0.014989
ISM2	0.452974	0.25629	0.800601	0.00642425
DES	0.845248	0.749924	0.952688	0.00588973
ESPL1	4.09168	2.71836	6.15881	1.45e-11
CSE1L	2.01176	1.1401	3.54985	0.0158449
ORC2	2.98083	1.48346	5.98961	0.00215753
NRDC	2.91613	1.57906	5.38538	0.000627186
HOXC6	1.31874	1.05957	1.64129	0.0132007
B4GALT3	2.00486	1.0895	3.68929	0.0253881
HPS1	0.79981	0.644495	0.992554	0.0425799
BARD1	1.80511	1.18299	2.75441	0.00615575
CDCA3	2.74089	1.92426	3.90409	2.32e-08
FBLN1	0.813451	0.683129	0.968635	0.0204665
MGAT4B	4.67391	2.84547	7.67727	1.13e-09
EPHB6	0.81444	0.669336	0.991	0.0403383
DCLRE1B	3.28958	1.6893	6.40581	0.000461897
PNN	2.4147	1.60728	3.62774	2.19e-05
RASL12	0.774473	0.63579	0.943406	0.0111279
GNAL	0.563786	0.376024	0.845304	0.00555029
HMGXB3	1.81618	1.08638	3.03623	0.0228492
DUT	2.51924	1.49928	4.23308	0.00048403
EED	4.17616	2.28907	7.61896	3.17e-06
HMGA1	1.81976	1.23359	2.68445	0.00254177
ARMS2	29.623	1.07142	819.027	0.0454253
CES1	0.79866	0.665682	0.958202	0.015544
CRIP3	0.461243	0.253556	0.839048	0.0112511
FABP3	0.817326	0.675917	0.98832	0.0374175
POLE	2.367	1.19035	4.70674	0.0140176
SHMT1	2.0168	1.17199	3.47059	0.011309
PAN2	1.59637	1.05238	2.42154	0.027798
EDN3	0.409847	0.256031	0.656073	0.000202571
PCNA	1.78077	1.19869	2.64551	0.00427212
HABP4	2.25613	1.31261	3.87785	0.00323679
SLC22A17	0.715217	0.549009	0.931742	0.0129949
POLR2F	21209	174.346	2.58006e+06	4.77e-05
PLK4	3.91759	2.38612	6.43198	6.74e-08
TACR2	0.436792	0.27395	0.696432	0.000501526
LIG1	3.5943	2.28933	5.64313	2.72e-08
NONO	1.99286	1.07458	3.69585	0.0286536
CDKN2C	1.79774	1.39199	2.32176	6.99e-06
POLR3E	1.88758	1.05114	3.38964	0.0334258
TSPAN4	1.74721	1.23842	2.46502	0.0014846
LMOD1	0.822429	0.701436	0.964292	0.0160488
HSPA9	1.92893	1.16522	3.19318	0.0106325
VIT	0.489402	0.282831	0.846845	0.0106443
SEL1L2	13.6583	1.65705	112.579	0.0151303
SLBP	2.39128	1.49304	3.8299	0.000285812
GNL2	2.09888	1.14851	3.83568	0.0159494
PYGB	0.57442	0.421096	0.783571	0.000466159
BMPER	0.50911	0.318364	0.81414	0.00482621
CDKN2A	1.5417	1.07262	2.2159	0.0193492
FAM124A	0.494542	0.300205	0.814681	0.00569695
E2F8	3.26122	1.84256	5.77219	4.95e-05
ZW10	1.78811	1.0606	3.01466	0.029203
COL23A1	0.542311	0.358015	0.821477	0.00387557
MXD3	3.20108	2.24609	4.56213	1.22e-10
SLC12A8	1.52516	1.00405	2.31674	0.0478254
TFRC	1.60737	1.19783	2.15693	0.00156164
MCM5	2.52296	1.48105	4.29785	0.000661456
RAN	1.82482	1.10285	3.0194	0.0192318
ATAD2	1.42495	1.02697	1.97716	0.03407
H2AX	1.86823	1.37781	2.53319	5.75e-05
CNN1	0.813358	0.709907	0.931885	0.00291705
NUP107	2.30514	1.24959	4.25232	0.00751398
CCT2	1.94257	1.13939	3.31194	0.0147141
CHEK1	3.13853	1.93907	5.07994	3.24e-06
CDKN1A	0.810397	0.662028	0.992017	0.0415852
MCM2	1.80587	1.27326	2.56129	0.000916888
RASA4	21.337	1.28361	354.676	0.0328375
H1-0	1.68713	1.10017	2.58725	0.0165034
UNG	2.67985	1.63093	4.40335	0.000100033
FAM117B	1.40814	1.09389	1.81267	0.00789636
POLD3	4.18781	2.18006	8.04462	1.71e-05
TRIP13	2.21749	1.60917	3.05576	1.13e-06
SMC6	2.10636	1.14627	3.87059	0.0164078
TRIM45	2.08384	1.27809	3.39756	0.00324288
CDKN3	2.10444	1.62967	2.71754	1.17e-08
MCM7	3.08814	2.12535	4.48707	3.32e-09
MKI67	2.01734	1.55625	2.61505	1.16e-07
RIPOR1	1.93792	1.15179	3.26059	0.0126911
NUDT7	0.331224	0.183837	0.596777	0.000234653
PARD6G	0.429813	0.249196	0.741343	0.00239678
DEPDC1	1.61656	1.28619	2.03178	3.83e-05
RANBP1	2.77547	1.62806	4.73157	0.000176313
KIF18B	2.92269	2.13845	3.99453	1.72e-11
KCNMB1	0.764488	0.61775	0.94608	0.0135224
SPC24	2.36016	1.79414	3.10473	8.35e-10
SLC27A2	0.744925	0.577133	0.961501	0.02373
GINS3	5.04956	1.97309	12.9229	0.000731668
ILF3	4.71507	2.39786	9.27156	6.96e-06
MYBL2	1.80769	1.49263	2.18926	1.37e-09
SRSF9	2.35457	1.26603	4.37905	0.00682871
RAD51AP1	2.09792	1.43536	3.06633	0.000130056
PLIN4	0.745315	0.582074	0.954338	0.0197789
RBFOX3	0.496643	0.346551	0.71174	0.000137796
NUP205	1.7154	1.1377	2.58644	0.0100027
JPT1	2.26269	1.66648	3.07219	1.67e-07
SLC35E4	2.84022	1.03959	7.75965	0.0417825
TBX22	1.09e-07	1.98e-14	0.599456	0.0429097
CKS2	1.83203	1.4314	2.34481	1.52e-06
CENPM	1.43757	1.1304	1.82822	0.00308272
BIRC5	1.91068	1.55064	2.35432	1.22e-09
SLC2A4	0.572855	0.439287	0.747035	3.9e-05
ZNF544	2.60411	1.1681	5.80549	0.0192933
ILF2	1.96288	1.11129	3.46705	0.020152
VSIG2	0.839968	0.755524	0.933851	0.00125547
UBE2T	2.05637	1.62587	2.60086	1.79e-09
CPNE6	0.381994	0.206512	0.70659	0.00216425
PA2G4	1.8781	1.03965	3.39275	0.0367237
PBXIP1	0.629849	0.40557	0.978154	0.0395603
FXYD6	0.772552	0.598019	0.998023	0.0482556
CTF1	0.774075	0.6002	0.99832	0.0485046
SSRP1	2.71005	1.32864	5.5277	0.00611969
KANK4	0.423085	0.188297	0.95063	0.0372929
WDR90	2.82122	1.98625	4.0072	6.92e-09
LYAR	1.95453	1.17931	3.23935	0.00932796
MRE11	2.28135	1.22423	4.25132	0.00940459
GNG8	1.5559	1.01416	2.38703	0.0429325
MYL9	0.831235	0.716432	0.964435	0.014789
FAIM2	0.675302	0.496474	0.918545	0.0123743
RPA2	2.93737	1.6189	5.32964	0.00039289
PPM1F	1.87121	1.07231	3.2653	0.0274021
NLGN2	2.8947	1.84273	4.54721	3.98e-06
PENK	0.697494	0.505397	0.962606	0.0283915
P2RX1	0.700683	0.524218	0.936553	0.0162722
SRSF1	1.97074	1.00206	3.87584	0.0493078
UBE2E1	2.4422	1.32934	4.48669	0.0040105
TNMD	0.2522	0.0804437	0.790676	0.0181365
PRPS1	1.70408	1.0798	2.68927	0.022033
PSMD6	2.76857	1.33271	5.75143	0.00633512
SMC4	1.91057	1.36691	2.67047	0.000151019
CDK4	2.02071	1.19847	3.40707	0.00830992
FSTL3	1.60515	1.21965	2.11248	0.000732865
PGM5	0.746127	0.63989	0.870003	0.00018628
RARS1	2.14131	1.09196	4.19906	0.0266908
ATP5F1B	2.03197	1.15986	3.5598	0.0131985
TBRG4	2.46653	1.42099	4.28137	0.00133327
HMGB3	1.85426	1.2059	2.85123	0.00491095
PTTG1	1.83677	1.49778	2.25248	5.19e-09
GRAMD1A	1.95659	1.28248	2.98504	0.00184349
C9orf85	1.98282	1.02949	3.81897	0.0406714
GNL3	2.03622	1.28194	3.23429	0.00259499
PPP1R12C	1.56476	1.03208	2.37235	0.0349715
EZH2	2.82982	1.9904	4.02327	6.87e-09
NDRG2	0.677596	0.509476	0.901192	0.00747264
SYNM	0.769241	0.662531	0.893137	0.000574777
C1orf43	2.36139	1.36925	4.07239	0.00200032
MACIR	1.29551	1.03853	1.61607	0.0217248
MAPK3	2.09764	1.15019	3.82551	0.0156751
ASB2	0.735409	0.565361	0.956603	0.0219838
TIMELESS	2.0409	1.29504	3.21632	0.00211191
PPP1R1A	0.582283	0.379657	0.893053	0.0132006
CKS1B	2.82879	1.89988	4.21187	3.05e-07
TENT5B	0.64668	0.508801	0.821924	0.000366864
TUBB	2.23292	1.35421	3.6818	0.00164197
BRCA1	2.91647	1.74812	4.86568	4.15e-05
HNRNPD	2.68751	1.44995	4.98136	0.00168952
NDP	0.627992	0.452069	0.872376	0.00553526
PSMC3IP	4.03608	2.19713	7.41419	6.89e-06
LMNB1	1.84241	1.45095	2.33949	5.33e-07
EIF1B	2.46812	1.36195	4.47274	0.00289826
RIPK2	1.41554	1.00052	2.00271	0.0496589
FGFRL1	1.26123	1.00569	1.58171	0.044529
TP53	0.737716	0.573708	0.94861	0.0177302
LUC7L3	2.09127	1.39381	3.13772	0.000365271
HNRNPL	2.42333	1.08945	5.39034	0.0300069
SLC5A8	0.355593	0.190552	0.66358	0.00116065
NECAB1	0.462372	0.259765	0.823003	0.00873849
MCM6	2.10948	1.40623	3.16442	0.000309013
GINS1	2.60754	1.79449	3.78896	4.99e-07
H2AZ1	2.71017	1.87686	3.91348	1.05e-07
PDS5B	0.635346	0.425679	0.948285	0.0264298
TFG	1.88926	1.03912	3.43491	0.0369988
MEN1	4.94626	2.80158	8.73276	3.55e-08
IGSF1	0.204128	0.0826696	0.504035	0.000569961
MSMB	0.83492	0.767014	0.908838	3.07e-05
CENPE	3.84702	2.41763	6.12152	1.31e-08
AURKA	2.30405	1.71352	3.0981	3.3e-08
PTGDS	0.841957	0.742667	0.954522	0.0072102
BRCA2	6.22375	2.2214	17.4372	0.000504467
BUB1B	2.64864	1.88945	3.71289	1.58e-08
POPDC2	0.759783	0.584905	0.986947	0.0395511
NOP56	2.93321	1.63318	5.2681	0.000316011
DLGAP5	2.32117	1.71692	3.13807	4.42e-08
REPIN1	2.24165	1.47336	3.41056	0.00016329
CTPS1	2.27641	1.36657	3.79202	0.00158059
GSTM4	0.574223	0.400532	0.823236	0.002542
PAGE4	0.730033	0.621616	0.857359	0.000124958
TMEM240	1.60128	1.06356	2.41086	0.0241249
GGPS1	0.536556	0.296586	0.970685	0.0395584
YEATS4	1.59166	1.01088	2.50611	0.0447841
CDC25B	2.3733	1.67063	3.37152	1.4e-06
MYH11	0.804253	0.710156	0.910818	0.000600589
NCAPD2	1.90994	1.21339	3.00633	0.0051802
ENO2	1.57029	1.14385	2.15571	0.00524932
POLD1	4.26574	2.66367	6.83139	1.56e-09
PCSK2	0.224304	0.0542988	0.926578	0.0388919
ABCC4	0.84516	0.718005	0.994833	0.0431514
DSCC1	2.4091	1.67694	3.46091	1.97e-06
PLK1	2.61541	2.00598	3.40999	1.22e-12
OPTC	0.000189407	4.03e-07	0.0889303	0.00631508
MGLL	0.74763	0.564619	0.98996	0.0423151
UCN2	2.6822	1.0727	6.70662	0.0348533
SLC25A17	1.74677	1.17947	2.58692	0.00537233
HAPLN2	0.595098	0.371061	0.954403	0.0312707
AURKB	2.0171	1.58175	2.57227	1.55e-08
PFKP	1.58236	1.09429	2.28811	0.0147364
PGRMC1	0.660505	0.441868	0.987325	0.0431602
CCNE1	3.45037	2.02991	5.8648	4.75e-06
DDX39A	2.36769	1.61923	3.46211	8.75e-06
RACGAP1	2.45192	1.83905	3.26905	9.87e-10
EFS	0.801669	0.659758	0.974104	0.0261538
RILPL1	2.6074	1.19424	5.6928	0.0161498
DPH2	2.03732	1.23431	3.36275	0.0053806
CDK1	1.84772	1.48882	2.29313	2.52e-08
RAD1	2.27139	1.15075	4.48332	0.0180444
AKIP1	2.94442	1.41413	6.13074	0.00390185
DLG4	1.56811	1.07045	2.29713	0.0209175
ALDH2	0.779226	0.629586	0.964433	0.0218581
DPT	0.746247	0.63252	0.880421	0.000521206
AIFM2	1.72692	1.09759	2.71711	0.0181456
MYZAP	0.69685	0.504803	0.961959	0.0281104
EPHA10	2.29057	1.4379	3.64887	0.000485273
MRAP2	0.595827	0.431033	0.823627	0.00172091
MCM3	3.08622	1.8584	5.12524	1.33e-05
FAM107A	0.645856	0.522052	0.79902	5.66e-05
RNASEH2A	2.17661	1.51044	3.13659	3.02e-05
CLIP2	1.65225	1.09826	2.4857	0.0159638
EPHB1	0.395322	0.17798	0.878076	0.0226493
JPH2	0.763709	0.617442	0.944627	0.0129509
RNF149	3.94746	2.05566	7.58025	3.71e-05
CDC20	2.00428	1.62491	2.47222	8.34e-11
UNC13B	1.3373	1.00899	1.77245	0.043152
CBX8	1.9803	1.26863	3.09119	0.00263649
SMOC1	0.759737	0.636695	0.906557	0.002302
ORC6	3.33593	2.33234	4.77136	4.17e-11
RFC2	3.77861	2.41869	5.90316	5.21e-09
ADRA1D	0.488206	0.320306	0.744117	0.000854752
GALNT9	0.0556125	0.00376177	0.822154	0.0355131
KIF4A	2.45065	1.89109	3.17578	1.22e-11
ASF1B	1.91588	1.52243	2.41101	2.96e-08
RBM45	3.20576	1.43285	7.17235	0.0045775
CCDC69	0.764114	0.586245	0.995948	0.0465917
FLYWCH1	1.91563	1.10937	3.30787	0.0196815
GPC1	1.40046	1.00979	1.94227	0.0435526
SH3BGRL	0.78318	0.632697	0.969455	0.0247735
HELLS	3.30622	2.10509	5.19268	2.08e-07
TWNK	1.7972	1.15819	2.78879	0.00892132
ACP7	0.0194372	0.000809084	0.466955	0.0151212
DIAPH3	5.3852	2.94942	9.8326	4.23e-08
KRT9	0.00152022	5.98e-06	0.386781	0.0216711
GRSF1	2.08097	1.12424	3.85189	0.0196623
ZNF185	0.667652	0.529965	0.84111	0.000607183
DCTPP1	1.98029	1.30383	3.00772	0.00135462
DSTN	0.579232	0.364409	0.920696	0.0209209
NBL1	0.810386	0.686857	0.956132	0.0127172
GYG2	0.633276	0.419248	0.956566	0.0299323
MYC	1.23332	1.00013	1.52088	0.0498609
SUV39H1	6.44876	3.19125	13.0314	2.07e-07
GSTM5	0.706608	0.506647	0.985488	0.0407476
MCM4	1.68431	1.2668	2.23944	0.000334399
POLA2	3.76315	2.039	6.94524	2.25e-05
CDCA8	2.37235	1.73895	3.23647	5e-08
RSPO2	0.537627	0.367847	0.785771	0.00135017
CDC25A	1.65212	1.02979	2.65053	0.0373705
CCNB2	2.07338	1.58401	2.71394	1.11e-07
CSRP1	0.705567	0.57399	0.867304	0.000926537
MTX2	1.67662	1.0475	2.68358	0.0312916
TBC1D30	0.483153	0.295176	0.790841	0.00381196
GPX3	0.802438	0.678384	0.949178	0.0102087
DNAJB5	0.710523	0.530568	0.951513	0.0218186
WNT5B	0.751275	0.580463	0.97235	0.029779
NASP	4.19192	2.69031	6.53165	2.4e-10
EARS2	1.83491	1.10415	3.04931	0.0191666
TRA2B	3.13817	1.46582	6.7185	0.00323396
ZDHHC1	0.698787	0.498223	0.980092	0.0378508
ANAPC5	2.48327	1.41721	4.35125	0.00148081
PROK1	0.595724	0.470458	0.754344	1.7e-05
YBX2	0.185494	0.0526539	0.653477	0.00873802
NAP1L1	2.57179	1.77065	3.73542	7.05e-07
SPAG5	2.8601	2.16433	3.77954	1.48e-13
CHEK2	3.10583	1.72998	5.5759	0.000147179
NRM	1.44793	1.00375	2.08868	0.0477067
HMGB2	1.84188	1.42796	2.3758	2.56e-06
HMMR	2.10005	1.58046	2.79046	3.12e-07
CNOT9	3.25171	1.70559	6.19939	0.000341393
PLAAT5	0.189958	0.0680758	0.530058	0.00151213
KRT32	0.000568175	9.79e-07	0.329622	0.0213466
FLNA	0.831746	0.710821	0.973242	0.0215435
CIT	5.3284	3.16979	8.95702	2.73e-10
PRDM8	0.802254	0.6569	0.979771	0.030746
TK1	1.79158	1.45528	2.20558	3.86e-08
TACC3	2.42453	1.89738	3.09814	1.44e-12
ADRA2C	0.747101	0.581319	0.960162	0.0227542
RND2	0.516389	0.313734	0.849949	0.00933821
ACTG2	0.81056	0.716593	0.916848	0.000835141
ADH5	0.458728	0.314427	0.669254	5.26e-05
LY6G6D	0.23243	0.102951	0.524753	0.000444842
SRSF2	3.19418	1.78544	5.71442	9.11e-05
TCF19	2.72987	1.88424	3.95502	1.1e-07
DNMT1	2.88923	1.73948	4.79895	4.16e-05
VASP	0.591686	0.370443	0.945064	0.0280592
PDLIM2	2.63632	1.37632	5.04983	0.00346523
MSRA	0.466517	0.289466	0.751858	0.00174071
CCK	0.780365	0.649825	0.937129	0.00792611
ZNF3	2.646	1.49147	4.69422	0.000878837
SPC25	2.52273	1.82872	3.48014	1.73e-08
ST6GALNAC6	2.1467	1.293	3.56404	0.00314278
STMN1	1.94075	1.52762	2.46561	5.65e-08
RUSC1	1.8454	1.16979	2.9112	0.00843356
KIF22	1.35962	1.02329	1.80649	0.0341115
ISYNA1	1.53306	1.18047	1.99095	0.00135418
PHF5A	2.29924	1.15354	4.58285	0.017989
P2RX2	0.610006	0.414122	0.898545	0.0123728
KPNA2	2.00864	1.48306	2.72047	6.6e-06
HSPB8	0.763034	0.657415	0.885621	0.000373842
KIF2C	2.78176	2.0868	3.70817	3.04e-12
RRM2	1.81817	1.45918	2.26547	9.98e-08
PIPOX	0.474087	0.226783	0.991073	0.0472783
TPM1	0.744634	0.576873	0.961182	0.0235776
CCBE1	0.194094	0.0834337	0.451527	0.000141358
LYNX1	0.684044	0.483786	0.967195	0.0316578
F10	0.703286	0.52398	0.943951	0.0190734
LGI3	0.310683	0.134026	0.720186	0.0064265
ARMCX1	0.796961	0.662132	0.959245	0.0163963
TPM2	0.854335	0.733462	0.995128	0.0431033
MSH2	1.49687	1.0021	2.23592	0.0488151

## Sheet: DEGs
gene	conMean	treatMean	logFC	pValue	fdr
MLC1	1.02524	0.372946	-1.45893	2.77943e-08	4.8665e-08
MELK	0.35754	0.875417	1.29187	8.79096e-16	4.93607e-15
GALR1	0.221004	0.0799375	-1.46713	3.67892e-16	2.35707e-15
EN2	0.0858549	0.346177	2.01154	3.60252e-11	8.86566e-11
BRINP2	0.0977467	0.0295471	-1.72603	3.44869e-10	7.47088e-10
ESPL1	0.167831	0.358204	1.09377	1.20687e-10	2.74852e-10
HOXC6	0.482501	2.09674	2.11954	5.33902e-23	1.04324e-20
ALX3	0.0181552	0.00678152	-1.4207	3.9826e-08	6.82631e-08
C1QL1	1.25072	0.46033	-1.44202	5.68555e-08	9.57721e-08
FAM163A	0.257549	0.0698348	-1.88283	2.39418e-10	5.28017e-10
EDN3	1.58127	0.631942	-1.32323	1.16048e-12	3.7052e-12
HMGCLL1	0.681299	0.225688	-1.59396	3.7871e-12	1.07558e-11
GATA5	1.55601	0.768246	-1.01821	2.77662e-09	5.42551e-09
ADRA2B	0.626557	0.283116	-1.14605	2.88941e-14	1.22737e-13
SLITRK2	0.362249	0.133077	-1.44472	1.26597e-09	2.59844e-09
VIT	1.10437	0.51733	-1.09407	6.0237e-11	1.43891e-10
MPO	0.14223	0.0685837	-1.05228	7.6954e-11	1.81604e-10
CMTM5	0.498591	0.200077	-1.3173	4.50769e-15	2.23554e-14
CRYGD	0.307682	0.060647	-2.34293	8.11665e-11	1.90167e-10
CDKN2A	0.405876	0.834023	1.03905	3.51333e-13	1.196e-12
COLEC10	0.36798	0.0596658	-2.62465	1.60943e-13	5.88917e-13
MXD3	0.48732	1.01758	1.0622	1.34078e-15	7.40078e-15
EGFL6	0.500688	0.209558	-1.25656	2.24805e-07	3.57129e-07
PLA2G2C	0.145159	0.0598404	-1.27844	2.00813e-12	6.01822e-12
MKI67	0.517988	1.19901	1.21085	8.94291e-17	6.66963e-16
AC004691.2	0.100793	0.0448616	-1.16784	2.40008e-12	7.0629e-12
LGR6	2.03834	0.723408	-1.49451	4.25603e-19	6.93023e-18
KIF18B	0.145898	0.437591	1.58462	3.00203e-15	1.55184e-14
SORCS3	0.0310535	0.014808	-1.06837	6.196e-08	1.03833e-07
SPC24	0.479768	1.04147	1.11821	2.35901e-17	1.96988e-16
SOSTDC1	1.39776	0.525769	-1.41062	4.3861e-20	9.96564e-19
MYBL2	0.606291	1.55824	1.36184	2.92234e-19	4.8392e-18
RBFOX3	2.02012	0.911947	-1.14742	5.23783e-17	4.02942e-16
TBX22	0.0324996	0.0114984	-1.49899	3.08044e-07	4.81535e-07
CENPM	0.780774	1.65768	1.08618	3.02896e-18	3.65344e-17
BIRC5	0.545691	1.42124	1.381	1.05733e-19	2.21704e-18
CPNE6	1.28455	0.416895	-1.62351	1.9292e-18	2.58196e-17
CA9	0.509856	0.252263	-1.01516	3.59374e-14	1.48775e-13
KANK4	0.868218	0.35391	-1.29468	7.00776e-10	1.46608e-09
HPD	0.991286	0.449869	-1.1398	1.34023e-16	9.42014e-16
PENK	2.05795	0.764606	-1.42842	6.71083e-16	3.92604e-15
TNMD	0.71928	0.173433	-2.05218	3.26016e-12	9.36818e-12
STAC2	2.11284	0.854468	-1.30609	8.02513e-09	1.48495e-08
KCNF1	0.415569	0.133808	-1.63493	1.71359e-13	6.20699e-13
CAPZA3	0.0929076	0.0122836	-2.91907	2.68712e-14	1.15145e-13
MAL	2.02552	0.906683	-1.15962	2.66354e-17	2.18679e-16
EZH2	0.65841	1.35028	1.0362	1.58045e-22	1.7752e-20
AQP5	1.07289	0.335463	-1.67727	7.14712e-19	1.0422e-17
NYAP1	0.764118	0.37613	-1.02257	2.6598e-15	1.40466e-14
PPP1R1A	1.43441	0.691905	-1.05181	3.98342e-13	1.34664e-12
ADRB3	0.173504	0.0423828	-2.03342	1.46673e-07	2.36467e-07
SLC22A2	0.082916	0.0366723	-1.17696	7.07337e-09	1.32135e-08
TMEM108	0.386968	0.135817	-1.51056	9.91651e-17	7.33972e-16
SLC5A8	1.03054	0.399889	-1.36574	3.19442e-07	4.97124e-07
NECAB1	1.49688	0.6414	-1.22266	3.76742e-23	1.04324e-20
DLX1	0.46613	2.93248	2.65332	4.41536e-22	3.10979e-20
PMP2	0.611737	0.2695	-1.18263	4.55603e-11	1.10727e-10
F7	0.290077	0.126975	-1.19189	1.21864e-11	3.20919e-11
IGSF1	1.07209	0.306484	-1.80654	2.11412e-20	5.43551e-19
BUB1B	0.385842	0.864985	1.16466	1.80479e-17	1.57436e-16
DLGAP5	0.268913	0.702273	1.3849	9.27752e-16	5.17951e-15
CHRNA4	0.0727525	0.0177459	-2.03551	3.47004e-07	5.3728e-07
OR5K2	0.0761567	0.0344566	-1.14419	2.50894e-07	3.97282e-07
PCSK2	0.423327	0.163878	-1.36915	1.29466e-12	4.08027e-12
PLK1	0.421425	0.907213	1.10616	1.70491e-17	1.51289e-16
OPTC	0.119685	0.0365806	-1.71009	3.31373e-14	1.38355e-13
LRRTM1	0.184075	0.0848713	-1.11694	8.31393e-08	1.37208e-07
AURKB	0.427494	0.959039	1.16568	3.7201e-16	2.36009e-15
CYP11A1	0.615175	0.224693	-1.45304	6.64959e-18	6.98565e-17
MAG	0.171321	0.0810469	-1.07988	9.89484e-05	0.000125712
CNTFR	2.09375	0.953237	-1.13518	1.91415e-18	2.58196e-17
LY6G6F-LY6G6D	0.509067	0.191884	-1.40762	2.7947e-17	2.23805e-16
EPHA10	0.40403	1.23903	1.61668	3.2518e-26	3.17701e-23
TMIE	0.510668	0.208395	-1.29306	1.41897e-19	2.77267e-18
EPHB1	0.991352	0.329516	-1.58905	6.40144e-19	9.7722e-18
CDC20	0.820978	1.6941	1.0451	3.95119e-18	4.48873e-17
HOGA1	0.600311	0.21964	-1.45057	7.34719e-21	2.26332e-19
WFIKKN2	0.370755	0.17716	-1.06541	3.98338e-13	1.34664e-12
ADRA1D	1.5572	0.699856	-1.15383	2.33965e-13	8.22243e-13
GALNT9	0.287784	0.107531	-1.42023	1.94848e-15	1.04026e-14
LRCOL1	0.251082	0.0886068	-1.50267	0.00159804	0.00187429
KIF4A	0.329981	0.905622	1.45653	4.74091e-18	5.20435e-17
ACP7	0.186211	0.0790467	-1.23616	7.12051e-09	1.32762e-08
KRT9	0.124042	0.0366538	-1.75879	2.45873e-19	4.32982e-18
KRT222	0.569094	0.135017	-2.07552	1.61393e-21	6.30723e-20
CLCNKB	0.510514	0.186688	-1.45132	8.11417e-19	1.14892e-17
ABCG4	0.0970878	0.0389659	-1.31708	4.12316e-14	1.67847e-13
TPPP2	0.0777973	0.0272268	-1.51469	4.54417e-15	2.24225e-14
UGT3A1	0.105697	0.0198	-2.41636	7.44151e-14	2.88506e-13
APCDD1L	0.254673	0.120292	-1.08211	5.98917e-08	1.0054e-07
CCN5	1.66728	0.756261	-1.14054	1.05549e-11	2.80221e-11
HMMR	0.403915	0.922151	1.19095	7.38834e-15	3.53843e-14
PLAAT5	0.916865	0.299666	-1.61335	3.13166e-21	1.05504e-19
ASTN1	0.364205	0.123895	-1.55564	2.44578e-09	4.82733e-09
QPRT	2.47132	1.08924	-1.18196	3.69696e-23	1.04324e-20
RND2	1.60332	0.770007	-1.05812	4.4562e-22	3.10979e-20
LY6G6D	0.996509	0.34576	-1.52711	5.9169e-19	9.17589e-18
FCRLB	0.541069	0.2319	-1.22231	8.52838e-13	2.7867e-12
CCK	2.97086	1.37283	-1.11373	1.98511e-08	3.51351e-08
SPC25	0.339763	0.749782	1.14194	4.97977e-14	1.99395e-13
SLC1A6	0.0748886	0.0204172	-1.87496	8.09702e-18	8.32714e-17
SLC6A2	0.109829	0.0425303	-1.3687	2.13124e-13	7.54427e-13
PHYHIPL	1.34154	0.490933	-1.45029	1.28762e-22	1.7752e-20
RRM2	0.568005	1.3333	1.23102	1.92664e-16	1.32558e-15
TAF7L	0.36338	0.130683	-1.47541	2.42159e-10	5.32859e-10
CCBE1	1.02292	0.371267	-1.46216	2.44087e-19	4.32982e-18
LGI3	0.777956	0.360362	-1.11024	4.87297e-14	1.95921e-13

## Sheet: 47 candidate
MELK
ESPL1
HOXC6
EDN3
VIT
CDKN2A
MXD3
MKI67
KIF18B
SPC24
MYBL2
RBFOX3
TBX22
CENPM
BIRC5
CPNE6
KANK4
PENK
TNMD
EZH2
PPP1R1A
SLC5A8
NECAB1
IGSF1
BUB1B
DLGAP5
PCSK2
PLK1
OPTC
AURKB
EPHA10
EPHB1
CDC20
ADRA1D
GALNT9
KIF4A
ACP7
KRT9
HMMR
PLAAT5
RND2
LY6G6D
CCK
SPC25
RRM2
CCBE1
LGI3

## Sheet: lasso.geneCoef
Gene	Coef
MXD3	0.579084
PLK1	0.25802
EPHA10	0.211234
KIF4A	0.266045
