# Supplementary material for: A Novel Gene Signature Associated With “E2F Target” Pathway for Predicting the Prognosis of Prostate Cancer
Source: Front Mol Biosci. 2022 Apr 13;9:838654. doi: 10.3389/fmolb.2022.838654 (PMC9045651; doi:10.3389/fmolb.2022.838654)
Supplement: Supplementary file 7 [file Table6.XLS]

## Sheet: GSEA.E2F
NAME	SYMBOL	TITLE	RANK IN GENE LIST	RANK METRIC SCORE	RUNNING ES	CORE ENRICHMENT
row_0	MXD3	na	1	0.813517	0.0144564	Yes
row_1	WDR90	na	5	0.640295	0.0257952	Yes
row_2	PTTG1	na	12	0.614323	0.0366187	Yes
row_3	CDCA3	na	13	0.613303	0.0475306	Yes
row_4	SPAG5	na	16	0.606119	0.0582792	Yes
row_5	EZH2	na	20	0.59095	0.0687401	Yes
row_6	CDC20	na	23	0.587296	0.0791538	Yes
row_7	PLK1	na	25	0.584364	0.0895331	Yes
row_8	AURKB	na	30	0.575591	0.0997029	Yes
row_9	SPC24	na	31	0.575466	0.109942	Yes
row_10	DDX39A	na	38	0.563455	0.11986	Yes
row_11	TACC3	na	42	0.55866	0.129746	Yes
row_12	TK1	na	51	0.54793	0.139353	Yes
row_13	BIRC5	na	67	0.536295	0.148629	Yes
row_14	CDKN3	na	78	0.530348	0.157887	Yes
row_15	KIF2C	na	94	0.519853	0.16687	Yes
row_16	DLGAP5	na	101	0.51624	0.175948	Yes
row_17	MCM7	na	106	0.513557	0.185014	Yes
row_18	RNASEH2A	na	120	0.50984	0.193855	Yes
row_19	RRM2	na	126	0.50801	0.202804	Yes
row_20	MELK	na	129	0.5067	0.211784	Yes
row_21	ASF1B	na	130	0.506266	0.220792	Yes
row_22	UBE2T	na	163	0.495774	0.229044	Yes
row_23	STMN1	na	179	0.492035	0.237532	Yes
row_24	UBE2S	na	184	0.490935	0.246196	Yes
row_25	TRIP13	na	189	0.489095	0.254827	Yes
row_26	HMMR	na	196	0.486493	0.263376	Yes
row_27	ORC6	na	210	0.484128	0.271759	Yes
row_28	CHEK2	na	212	0.483513	0.280344	Yes
row_29	ESPL1	na	216	0.482103	0.288868	Yes
row_30	SPC25	na	232	0.478434	0.297114	Yes
row_31	CDK1	na	258	0.47329	0.305091	Yes
row_32	TOP2A	na	265	0.471838	0.313379	Yes
row_33	CDCA8	na	269	0.471247	0.32171	Yes
row_34	AURKA	na	277	0.468553	0.329923	Yes
row_35	BUB1B	na	283	0.468206	0.338164	Yes
row_36	NOP56	na	288	0.467373	0.346409	Yes
row_37	H2AX	na	353	0.453088	0.353333	Yes
row_38	LIG1	na	365	0.451682	0.361174	Yes
row_39	CENPE	na	372	0.449093	0.369058	Yes
row_40	MKI67	na	377	0.448624	0.376969	Yes
row_41	KIF4A	na	447	0.437922	0.383535	Yes
row_42	TBRG4	na	450	0.43776	0.391288	Yes
row_43	DONSON	na	463	0.435815	0.398829	Yes
row_44	RACGAP1	na	479	0.433523	0.406276	Yes
row_45	LMNB1	na	481	0.433225	0.413966	Yes
row_46	MYBL2	na	543	0.425529	0.420454	Yes
row_47	RANBP1	na	603	0.418402	0.426851	Yes
row_48	JPT1	na	614	0.417627	0.434104	Yes
row_49	POLD1	na	617	0.417377	0.441494	Yes
row_50	SRSF2	na	631	0.415379	0.448654	Yes
row_51	KIF18B	na	642	0.413284	0.455829	Yes
row_52	CIT	na	645	0.412471	0.463132	Yes
row_53	CENPM	na	692	0.407605	0.469568	Yes
row_54	HMGB3	na	767	0.400326	0.475376	Yes
row_55	HMGB2	na	835	0.393341	0.481185	Yes
row_56	SNRPB	na	840	0.392853	0.488104	Yes
row_57	ILF3	na	855	0.391342	0.494818	Yes
row_58	HELLS	na	960	0.381516	0.499759	Yes
row_59	POLE	na	1013	0.377454	0.505551	Yes
row_60	DIAPH3	na	1019	0.377014	0.51217	Yes
row_61	MAD2L1	na	1059	0.374228	0.518136	Yes
row_62	RFC2	na	1082	0.372493	0.524373	Yes
row_63	LUC7L3	na	1118	0.370041	0.530335	Yes
row_64	SUV39H1	na	1131	0.369249	0.536692	Yes
row_65	GINS1	na	1252	0.360358	0.540972	Yes
row_66	PLK4	na	1267	0.359377	0.547118	Yes
row_67	CKS2	na	1275	0.358409	0.55337	Yes
row_68	NASP	na	1301	0.356183	0.559263	Yes
row_69	POP7	na	1313	0.355326	0.56539	Yes
row_70	HNRNPD	na	1325	0.354575	0.571503	Yes
row_71	POLD2	na	1340	0.353727	0.577548	Yes
row_72	KPNA2	na	1347	0.353447	0.58373	Yes
row_73	CDKN2C	na	1361	0.352756	0.589776	Yes
row_74	MCM4	na	1491	0.344609	0.593616	Yes
row_75	PCNA	na	1580	0.339103	0.598087	Yes
row_76	PNN	na	1677	0.334154	0.602327	Yes
row_77	DSCC1	na	1769	0.329608	0.606576	Yes
row_78	POLA2	na	1783	0.328964	0.612198	Yes
row_79	EED	na	1818	0.327454	0.61742	Yes
row_80	UNG	na	1867	0.324609	0.622344	Yes
row_81	RAD51AP1	na	1895	0.323217	0.627615	Yes
row_82	RPA3	na	1911	0.322176	0.633081	Yes
row_83	RAN	na	1978	0.319079	0.637586	Yes
row_84	PSMC3IP	na	1990	0.318607	0.643059	Yes
row_85	MCM5	na	2052	0.315399	0.647587	Yes
row_86	EXOSC8	na	2069	0.314653	0.652902	Yes
row_87	NME1	na	2153	0.310798	0.656957	Yes
row_88	MCM2	na	2158	0.31072	0.662415	Yes
row_89	CCNB2	na	2220	0.308467	0.66682	Yes
row_90	TCF19	na	2300	0.304594	0.670836	Yes
row_91	CDK4	na	2312	0.303918	0.676048	Yes
row_92	GINS4	na	2407	0.300278	0.679722	Yes
row_93	DUT	na	2428	0.299263	0.684691	Yes
row_94	CDC25B	na	2436	0.298932	0.689885	Yes
row_95	H2AZ1	na	2438	0.298871	0.695185	Yes
row_96	SLBP	na	2495	0.296184	0.69946	Yes
row_97	CCNE1	na	2522	0.295127	0.704249	Yes
row_98	TIMELESS	na	2559	0.293531	0.708833	Yes
row_99	PAN2	na	2787	0.284527	0.709864	Yes
row_100	LYAR	na	2872	0.281211	0.713376	Yes
row_101	PA2G4	na	2873	0.281198	0.718379	Yes
row_102	SRSF1	na	2922	0.279118	0.722493	Yes
row_103	DCTPP1	na	2971	0.277362	0.726575	Yes
row_104	CKS1B	na	3049	0.275125	0.730103	Yes
row_105	E2F8	na	3187	0.270728	0.732487	Yes
row_106	CNOT9	na	3478	0.261446	0.731989	Yes
row_107	BRCA1	na	3629	0.257783	0.733912	Yes
row_108	TUBB	na	3657	0.256786	0.738001	Yes
row_109	AK2	na	3723	0.254715	0.741379	Yes
row_110	CDC25A	na	3883	0.249522	0.742995	Yes
row_111	DNMT1	na	3974	0.24718	0.745795	Yes
row_112	TMPO	na	4031	0.245651	0.749171	Yes
row_113	KIF22	na	4079	0.244583	0.752688	Yes
row_114	NAP1L1	na	4102	0.243868	0.756636	Yes
row_115	SSRP1	na	4152	0.242324	0.760077	Yes
row_116	NUP107	na	4564	0.231593	0.7569	No
row_117	BRCA2	na	4695	0.228689	0.75866	No
row_118	POLE4	na	5213	0.216651	0.753334	No
row_119	CDKN2A	na	5235	0.21631	0.75681	No
row_120	PAICS	na	5495	0.210588	0.755958	No
row_121	TUBG1	na	5839	0.203721	0.753491	No
row_122	TIPIN	na	6035	0.199863	0.753585	No
row_123	HMGA1	na	6281	0.194927	0.752702	No
row_124	ATAD2	na	6319	0.194146	0.7555	No
row_125	PHF5A	na	6364	0.193393	0.758159	No
row_126	MCM3	na	6597	0.188894	0.7574	No
row_127	NCAPD2	na	7050	0.180865	0.752592	No
row_128	MYC	na	7059	0.180632	0.755664	No
row_129	GINS3	na	7108	0.17943	0.758004	No
row_130	ORC2	na	7625	0.170907	0.751882	No
row_131	CSE1L	na	8247	0.161595	0.74373	No
row_132	MCM6	na	8440	0.159	0.743149	No
row_133	PRPS1	na	8563	0.157172	0.743779	No
row_134	ING3	na	8575	0.15705	0.746378	No
row_135	SMC4	na	9007	0.151125	0.741413	No
row_136	NAA38	na	9035	0.150878	0.743618	No
row_137	DCLRE1B	na	10271	0.135585	0.724101	No
row_138	RFC3	na	10389	0.134131	0.724409	No
row_139	XPO1	na	10433	0.133618	0.726023	No
row_140	MTHFD2	na	10812	0.129743	0.721619	No
row_141	RAD21	na	11259	0.125074	0.715925	No
row_142	MSH2	na	12527	0.113272	0.695442	No
row_143	CCP110	na	12699	0.111893	0.694396	No
row_144	RAD1	na	13010	0.109406	0.690838	No
row_145	RAD51C	na	13600	0.10463	0.682241	No
row_146	PRDX4	na	14799	0.0962281	0.662679	No
row_147	MRE11	na	14900	0.0955251	0.662603	No
row_148	LBR	na	15766	0.0896749	0.648839	No
row_149	HUS1	na	15800	0.0894659	0.649844	No
row_150	DEPDC1	na	16151	0.0872079	0.645181	No
row_151	ZW10	na	16786	0.0831565	0.635402	No
row_152	RPA2	na	16806	0.0830527	0.636543	No
row_153	NUP205	na	17149	0.0811746	0.631914	No
row_154	XRCC6	na	17905	0.0766898	0.619872	No
row_155	BARD1	na	18976	0.071122	0.602137	No
row_156	MLH1	na	19453	0.0686263	0.594905	No
row_157	NOLC1	na	19611	0.0678505	0.593325	No
row_158	POLD3	na	20949	0.0614082	0.570676	No
row_159	CTPS1	na	21875	0.0570191	0.555265	No
row_160	DCK	na	22587	0.0535442	0.543592	No
row_161	PRKDC	na	24108	0.0461516	0.517422	No
row_162	TFRC	na	24129	0.0460847	0.517887	No
row_163	NBN	na	24699	0.043101	0.50855	No
row_164	TRA2B	na	25349	0.0399698	0.497737	No
row_165	PPP1R8	na	25382	0.0398286	0.497877	No
row_166	SHMT1	na	25488	0.0393303	0.496712	No
row_167	UBR7	na	29341	0.0217208	0.428698	No
row_168	MMS22L	na	29435	0.0213552	0.427426	No
row_169	SMC6	na	29776	0.01962	0.421738	No
row_170	EIF2S1	na	30443	0.0166036	0.410207	No
row_171	CDKN1B	na	30835	0.0150137	0.403531	No
row_172	CHEK1	na	31510	0.0120357	0.391777	No
row_173	GSPT1	na	31877	0.0104276	0.385463	No
row_174	PMS2	na	34944	0.00011509	0.331022	No
row_175	WEE1	na	38932	-0.00591834	0.260329	No
row_176	SMC3	na	42455	-0.0237603	0.19821	No
row_177	TP53	na	43252	-0.0284157	0.184581	No
row_178	USP1	na	47054	-0.0554985	0.118073	No
row_179	PRIM2	na	47609	-0.0606198	0.109314	No
row_180	ASF1A	na	47750	-0.0618032	0.107928	No
row_181	IPO7	na	49340	-0.0779059	0.0810976	No
row_182	RFC1	na	49495	-0.079884	0.0797843	No
row_183	DEK	na	50233	-0.0895349	0.0682902	No
row_184	BRMS1L	na	50313	-0.090825	0.0685033	No
row_185	RAD50	na	51433	-0.108435	0.0505622	No
row_186	CTCF	na	51554	-0.110655	0.0504001	No
row_187	NUP153	na	51580	-0.111175	0.0519342	No
row_188	SYNCRIP	na	51607	-0.111764	0.0534611	No
row_189	RBBP7	na	52174	-0.123596	0.0456095	No
row_190	NUDT21	na	52893	-0.139912	0.0353491	No
row_191	STAG1	na	53225	-0.148642	0.0321161	No
row_192	CDKN1A	na	53276	-0.150381	0.0339038	No
row_193	RPA1	na	53298	-0.150849	0.0362148	No
row_194	SMC1A	na	53485	-0.155579	0.03568	No
row_195	CBX5	na	53962	-0.1713	0.0302753	No
row_196	ANP32E	na	54109	-0.176718	0.0308269	No
row_197	PPM1D	na	54492	-0.192729	0.0274727	No
row_198	PDS5B	na	54988	-0.218236	0.0225657	No
row_199	PSIP1	na	55548	-0.2537	0.0171532	No

## Sheet: TCGA.E2F
NAME	SYMBOL	TITLE	RANK IN GENE LIST	RANK METRIC SCORE	RUNNING ES	CORE ENRICHMENT
row_0	MC1R	na	745	0.402271	0.0125303	Yes
row_1	MFSD10	na	861	0.390611	0.0354844	Yes
row_2	RSRP1	na	1830	0.326557	0.0392164	Yes
row_3	RPL38	na	1836	0.326237	0.0600018	Yes
row_4	DNAJC7	na	1855	0.325301	0.0804969	Yes
row_5	NELFA	na	2061	0.314864	0.0970086	Yes
row_6	COASY	na	2489	0.29642	0.108404	Yes
row_7	RPS27	na	2970	0.277369	0.117641	Yes
row_8	RPS13	na	2998	0.276619	0.134862	Yes
row_9	RPL36A	na	3315	0.266417	0.146306	Yes
row_10	H3P37	na	3433	0.26284	0.161049	Yes
row_11	LAGE3	na	3861	0.250365	0.169498	Yes
row_12	NDUFS6	na	3905	0.248827	0.184656	Yes
row_13	MPST	na	4009	0.245937	0.198566	Yes
row_14	MGRN1	na	4422	0.235656	0.20634	Yes
row_15	ATP5ME	na	5261	0.215842	0.205293	Yes
row_16	DDX27	na	5283	0.215413	0.218703	Yes
row_17	IDH3G	na	5434	0.21207	0.229613	Yes
row_18	IMPA2	na	5756	0.205257	0.237055	Yes
row_19	POLR2K	na	5834	0.203774	0.248728	Yes
row_20	RRM1	na	5912	0.202303	0.260307	Yes
row_21	CSNK1D	na	6003	0.200473	0.271539	Yes
row_22	MRPL12	na	6207	0.196517	0.280514	Yes
row_23	PRKCD	na	6290	0.194677	0.291516	Yes
row_24	TMEM115	na	7917	0.166527	0.273342	No
row_25	RPL13	na	8027	0.164988	0.281966	No
row_26	SUMO4	na	9074	0.150405	0.273045	No
row_27	MARCHF6	na	9557	0.144286	0.273731	No
row_28	PRKAG1	na	9618	0.143286	0.281835	No
row_29	DRG1	na	9904	0.139588	0.285714	No
row_30	NUDC	na	10730	0.13051	0.279437	No
row_31	SURF1	na	10920	0.128599	0.284314	No
row_32	NDUFB5	na	11508	0.122489	0.281744	No
row_33	CBLB	na	13416	0.106087	0.254721	No
row_34	MRFAP1L1	na	14383	0.0990246	0.24393	No
row_35	GSE1	na	14458	0.0984493	0.248918	No
row_36	C9orf16	na	15616	0.0906804	0.234206	No
row_37	DHX15	na	15655	0.0904644	0.239321	No
row_38	FTH1	na	18045	0.0759408	0.201823	No
row_39	RERE	na	18782	0.0720208	0.193382	No
row_40	CTSA	na	18901	0.0714849	0.195864	No
row_41	HADH	na	18964	0.071167	0.199318	No
row_42	SARS1	na	21762	0.0576299	0.153415	No
row_43	LYRM1	na	22101	0.0558662	0.150997	No
row_44	AKR1C1	na	22317	0.0547489	0.150688	No
row_45	REG1B	na	24365	0.0448039	0.117262	No
row_46	DDR1	na	25058	0.0413046	0.107636	No
row_47	PDXDC1	na	27287	0.0309204	0.070112	No
row_48	ZBED1	na	27380	0.0304973	0.0704322	No
row_49	CHIT1	na	27897	0.0280024	0.0630754	No
row_50	TMEM63A	na	28223	0.0266393	0.0590176	No
row_51	FCGRT	na	28578	0.0251815	0.0543525	No
row_52	WASHC2C	na	29963	0.0188236	0.0310188	No
row_53	PPID	na	30788	0.0152327	0.017384	No
row_54	TDGF1	na	31810	0.0106782	-3.49508e-05	No
row_55	CD24	na	33037	0.0057987	-0.0214007	No
row_56	H3-3A	na	33842	0.00322867	-0.035449	No
row_57	CUL4B	na	38557	-0.00440611	-0.118746	No
row_58	SREK1	na	38586	-0.00453882	-0.118952	No
row_59	PDHB	na	39353	-0.00768621	-0.132041	No
row_60	TPR	na	40828	-0.014855	-0.157224	No
row_61	BTN3A1	na	42258	-0.0226472	-0.181111	No
row_62	GOLGA4	na	42669	-0.0249259	-0.186786	No
row_63	XRCC5	na	43993	-0.0328102	-0.208143	No
row_64	PCK1	na	44954	-0.0392123	-0.222655	No
row_65	VAMP7	na	45002	-0.0395548	-0.220957	No
row_66	ARF4	na	45165	-0.0408444	-0.221216	No
row_67	CYP2A13	na	45347	-0.0422226	-0.221723	No
row_68	CITED1	na	46016	-0.0472859	-0.230541	No
row_69	HRH1	na	47183	-0.0567378	-0.247584	No
row_70	EEF1A1	na	47858	-0.0628277	-0.255514	No
row_71	AARS1	na	48113	-0.065024	-0.255857	No
row_72	SLC35A3	na	48400	-0.0679192	-0.256582	No
row_73	SON	na	48978	-0.073948	-0.26208	No
row_74	PHLDB1	na	49952	-0.0856094	-0.273854	No
row_75	TERF2IP	na	50066	-0.087222	-0.270277	No
row_76	NFKB1	na	50175	-0.0886716	-0.266518	No
row_77	CDH1	na	50637	-0.0953761	-0.268589	No
row_78	C2	na	50651	-0.0957605	-0.262692	No
row_79	DDB1	na	50655	-0.0958104	-0.256615	No
row_80	CFTR	na	50742	-0.0973532	-0.25191	No
row_81	GAS6	na	50766	-0.0976694	-0.246069	No
row_82	ACVR1B	na	50831	-0.0988589	-0.240878	No
row_83	PROM1	na	51478	-0.109368	-0.245334	No
row_84	USP4	na	51480	-0.109425	-0.23835	No
row_85	UBE4B	na	51558	-0.11069	-0.232633	No
row_86	USP10	na	51596	-0.111553	-0.226151	No
row_87	TRIM33	na	52029	-0.12023	-0.226118	No
row_88	ADGRG1	na	52068	-0.121222	-0.219035	No
row_89	IVNS1ABP	na	52272	-0.125472	-0.214606	No
row_90	PPP2R5A	na	52411	-0.128296	-0.208844	No
row_91	TRIM44	na	52660	-0.1343	-0.204648	No
row_92	SEL1L3	na	52724	-0.13553	-0.197093	No
row_93	B2M	na	52734	-0.135878	-0.188559	No
row_94	TNRC6B	na	52772	-0.136917	-0.180454	No
row_95	CNOT1	na	53259	-0.149581	-0.1795	No
row_96	ATP1A1	na	53472	-0.155046	-0.173338	No
row_97	LAMP1	na	53655	-0.161532	-0.16623	No
row_98	PIP5K1B	na	53661	-0.161772	-0.155967	No
row_99	RBL2	na	53721	-0.163408	-0.146558	No
row_100	CD44	na	53901	-0.169303	-0.138899	No
row_101	GPX2	na	54056	-0.174791	-0.130445	No
row_102	KDR	na	54538	-0.195377	-0.126472	No
row_103	HIPK1	na	54653	-0.200575	-0.11566	No
row_104	HMGN4	na	54710	-0.203393	-0.103639	No
row_105	PYGB	na	54856	-0.210865	-0.0927173	No
row_106	CYB5B	na	55147	-0.227276	-0.0833169	No
row_107	GNAI2	na	55222	-0.232118	-0.0697769	No
row_108	ABCD3	na	55402	-0.243538	-0.057368	No
row_109	AHCYL1	na	55521	-0.252286	-0.0433177	No
row_110	WDR1	na	55777	-0.27394	-0.0303109	No
row_111	RAP1A	na	56083	-0.308794	-0.0159606	No
row_112	DUSP3	na	56397	-0.368598	0.0020745	No

## Sheet: ICGC.E2F
NAME	SYMBOL	TITLE	RANK IN GENE LIST	RANK METRIC SCORE	RUNNING ES	CORE ENRICHMENT
row_0	KIF4A	na	2	0.278152	0.0243679	Yes
row_1	DLGAP5	na	18	0.213127	0.042373	Yes
row_2	PLK1	na	20	0.208913	0.0607	Yes
row_3	MELK	na	23	0.2055	0.0786773	Yes
row_4	AURKB	na	26	0.20096	0.0962552	Yes
row_5	HMMR	na	35	0.196603	0.113153	Yes
row_6	MYBL2	na	37	0.19499	0.130255	Yes
row_7	CDCA3	na	43	0.190009	0.146722	Yes
row_8	BUB1B	na	48	0.187363	0.163005	Yes
row_9	TOP2A	na	56	0.177495	0.178271	Yes
row_10	ASF1B	na	64	0.173567	0.193192	Yes
row_11	TK1	na	71	0.171068	0.207943	Yes
row_12	DIAPH3	na	72	0.170656	0.222954	Yes
row_13	CDKN3	na	91	0.162911	0.236394	Yes
row_14	SPC24	na	97	0.159821	0.250205	Yes
row_15	MXD3	na	101	0.158361	0.263986	Yes
row_16	KIF18B	na	119	0.154707	0.276753	Yes
row_17	WDR90	na	141	0.148274	0.288757	Yes
row_18	CIT	na	147	0.147409	0.301476	Yes
row_19	E2F8	na	160	0.143735	0.313526	Yes
row_20	CDC20	na	161	0.143112	0.326114	Yes
row_21	MKI67	na	170	0.140386	0.338067	Yes
row_22	CDK1	na	186	0.137846	0.349451	Yes
row_23	CCNB2	na	188	0.137812	0.361523	Yes
row_24	ESPL1	na	205	0.135369	0.372639	Yes
row_25	SPAG5	na	242	0.130942	0.382376	Yes
row_26	UBE2T	na	385	0.116235	0.385577	Yes
row_27	BIRC5	na	465	0.109782	0.391325	Yes
row_28	GINS4	na	518	0.105635	0.398045	Yes
row_29	CENPM	na	554	0.103955	0.405458	Yes
row_30	TACC3	na	591	0.101624	0.412616	Yes
row_31	CENPE	na	606	0.100557	0.420769	Yes
row_32	GINS1	na	704	0.0949435	0.424322	Yes
row_33	EZH2	na	799	0.0914045	0.427713	Yes
row_34	RRM2	na	1037	0.0820849	0.42321	Yes
row_35	STMN1	na	1056	0.0815411	0.429492	Yes
row_36	LIG1	na	1187	0.0779341	0.429916	Yes
row_37	SPC25	na	1239	0.0766595	0.434137	Yes
row_38	UBE2S	na	1273	0.0758103	0.439173	Yes
row_39	PSMC3IP	na	1290	0.0754027	0.445014	Yes
row_40	TCF19	na	1404	0.0725222	0.445804	Yes
row_41	CDCA8	na	1479	0.0709049	0.44838	Yes
row_42	AURKA	na	1506	0.0703153	0.453279	Yes
row_43	KIF2C	na	1859	0.0639053	0.441488	Yes
row_44	RNASEH2A	na	1905	0.0629734	0.444802	Yes
row_45	PTTG1	na	1939	0.0623545	0.448654	Yes
row_46	ORC6	na	1986	0.0614326	0.451782	Yes
row_47	POLD1	na	2053	0.0603743	0.453828	Yes
row_48	MCM5	na	2079	0.0601132	0.457879	Yes
row_49	TBRG4	na	2123	0.0595637	0.460992	Yes
row_50	HMGA1	na	2138	0.0593528	0.46552	Yes
row_51	MYC	na	2224	0.0580356	0.46642	Yes
row_52	TUBG1	na	2232	0.0578653	0.471164	Yes
row_53	RACGAP1	na	2413	0.055635	0.467154	No
row_54	PA2G4	na	2609	0.0531638	0.462184	No
row_55	KIF22	na	2836	0.0507113	0.455466	No
row_56	RAD51AP1	na	2985	0.0493721	0.452488	No
row_57	DDX39A	na	3340	0.0459094	0.439015	No
row_58	POLD2	na	3379	0.0454955	0.441137	No
row_59	CHEK1	na	3469	0.04475	0.440671	No
row_60	DSCC1	na	3597	0.0434718	0.438213	No
row_61	LMNB1	na	3703	0.0425109	0.436758	No
row_62	MCM2	na	3748	0.0421252	0.438287	No
row_63	NOP56	na	3761	0.0420311	0.441391	No
row_64	TRIP13	na	3777	0.0418963	0.444334	No
row_65	CDKN2A	na	3780	0.0418945	0.44792	No
row_66	CDC25B	na	4060	0.0395989	0.437603	No
row_67	DNMT1	na	4315	0.0375678	0.428343	No
row_68	TIMELESS	na	4547	0.035907	0.420075	No
row_69	MCM7	na	4633	0.03535	0.41898	No
row_70	TUBB	na	4792	0.0342145	0.414174	No
row_71	PNN	na	4951	0.0331424	0.409273	No
row_72	KPNA2	na	5055	0.0324257	0.407031	No
row_73	NAA38	na	5108	0.0320836	0.40728	No
row_74	NME1	na	5304	0.0306615	0.400332	No
row_75	DCLRE1B	na	5336	0.0304835	0.40148	No
row_76	CDC25A	na	5487	0.0295644	0.39666	No
row_77	HMGB3	na	5497	0.0294535	0.398806	No
row_78	MCM4	na	5905	0.0266164	0.381015	No
row_79	SUV39H1	na	5956	0.0263023	0.380855	No
row_80	POLA2	na	6366	0.0236758	0.362706	No
row_81	POLE	na	6430	0.0232653	0.361636	No
row_82	MTHFD2	na	6871	0.0208915	0.341709	No
row_83	HUS1	na	6925	0.0205609	0.340896	No
row_84	NASP	na	7367	0.0178632	0.320653	No
row_85	SNRPB	na	7568	0.0167534	0.312233	No
row_86	PAN2	na	7609	0.0164613	0.311702	No
row_87	CHEK2	na	7833	0.0153186	0.302019	No
row_88	CDK4	na	8162	0.0133847	0.286972	No
row_89	HELLS	na	8569	0.011241	0.267877	No
row_90	LUC7L3	na	8625	0.0109528	0.26612	No
row_91	GINS3	na	8675	0.0106865	0.264636	No
row_92	DCTPP1	na	8825	0.00969621	0.258119	No
row_93	NCAPD2	na	8994	0.00870823	0.250575	No
row_94	SHMT1	na	9075	0.00817905	0.247337	No
row_95	TP53	na	9288	0.0070615	0.237471	No
row_96	ILF3	na	9547	0.00554091	0.225196	No
row_97	PLK4	na	9673	0.00478066	0.219434	No
row_98	DEPDC1	na	9721	0.00450705	0.217505	No
row_99	CKS1B	na	9768	0.00416063	0.215596	No
row_100	POLE4	na	9784	0.00405299	0.21521	No
row_101	POP7	na	10015	0.00283287	0.204082	No
row_102	NUP205	na	10401	0.000741497	0.185103	No
row_103	BRCA2	na	10861	-0.00206924	0.16258	No
row_104	RFC2	na	10991	-0.00283846	0.156449	No
row_105	CDKN1A	na	11019	-0.00296754	0.155375	No
row_106	PAICS	na	11066	-0.00334236	0.153393	No
row_107	POLD3	na	11073	-0.00338337	0.153394	No
row_108	SSRP1	na	11225	-0.00436543	0.146309	No
row_109	CTPS1	na	11262	-0.00466189	0.144938	No
row_110	CDKN2C	na	11422	-0.00564181	0.137569	No
row_111	SRSF2	na	11487	-0.00599183	0.13493	No
row_112	CCNE1	na	11498	-0.00604513	0.134967	No
row_113	UNG	na	11553	-0.0063273	0.132853	No
row_114	GSPT1	na	11620	-0.00674327	0.130181	No
row_115	XRCC6	na	11630	-0.00680012	0.130334	No
row_116	PPP1R8	na	11633	-0.00680634	0.130834	No
row_117	RANBP1	na	11654	-0.00692845	0.130454	No
row_118	BRCA1	na	11663	-0.00696379	0.130671	No
row_119	NUP107	na	11765	-0.00779712	0.126361	No
row_120	PRDX4	na	11812	-0.00810161	0.124798	No
row_121	PRKDC	na	12094	-0.00998388	0.111776	No
row_122	SRSF1	na	12236	-0.0108699	0.105758	No
row_123	HMGB2	na	12299	-0.0113313	0.103688	No
row_124	RAD21	na	12342	-0.0115511	0.102626	No
row_125	PCNA	na	12428	-0.012098	0.0994857	No
row_126	RFC3	na	12440	-0.0122002	0.100015	No
row_127	RAN	na	12533	-0.0129603	0.0966039	No
row_128	SMC1A	na	12626	-0.0135819	0.0932477	No
row_129	CTCF	na	12689	-0.0140049	0.0914127	No
row_130	TIPIN	na	13079	-0.0165895	0.0736298	No
row_131	EED	na	13103	-0.0167012	0.0739611	No
row_132	NAP1L1	na	13104	-0.0167027	0.0754303	No
row_133	TRA2B	na	13298	-0.0180546	0.0674716	No
row_134	TMPO	na	13526	-0.019741	0.0579793	No
row_135	HNRNPD	na	13544	-0.0199141	0.0588901	No
row_136	SLBP	na	13587	-0.0202394	0.0585928	No
row_137	MCM3	na	13786	-0.0218168	0.0507176	No
row_138	PHF5A	na	14069	-0.0238815	0.038869	No
row_139	RAD1	na	14171	-0.0246738	0.0360433	No
row_140	NUP153	na	14295	-0.0257917	0.0322277	No
row_141	MAD2L1	na	14696	-0.0289791	0.0149904	No
row_142	ING3	na	14726	-0.0291866	0.0161232	No
row_143	DUT	na	14780	-0.0297048	0.0161144	No
row_144	MLH1	na	14830	-0.0302381	0.0163504	No
row_145	SMC4	na	14868	-0.0305381	0.0172064	No
row_146	RPA3	na	15042	-0.0320833	0.0114709	No
row_147	CSE1L	na	15121	-0.0327036	0.0104893	No
row_148	ORC2	na	15182	-0.0332462	0.0104457	No
row_149	NOLC1	na	15233	-0.0336606	0.0109333	No
row_150	XPO1	na	15325	-0.0344343	0.00946084	No
row_151	MCM6	na	15543	-0.0364609	0.00193394	No
row_152	RFC1	na	15766	-0.0386656	-0.00564635	No
row_153	CKS2	na	15909	-0.0400442	-0.00914811	No
row_154	NBN	na	16017	-0.041151	-0.0108212	No
row_155	RBBP7	na	16213	-0.043009	-0.0166839	No
row_156	TFRC	na	16241	-0.0432794	-0.0142125	No
row_157	CBX5	na	16308	-0.0440167	-0.0136055	No
row_158	SMC3	na	16457	-0.0458279	-0.0168953	No
row_159	PRPS1	na	16498	-0.0463989	-0.0147926	No
row_160	LYAR	na	16502	-0.0464356	-0.0108564	No
row_161	IPO7	na	16669	-0.0481892	-0.0148289	No
row_162	NUDT21	na	16670	-0.0481932	-0.0105897	No
row_163	MSH2	na	16755	-0.0493195	-0.0104066	No
row_164	RAD50	na	16779	-0.0495529	-0.00718551	No
row_165	PPM1D	na	16825	-0.0501375	-0.00500127	No
row_166	WEE1	na	17177	-0.0545717	-0.0175635	No
row_167	SMC6	na	17269	-0.0561749	-0.0171236	No
row_168	UBR7	na	17323	-0.0571525	-0.0147181	No
row_169	RAD51C	na	17366	-0.0578057	-0.0117109	No
row_170	CCP110	na	17423	-0.0584649	-0.0093383	No
row_171	RPA2	na	17550	-0.0600528	-0.0102886	No
row_172	EIF2S1	na	17561	-0.0602337	-0.00548499	No
row_173	DEK	na	17588	-0.0606045	-0.0014402	No
row_174	RPA1	na	17939	-0.0662766	-0.0129234	No
row_175	ZW10	na	18045	-0.0678927	-0.0121453	No
row_176	EXOSC8	na	18403	-0.0741004	-0.0232866	No
row_177	DCK	na	18552	-0.0773339	-0.0238051	No
row_178	MMS22L	na	18643	-0.0788161	-0.0213241	No
row_179	PDS5B	na	18669	-0.0793764	-0.0155787	No
row_180	LBR	na	18865	-0.0835219	-0.0178777	No
row_181	BARD1	na	18974	-0.0859621	-0.0156586	No
row_182	CDKN1B	na	18999	-0.0865473	-0.00923291	No
row_183	BRMS1L	na	19090	-0.0889075	-0.00586435	No
row_184	USP1	na	19457	-0.100771	-0.0151048	No
row_185	PRIM2	na	19463	-0.100903	-0.00647643	No
row_186	STAG1	na	19541	-0.104263	-0.00111413	No
row_187	ASF1A	na	19555	-0.104752	0.00745704	No
row_188	PSIP1	na	19603	-0.106769	0.0145238	No
row_189	SYNCRIP	na	19607	-0.107021	0.0237892	No
row_190	ANP32E	na	20302	-0.178308	0.0051443	No

## Sheet: GEO.E2F
NAME	SYMBOL	TITLE	RANK IN GENE LIST	RANK METRIC SCORE	RUNNING ES	CORE ENRICHMENT
row_0	KIF4A	na	1	0.393514	0.0333765	Yes
row_1	CENPE	na	54	0.223112	0.0493576	Yes
row_2	MXD3	na	90	0.210388	0.0652303	Yes
row_3	DLGAP5	na	120	0.204746	0.0809668	Yes
row_4	TOP2A	na	124	0.204419	0.0981631	Yes
row_5	HMMR	na	307	0.181801	0.103197	Yes
row_6	CDK1	na	342	0.17881	0.116444	Yes
row_7	TRIP13	na	373	0.176611	0.129733	Yes
row_8	ESPL1	na	402	0.17444	0.142952	Yes
row_9	DIAPH3	na	741	0.155224	0.136804	Yes
row_10	CHEK1	na	806	0.152186	0.146072	Yes
row_11	DCLRE1B	na	926	0.146711	0.151729	Yes
row_12	CDCA3	na	1045	0.141844	0.15703	Yes
row_13	RRM2	na	1076	0.140909	0.167286	Yes
row_14	BUB1B	na	1199	0.137145	0.171959	Yes
row_15	MKI67	na	1614	0.124692	0.158868	Yes
row_16	KIF18B	na	1643	0.124042	0.167805	Yes
row_17	PTTG1	na	1648	0.123845	0.178099	Yes
row_18	PLK1	na	1649	0.123806	0.188618	Yes
row_19	BRCA1	na	1798	0.119514	0.190305	Yes
row_20	SPC25	na	1803	0.119336	0.200215	Yes
row_21	TACC3	na	1874	0.117834	0.206222	Yes
row_22	LMNB1	na	2033	0.114338	0.206897	Yes
row_23	POLD2	na	2102	0.112967	0.212605	Yes
row_24	CDKN3	na	2116	0.112748	0.221441	Yes
row_25	GINS4	na	2137	0.112305	0.229838	Yes
row_26	CDC25A	na	2416	0.105936	0.222935	Yes
row_27	BIRC5	na	2591	0.102249	0.221668	Yes
row_28	LIG1	na	2595	0.102191	0.230178	Yes
row_29	MCM4	na	2693	0.0997631	0.233105	Yes
row_30	CIT	na	2749	0.0985986	0.238336	Yes
row_31	E2F8	na	2991	0.0937531	0.232514	Yes
row_32	RAD51AP1	na	3032	0.0929657	0.238124	Yes
row_33	CDC20	na	3235	0.0894556	0.234169	Yes
row_34	MYBL2	na	3255	0.0890794	0.24065	Yes
row_35	TK1	na	3401	0.0866001	0.239712	Yes
row_36	KIF2C	na	3642	0.0821043	0.232958	Yes
row_37	MCM7	na	3715	0.0808774	0.235711	Yes
row_38	RNASEH2A	na	3720	0.0808307	0.242349	Yes
row_39	UBE2S	na	3999	0.0757072	0.232878	Yes
row_40	CDKN1B	na	4207	0.0724648	0.227192	Yes
row_41	KIF22	na	4217	0.0723372	0.232823	Yes
row_42	HMGA1	na	4286	0.0713225	0.234993	Yes
row_43	AURKA	na	4413	0.0690604	0.233652	Yes
row_44	CCNE1	na	4473	0.0680402	0.236058	Yes
row_45	RFC2	na	4544	0.0668929	0.237737	Yes
row_46	CDCA8	na	4551	0.0668351	0.243072	Yes
row_47	CCNB2	na	4572	0.0664897	0.247577	Yes
row_48	TCF19	na	4597	0.065999	0.251811	Yes
row_49	POLD1	na	4651	0.0651778	0.254317	Yes
row_50	MAD2L1	na	4748	0.0639052	0.254254	No
row_51	ORC6	na	4867	0.0622823	0.252795	No
row_52	TFRC	na	5233	0.0568756	0.236746	No
row_53	RAD51C	na	5352	0.0551043	0.234678	No
row_54	MYC	na	5756	0.048555	0.215748	No
row_55	TBRG4	na	5809	0.047778	0.216833	No
row_56	EZH2	na	5850	0.0473713	0.218569	No
row_57	SMC4	na	5856	0.0472377	0.222296	No
row_58	STMN1	na	5859	0.0472055	0.226193	No
row_59	AURKB	na	5863	0.0471198	0.230024	No
row_60	CDKN2C	na	5876	0.0468822	0.233321	No
row_61	HMGB3	na	5894	0.0465602	0.236304	No
row_62	RFC3	na	5950	0.0457994	0.237049	No
row_63	POLE	na	5976	0.0453026	0.239468	No
row_64	RACGAP1	na	6192	0.0420831	0.230744	No
row_65	TMPO	na	6269	0.0410359	0.229882	No
row_66	POLD3	na	6373	0.039562	0.227351	No
row_67	TP53	na	6840	0.032594	0.203461	No
row_68	WDR90	na	6987	0.0304054	0.197692	No
row_69	TIMELESS	na	7006	0.0300808	0.199218	No
row_70	CHEK2	na	7064	0.029175	0.198436	No
row_71	CDKN1A	na	7213	0.0269339	0.192258	No
row_72	HMGB2	na	7257	0.0262874	0.192031	No
row_73	PCNA	na	7314	0.0255176	0.190995	No
row_74	UNG	na	7338	0.0251623	0.191817	No
row_75	NUP205	na	7414	0.024061	0.189571	No
row_76	RAD1	na	7718	0.0198853	0.173926	No
row_77	MSH2	na	7816	0.0188272	0.169977	No
row_78	DSCC1	na	7842	0.0185779	0.170125	No
row_79	SNRPB	na	7976	0.0168297	0.163946	No
row_80	ZW10	na	8036	0.0160839	0.161937	No
row_81	ASF1A	na	8051	0.0159221	0.162489	No
row_82	POLA2	na	8067	0.0156921	0.162964	No
row_83	SHMT1	na	8289	0.0128342	0.151412	No
row_84	PPP1R8	na	8389	0.0116469	0.146738	No
row_85	SMC6	na	8436	0.0110927	0.145049	No
row_86	USP1	na	8529	0.00999227	0.140634	No
row_87	NOP56	na	8578	0.00940588	0.138688	No
row_88	SPC24	na	8646	0.00843751	0.135572	No
row_89	CDC25B	na	8671	0.00819017	0.134894	No
row_90	NUP153	na	8743	0.00736388	0.131458	No
row_91	XRCC6	na	8779	0.00690967	0.130043	No
row_92	PHF5A	na	8892	0.0055471	0.124107	No
row_93	MCM3	na	8908	0.00531104	0.1237	No
row_94	RPA1	na	9091	0.00336493	0.113574	No
row_95	STAG1	na	9131	0.00292393	0.111591	No
row_96	MCM2	na	9211	0.00189102	0.107233	No
row_97	POLE4	na	9325	0.000295062	0.100793	No
row_98	PRPS1	na	9470	-0.00124322	0.0926608	No
row_99	RFC1	na	9609	-0.00295012	0.0850167	No
row_100	BRCA2	na	9649	-0.00346809	0.0830802	No
row_101	NUP107	na	9683	-0.00383036	0.0815178	No
row_102	PAN2	na	9724	-0.00425146	0.0795906	No
row_103	LYAR	na	9735	-0.00431687	0.0793853	No
row_104	DCTPP1	na	9828	-0.00537051	0.0745785	No
row_105	CENPM	na	9837	-0.00542676	0.0745819	No
row_106	TIPIN	na	10134	-0.00867555	0.0583853	No
row_107	UBE2T	na	10137	-0.00869043	0.0590092	No
row_108	SMC1A	na	10152	-0.00890075	0.0589646	No
row_109	CKS1B	na	10271	-0.0103522	0.0530935	No
row_110	ING3	na	10398	-0.0117102	0.0468802	No
row_111	PRDX4	na	10594	-0.0135292	0.0368741	No
row_112	PA2G4	na	10796	-0.0155796	0.0266989	No
row_113	TRA2B	na	10865	-0.0164401	0.0242055	No
row_114	DCK	na	10937	-0.0173034	0.0216139	No
row_115	PNN	na	11130	-0.019296	0.0122693	No
row_116	CDKN2A	na	11147	-0.019417	0.0130037	No
row_117	ATAD2	na	11285	-0.0210188	0.00695194	No
row_118	PDS5B	na	11336	-0.0216808	0.00593357	No
row_119	SLBP	na	11381	-0.0221098	0.0052949	No
row_120	HELLS	na	11408	-0.0223395	0.00570549	No
row_121	PRIM2	na	11520	-0.0235935	0.00135993	No
row_122	NAP1L1	na	11575	-0.0242234	0.000328751	No
row_123	GSPT1	na	11661	-0.0252931	-0.002385	No
row_124	CTCF	na	11702	-0.0256591	-0.00249328	No
row_125	TUBB	na	11772	-0.0264433	-0.00419398	No
row_126	PAICS	na	11858	-0.027383	-0.00673017	No
row_127	CDK4	na	11971	-0.0288353	-0.0106876	No
row_128	CSE1L	na	12078	-0.0301184	-0.0141928	No
row_129	CKS2	na	12114	-0.030557	-0.0135989	No
row_130	DDX39A	na	12154	-0.0310216	-0.0131943	No
row_131	NCAPD2	na	12294	-0.0324016	-0.0183934	No
row_132	PRKDC	na	12322	-0.0326705	-0.0171623	No
row_133	AK2	na	12489	-0.0345303	-0.0237251	No
row_134	RAD21	na	12504	-0.0347364	-0.0215747	No
row_135	HNRNPD	na	12711	-0.0369527	-0.03022	No
row_136	PSIP1	na	12762	-0.0375314	-0.0298917	No
row_137	DONSON	na	12898	-0.0391426	-0.0342892	No
row_138	RANBP1	na	12965	-0.0398319	-0.0346808	No
row_139	UBR7	na	13029	-0.0406737	-0.0348292	No
row_140	XPO1	na	13099	-0.0414244	-0.035257	No
row_141	PSMC3IP	na	13100	-0.0414412	-0.0317361	No
row_142	CBX5	na	13154	-0.042088	-0.0311923	No
row_143	EIF2S1	na	13222	-0.0429221	-0.0313785	No
row_144	CCP110	na	13351	-0.0444852	-0.0349216	No
row_145	GINS1	na	13394	-0.0450239	-0.033499	No
row_146	MLH1	na	13449	-0.0455409	-0.032719	No
row_147	DEK	na	13569	-0.0467293	-0.0355566	No
row_148	IPO7	na	13571	-0.0467368	-0.031643	No
row_149	MCM6	na	14102	-0.0533943	-0.0574269	No
row_150	HUS1	na	14170	-0.0543407	-0.0566429	No
row_151	NBN	na	14692	-0.0613045	-0.0812399	No
row_152	PLK4	na	14738	-0.0619784	-0.0785484	No
row_153	SRSF2	na	14769	-0.0624557	-0.0749583	No
row_154	LUC7L3	na	14815	-0.0633063	-0.0721541	No
row_155	WEE1	na	14885	-0.0644773	-0.0706233	No
row_156	RAD50	na	14901	-0.064704	-0.0659841	No
row_157	RPA3	na	14972	-0.0658271	-0.0643959	No
row_158	NASP	na	15115	-0.0681103	-0.0667327	No
row_159	ORC2	na	15161	-0.0687854	-0.0634629	No
row_160	SRSF1	na	15202	-0.0694989	-0.0598465	No
row_161	CTPS1	na	15337	-0.0716227	-0.0614272	No
row_162	EED	na	15423	-0.0732361	-0.0600676	No
row_163	NOLC1	na	15527	-0.0752877	-0.0595635	No
row_164	RPA2	na	15639	-0.0775614	-0.0593238	No
row_165	NAA38	na	15660	-0.077838	-0.0538547	No
row_166	ANP32E	na	15747	-0.0795565	-0.0520154	No
row_167	DEPDC1	na	15795	-0.0803635	-0.0478763	No
row_168	SMC3	na	15823	-0.0809486	-0.0425434	No
row_169	EXOSC8	na	15851	-0.0815133	-0.0371625	No
row_170	DNMT1	na	15891	-0.0823159	-0.0323999	No
row_171	BARD1	na	15974	-0.08385	-0.029967	No
row_172	ILF3	na	16070	-0.0862395	-0.0280747	No
row_173	SYNCRIP	na	16150	-0.08831	-0.0250911	No
row_174	NUDT21	na	16308	-0.0923715	-0.0262248	No
row_175	MTHFD2	na	16426	-0.096238	-0.0247416	No
row_176	DUT	na	16448	-0.0969871	-0.0177028	No
row_177	RAN	na	16484	-0.098178	-0.0113637	No
row_178	NME1	na	16699	-0.106089	-0.0145927	No
row_179	TUBG1	na	16717	-0.106971	-0.00647673	No
row_180	BRMS1L	na	16725	-0.107325	0.00224132	No
row_181	PPM1D	na	17086	-0.124559	-0.00777091	No
row_182	LBR	na	17436	-0.156363	-0.0144517	No
row_183	RBBP7	na	17463	-0.16111	-0.00225086	No
row_184	SSRP1	na	17464	-0.161159	0.0114415	No

## Sheet: TCGA.docetaxel
NAME	SYMBOL	TITLE	RANK IN GENE LIST	RANK METRIC SCORE	RUNNING ES	CORE ENRICHMENT
row_0	PDCD5	na	648	0.41186	0.0504009	Yes
row_1	MAD2L2	na	805	0.396139	0.107151	Yes
row_2	PPP1R14B	na	838	0.393033	0.16563	Yes
row_3	RPL38	na	1836	0.326237	0.196989	Yes
row_4	RACK1	na	2671	0.289066	0.225649	Yes
row_5	ENO1	na	3066	0.274487	0.25991	Yes
row_6	CFL1	na	3354	0.265181	0.294666	Yes
row_7	ANAPC7	na	3357	0.265157	0.334466	Yes
row_8	TUBB	na	3657	0.256786	0.367749	Yes
row_9	SLC25A3	na	3706	0.255192	0.405237	Yes
row_10	CLPTM1L	na	4150	0.242368	0.433805	Yes
row_11	GAPDH	na	4221	0.240741	0.468732	Yes
row_12	DYNLL1	na	4648	0.229662	0.495692	Yes
row_13	APRT	na	5199	0.216816	0.518526	Yes
row_14	MYDGF	na	6253	0.195447	0.529245	Yes
row_15	ATP5F1E	na	6817	0.184767	0.547034	Yes
row_16	NDUFS3	na	6929	0.182924	0.57255	Yes
row_17	COX7C	na	7995	0.165356	0.578535	Yes
row_18	S100A10	na	9067	0.150514	0.582184	Yes
row_19	TUBA1B	na	10593	0.131795	0.574983	Yes
row_20	CALR	na	10644	0.1313	0.593823	Yes
row_21	HACD2	na	11597	0.121563	0.59523	Yes
row_22	MRPS6	na	11760	0.119997	0.610389	Yes
row_23	MX1	na	12475	0.113699	0.614829	Yes
row_24	MRPL17	na	12954	0.1099	0.622876	Yes
row_25	FXR1	na	25749	0.0382181	0.402095	No
row_26	IFI6	na	26328	0.0353062	0.397165	No
row_27	HSPA5	na	40680	-0.0139866	0.145176	No
row_28	ANGPTL2	na	47030	-0.0553162	0.0410751	No
row_29	RPN2	na	48956	-0.0737714	0.018075	No
row_30	SQOR	na	50271	-0.0901008	0.00834601	No
row_31	ZKSCAN8	na	52159	-0.12322	-0.00655269	No
row_32	CTNNB1	na	53308	-0.151058	-0.00418487	No
row_33	UFM1	na	54317	-0.184695	0.00571502	No
row_34	GSTP1	na	55040	-0.220767	0.0260977	No
