# Supplementary material for: A Novel Gene Signature Associated With “E2F Target” Pathway for Predicting the Prognosis of Prostate Cancer
Source: Front Mol Biosci. 2022 Apr 13;9:838654. doi: 10.3389/fmolb.2022.838654 (PMC9045651; doi:10.3389/fmolb.2022.838654)
Supplement: Supplementary file 8 [file Table7.XLS]

## Sheet: DEGs
	log2FC	t	B	PValue	FDR
TACC3	0.766942	17.7989	113.95	7.31e-55	9.98e-51
CHTF18	0.682362	17.6694	112.571	2.95e-54	2.01e-50
PTTG1	0.923275	17.5053	110.825	1.72e-53	7.84e-50
BIRC5	0.972396	17.4484	110.22	3.18e-53	1.08e-49
TROAP	0.655896	17.3024	108.67	1.52e-52	4.15e-49
CDC20	1.01882	17.2014	107.601	4.48e-52	1.02e-48
UBE2C	1.22334	17.1229	106.77	1.04e-51	2.02e-48
TK1	1.02781	16.8247	103.623	2.5e-50	4.27e-47
SPAG5	0.652189	16.7317	102.644	6.73e-50	1.02e-46
PLK1	0.637289	16.3964	99.1282	2.35e-48	3.21e-45
SPC24	0.677996	16.2749	97.8589	8.49e-48	1.05e-44
AURKB	0.706194	15.9711	94.6974	2.07e-46	2.36e-43
PKMYT1	0.571644	15.7348	92.2505	2.46e-45	2.58e-42
WDR90	0.538589	15.7008	91.8995	3.51e-45	3.42e-42
CDCA5	0.690894	15.583	90.6844	1.2e-44	1.09e-41
KIFC1	0.752897	15.4038	88.8427	7.71e-44	6.58e-41
EZH2	0.528752	15.3615	88.4096	1.2e-43	9.59e-41
TONSL	0.484039	15.1961	86.7167	6.62e-43	5.02e-40
POC1A	0.57206	15.0882	85.6167	2.01e-42	1.45e-39
E2F1	0.698889	14.9451	84.1617	8.76e-42	5.98e-39
ASF1B	0.799586	14.8676	83.375	1.94e-41	1.22e-38
DAZAP1	0.369048	14.8661	83.3599	1.97e-41	1.22e-38
KIF2C	0.572587	14.774	82.4284	5.05e-41	3e-38
ENTR1	0.432546	14.7096	81.7777	9.76e-41	5.55e-38
EME2	0.811963	14.6292	80.9665	2.22e-40	1.21e-37
CDKN3	0.645267	14.594	80.613	3.17e-40	1.66e-37
CENPA	0.586821	14.5345	80.0148	5.8e-40	2.93e-37
GTPBP3	0.367796	14.5275	79.9438	6.23e-40	3.04e-37
TPX2	0.897135	14.4336	79.0021	1.62e-39	7.6e-37
MYBL2	0.964393	14.2228	76.8958	1.36e-38	6.19e-36
MCM7	0.505708	14.2113	76.7816	1.53e-38	6.72e-36
UBE2T	0.741576	14.1567	76.2381	2.64e-38	1.13e-35
RFC4	0.443531	14.0678	75.3559	6.45e-38	2.67e-35
DDX39A	0.511266	14.055	75.2292	7.33e-38	2.94e-35
KIF4A	0.667003	13.9695	74.3822	1.73e-37	6.74e-35
FOXM1	0.666654	13.9622	74.3106	1.86e-37	7.04e-35
CDT1	0.673173	13.9398	74.0884	2.33e-37	8.58e-35
SNHG10	0.573866	13.881	73.5085	4.18e-37	1.5e-34
TELO2	0.52296	13.865	73.3505	4.9e-37	1.72e-34
CDK1	0.799986	13.8112	72.8208	8.38e-37	2.86e-34
MGAT4B	0.447837	13.6845	71.5766	2.95e-36	9.82e-34
NUSAP1	0.860439	13.6717	71.4517	3.35e-36	1.09e-33
STMN1	0.708229	13.6618	71.3549	3.69e-36	1.17e-33
KMT5C	0.432583	13.6145	70.8912	5.9e-36	1.83e-33
TRMU	0.451511	13.6099	70.8468	6.17e-36	1.87e-33
CCNA2	0.65984	13.479	69.5697	2.25e-35	6.66e-33
DPH7	0.493919	13.4684	69.4665	2.49e-35	7.24e-33
IQGAP3	0.53199	13.4522	69.3086	2.92e-35	8.32e-33
THBS3	0.499247	13.4432	69.221	3.2e-35	8.9e-33
CENPM	0.756545	13.3903	68.707	5.38e-35	1.47e-32
NPEPL1	0.514767	13.3868	68.6733	5.56e-35	1.49e-32
SNHG12	0.67498	13.3265	68.0889	1e-34	2.64e-32
SPC25	0.504927	13.321	68.0354	1.06e-34	2.73e-32
PIDD1	0.553432	13.2157	67.0175	2.97e-34	7.51e-32
NUP85	0.325149	13.1836	66.7081	4.06e-34	1.01e-31
CDC45	0.521125	13.1647	66.5258	4.88e-34	1.19e-31
PCLAF	0.578775	13.1496	66.3807	5.66e-34	1.35e-31
RNASEH2A	0.495549	13.092	65.8272	9.9e-34	2.33e-31
KAT2A	0.59094	13.0705	65.6202	1.22e-33	2.82e-31
LIG1	0.400714	13.0401	65.3288	1.64e-33	3.73e-31
PAM16	0.461488	13.0176	65.1134	2.04e-33	4.49e-31
AC132192.2	0.616516	13.0175	65.1128	2.04e-33	4.49e-31
KIF20A	0.641657	12.9988	64.9334	2.45e-33	5.3e-31
KIFC2	0.87706	12.989	64.8395	2.69e-33	5.74e-31
SKA3	0.483434	12.9369	64.3416	4.45e-33	9.35e-31
RHPN1	0.828728	12.9093	64.0781	5.81e-33	1.2e-30
MELK	0.590713	12.8034	63.0693	1.61e-32	3.29e-30
NEK2	0.583986	12.7974	63.0122	1.71e-32	3.43e-30
DLGAP5	0.513598	12.7676	62.7301	2.27e-32	4.5e-30
CYSRT1	0.684295	12.7635	62.6908	2.37e-32	4.61e-30
DICER1-AS1	0.520898	12.7438	62.5039	2.86e-32	5.5e-30
CENPU	0.675864	12.7371	62.4406	3.05e-32	5.78e-30
SLC9A3-AS1	0.820396	12.6937	62.0294	4.62e-32	8.64e-30
MAMDC4	0.662285	12.6726	61.8295	5.66e-32	1.04e-29
SNHG1	0.656894	12.6032	61.1743	1.1e-31	2e-29
ARHGAP33	0.527108	12.6006	61.1505	1.12e-31	2.02e-29
CEP131	0.423282	12.599	61.1354	1.14e-31	2.02e-29
ACAP3	0.501839	12.5824	60.979	1.34e-31	2.34e-29
KLHL17	0.482747	12.5352	60.5343	2.1e-31	3.62e-29
CDCA8	0.535153	12.5276	60.4633	2.25e-31	3.85e-29
ZMYND19	0.428458	12.4918	60.1269	3.17e-31	5.34e-29
ADCK5	0.567174	12.4612	59.8393	4.24e-31	7.06e-29
RRM2	0.756421	12.4268	59.5174	5.87e-31	9.66e-29
PBK	0.616677	12.3926	59.1973	8.12e-31	1.32e-28
UBXN11	0.558606	12.3853	59.129	8.7e-31	1.4e-28
TSEN54	0.389815	12.3532	58.8292	1.18e-30	1.87e-28
CCNB1	0.616263	12.3341	58.6511	1.41e-30	2.21e-28
MST1	0.557936	12.3312	58.6236	1.45e-30	2.25e-28
AP003352.1	0.536207	12.3159	58.4813	1.68e-30	2.57e-28
HJURP	0.644	12.3112	58.4374	1.75e-30	2.66e-28
AC092171.4	0.580434	12.2764	58.1134	2.43e-30	3.65e-28
AURKA	0.518235	12.2722	58.0749	2.53e-30	3.75e-28
LMNTD2-AS1	0.725492	12.2565	57.9289	2.93e-30	4.3e-28
AC008610.1	0.811019	12.2174	57.565	4.24e-30	6.15e-28
PRC1	0.544646	12.2152	57.5451	4.32e-30	6.21e-28
NCAPH	0.531908	12.2061	57.4609	4.71e-30	6.69e-28
NSUN5P1	0.701486	12.2027	57.4294	4.86e-30	6.84e-28
CLDN15	0.448805	12.1955	57.3618	5.21e-30	7.25e-28
WDR5	0.324458	12.1688	57.1148	6.68e-30	9.22e-28
ATAD3B	0.526178	12.1267	56.7255	9.91e-30	1.35e-27
MIR25	0.834203	12.1166	56.6322	1.09e-29	1.47e-27
FBXL6	0.530543	12.1119	56.5889	1.14e-29	1.52e-27
FAAP100	0.356553	12.1079	56.5517	1.18e-29	1.57e-27
YJEFN3	0.735994	12.1042	56.518	1.22e-29	1.61e-27
BRICD5	0.512418	12.0823	56.3158	1.5e-29	1.95e-27
MUS81	0.297538	12.078	56.2757	1.56e-29	2.01e-27
POLD1	0.373168	12.0688	56.1913	1.7e-29	2.17e-27
UBE2S	0.565152	12.0439	55.9616	2.15e-29	2.72e-27
PPOX	0.351428	11.9818	55.39	3.83e-29	4.8e-27
SNHG25	0.962595	11.9679	55.2623	4.36e-29	5.41e-27
TAZ	0.44617	11.9358	54.9681	5.87e-29	7.22e-27
CCNL2	0.745593	11.9225	54.8464	6.64e-29	8.1e-27
ACYP1	0.400667	11.9009	54.6484	8.12e-29	9.76e-27
ANKRD13D	0.429279	11.9005	54.6448	8.15e-29	9.76e-27
SNRNP70	0.631121	11.8912	54.5596	8.88e-29	1.05e-26
AJM1	0.483503	11.8862	54.514	9.3e-29	1.09e-26
TRMT1	0.459985	11.8691	54.358	1.09e-28	1.27e-26
AC010331.1	0.515341	11.8574	54.2507	1.21e-28	1.41e-26
CEP55	0.508965	11.8545	54.2246	1.25e-28	1.43e-26
LEMD2	0.264318	11.8276	53.9792	1.6e-28	1.82e-26
ZNF783	0.384277	11.8247	53.9529	1.64e-28	1.84e-26
SIRT7	0.3175	11.8245	53.9505	1.65e-28	1.84e-26
BUB1	0.469558	11.8205	53.9141	1.71e-28	1.9e-26
TYMS	0.516844	11.8168	53.8805	1.77e-28	1.95e-26
ZNF692	0.668595	11.7801	53.5461	2.48e-28	2.71e-26
VARS2	0.312266	11.7681	53.4372	2.77e-28	3e-26
AXIN1	0.294618	11.7633	53.3938	2.89e-28	3.11e-26
ENGASE	0.508848	11.7578	53.3435	3.04e-28	3.25e-26
SCNN1D	0.560923	11.7286	53.0779	3.98e-28	4.21e-26
CPLX1	0.565311	11.7234	53.0314	4.18e-28	4.38e-26
SNHG15	0.474178	11.6761	52.6024	6.45e-28	6.72e-26
SNORD104	1.33649	11.6684	52.5326	6.92e-28	7.16e-26
CCDC78	0.695547	11.6621	52.4754	7.33e-28	7.53e-26
AL355488.1	0.495881	11.6461	52.3311	8.49e-28	8.59e-26
SNORD99	0.853373	11.6461	52.3306	8.49e-28	8.59e-26
SNORD14A	0.827717	11.63	52.185	9.84e-28	9.88e-26
PKP3	0.441852	11.6078	51.9845	1.21e-27	1.2e-25
HMMR	0.544239	11.5989	51.9047	1.31e-27	1.29e-25
UCKL1	0.403426	11.5918	51.8402	1.4e-27	1.37e-25
ASMTL-AS1	0.898851	11.5584	51.5398	1.89e-27	1.84e-25
RAB24	0.544863	11.557	51.5265	1.92e-27	1.86e-25
FANCG	0.30761	11.5543	51.5021	1.97e-27	1.89e-25
TOP2A	0.839577	11.5502	51.4659	2.04e-27	1.95e-25
TRIP13	0.456095	11.5445	51.4139	2.15e-27	2.04e-25
RHOT2	0.418933	11.529	51.275	2.47e-27	2.33e-25
RBM6	0.528888	11.5251	51.2395	2.56e-27	2.4e-25
AL135999.1	0.625149	11.5118	51.1204	2.89e-27	2.69e-25
ANKZF1	0.44736	11.5049	51.0585	3.08e-27	2.84e-25
CDK5RAP1	0.2312	11.4916	50.9388	3.48e-27	3.19e-25
CENPF	0.544331	11.4754	50.7932	4.03e-27	3.67e-25
AC048341.2	0.556066	11.4441	50.5128	5.35e-27	4.84e-25
TIGD1	0.408243	11.4338	50.4205	5.88e-27	5.28e-25
SNRPA1	0.31318	11.4108	50.2152	7.24e-27	6.46e-25
BCS1L	0.332556	11.3782	49.924	9.72e-27	8.62e-25
PABPC1L	0.753266	11.34	49.5838	1.37e-26	1.21e-24
BUB1B	0.445488	11.2874	49.1156	2.2e-26	1.93e-24
MTA1	0.380411	11.2734	48.9909	2.5e-26	2.18e-24
PCED1A	0.500468	11.2698	48.9591	2.58e-26	2.23e-24
H2AX	0.560177	11.2684	48.9466	2.62e-26	2.25e-24
LMNTD2	0.462685	11.2491	48.7759	3.11e-26	2.65e-24
MRGBP	0.294261	11.2246	48.559	3.88e-26	3.29e-24
MRPL53	0.337713	11.2163	48.4854	4.18e-26	3.52e-24
LINC01176	0.562708	11.2062	48.3956	4.57e-26	3.83e-24
AC016773.2	0.557334	11.203	48.3674	4.71e-26	3.92e-24
SH3GLB2	0.526695	11.1626	48.0107	6.76e-26	5.59e-24
SRRT	0.285488	11.1532	47.9279	7.35e-26	6.04e-24
CPSF1	0.441376	11.1442	47.8487	7.96e-26	6.51e-24
FEN1	0.400822	11.135	47.7669	8.65e-26	7.03e-24
TMEM234	0.349456	11.1325	47.7454	8.84e-26	7.14e-24
SUGP1	0.243008	11.1283	47.7085	9.18e-26	7.37e-24
LRWD1	0.292554	11.1271	47.6974	9.28e-26	7.41e-24
MTG1	0.426615	11.1155	47.5958	1.03e-25	8.16e-24
AC145207.9	0.556463	11.1103	47.55	1.08e-25	8.5e-24
D2HGDH	0.53758	11.0947	47.4121	1.24e-25	9.72e-24
CDCA4	0.343955	11.0911	47.3809	1.28e-25	9.97e-24
KCTD13	0.300766	11.0616	47.1214	1.66e-25	1.29e-23
MRRF	0.306193	11.0573	47.0836	1.73e-25	1.33e-23
RFC2	0.3492	11.0456	46.9815	1.92e-25	1.47e-23
CYTH2	0.3286	11.0429	46.958	1.96e-25	1.5e-23
ANKS3	0.418029	11.0409	46.9398	2e-25	1.52e-23
HAGHL	0.648941	11.031	46.8532	2.18e-25	1.65e-23
PCGF1	0.294459	11.0299	46.8437	2.2e-25	1.65e-23
LMNB1	0.652883	11.0298	46.8429	2.21e-25	1.65e-23
RGL2	0.492859	11.0027	46.6051	2.81e-25	2.08e-23
GTF3C5	0.2676	10.9788	46.3965	3.47e-25	2.56e-23
HTRA2	0.265833	10.9773	46.3834	3.51e-25	2.58e-23
FUS	0.375398	10.9727	46.3431	3.66e-25	2.67e-23
SNORA26	0.769339	10.9676	46.2987	3.83e-25	2.78e-23
ZNF862	0.446082	10.9306	45.976	5.31e-25	3.84e-23
INO80E	0.375256	10.9267	45.9418	5.5e-25	3.95e-23
SNORD60	0.89253	10.9255	45.9309	5.56e-25	3.97e-23
METTL17	0.343456	10.9138	45.8296	6.16e-25	4.38e-23
QTRT1	0.525559	10.9031	45.7361	6.77e-25	4.79e-23
SNAPC4	0.376458	10.8922	45.6418	7.45e-25	5.24e-23
E4F1	0.359378	10.8852	45.5809	7.93e-25	5.55e-23
AGAP3	0.32576	10.8811	45.5451	8.22e-25	5.72e-23
LINC01004	0.508861	10.8641	45.3975	9.55e-25	6.61e-23
LINC01138	0.411197	10.8225	45.0365	1.38e-24	9.49e-23
DHX34	0.317021	10.8081	44.9114	1.56e-24	1.07e-22
RBCK1	0.291618	10.7768	44.641	2.06e-24	1.4e-22
NASP	0.315191	10.7759	44.633	2.07e-24	1.41e-22
AL391244.2	0.402761	10.7741	44.6175	2.1e-24	1.42e-22
DVL1	0.398226	10.7681	44.5662	2.22e-24	1.49e-22
MELTF-AS1	0.645758	10.7652	44.5412	2.27e-24	1.52e-22
POLR2H	0.388031	10.7379	44.305	2.89e-24	1.92e-22
GLI4	0.505668	10.7119	44.0808	3.63e-24	2.4e-22
TMEM250	0.296482	10.7086	44.0523	3.73e-24	2.46e-22
CTU1	0.406607	10.6924	43.9131	4.3e-24	2.82e-22
MAPK8IP3	0.581906	10.6847	43.8468	4.6e-24	3e-22
ARL16	0.415961	10.674	43.7556	5.04e-24	3.28e-22
MKI67	0.568002	10.6668	43.6931	5.37e-24	3.48e-22
SNHG20	0.369806	10.6561	43.6017	5.9e-24	3.8e-22
TBRG4	0.286918	10.6316	43.3914	7.3e-24	4.68e-22
HAUS5	0.283078	10.6238	43.3241	7.81e-24	4.98e-22
B4GALNT4	0.839277	10.6176	43.2712	8.24e-24	5.23e-22
AC012615.1	0.486381	10.6019	43.1374	9.44e-24	5.97e-22
NOXA1	0.709499	10.5991	43.1135	9.67e-24	6.08e-22
SAC3D1	0.495898	10.5961	43.0871	9.93e-24	6.22e-22
RAD51	0.40919	10.5927	43.058	1.02e-23	6.38e-22
PRR7	0.578377	10.5821	42.9674	1.12e-23	6.96e-22
SPPL2B	0.427598	10.5661	42.831	1.29e-23	7.95e-22
MHENCR	0.688138	10.5517	42.7081	1.46e-23	8.97e-22
LRRC45	0.46001	10.5495	42.6894	1.49e-23	9.1e-22
MTERF3	0.387166	10.5436	42.6392	1.56e-23	9.53e-22
EPS8L2	0.419648	10.5402	42.6101	1.61e-23	9.78e-22
RACGAP1	0.47435	10.5373	42.5857	1.65e-23	9.98e-22
NDUFAF6	0.3272	10.5348	42.5645	1.69e-23	1.01e-21
MICALL2	0.492044	10.5217	42.4523	1.89e-23	1.13e-21
DUS3L	0.343239	10.5162	42.4057	1.98e-23	1.18e-21
CCDC84	0.460891	10.5111	42.3627	2.07e-23	1.23e-21
LRRC56	0.465285	10.4951	42.2265	2.38e-23	1.4e-21
SEMA3B-AS1	0.542772	10.4868	42.1558	2.55e-23	1.5e-21
DM1-AS	0.458579	10.4834	42.1266	2.63e-23	1.54e-21
SCRIB	0.45384	10.4798	42.0964	2.71e-23	1.58e-21
AL139287.1	0.457168	10.4796	42.0949	2.72e-23	1.58e-21
HMGB2	0.528987	10.4689	42.0033	2.98e-23	1.72e-21
ALKBH2	0.413754	10.4659	41.9781	3.06e-23	1.76e-21
CDKN2C	0.558309	10.4554	41.8893	3.35e-23	1.92e-21
NR2C2AP	0.354422	10.4508	41.8497	3.48e-23	1.99e-21
RBIS	0.444858	10.4357	41.7224	3.96e-23	2.25e-21
CDK5RAP3	0.465992	10.4229	41.6138	4.43e-23	2.5e-21
CKS2	0.652355	10.4229	41.6137	4.43e-23	2.5e-21
PSMG3	0.481087	10.3936	41.3658	5.69e-23	3.2e-21
SAFB	0.235824	10.392	41.3529	5.77e-23	3.23e-21
RAB11FIP3	0.324153	10.3887	41.3249	5.93e-23	3.31e-21
EXOSC2	0.245773	10.3868	41.3084	6.03e-23	3.35e-21
USF2	0.268351	10.3784	41.2373	6.48e-23	3.58e-21
AL022328.2	0.446792	10.3552	41.0418	7.91e-23	4.35e-21
LMNB2	0.331685	10.3489	40.9892	8.34e-23	4.57e-21
KHDC4	0.516582	10.3472	40.9748	8.46e-23	4.62e-21
UCN	0.585121	10.3401	40.915	8.99e-23	4.89e-21
MZF1	0.377781	10.3349	40.8707	9.41e-23	5.09e-21
LUC7L	0.497039	10.319	40.7368	1.08e-22	5.81e-21
AC020765.2	0.472578	10.3137	40.6922	1.13e-22	6.06e-21
SRD5A2	-0.828622	-10.2981	40.5615	1.29e-22	6.89e-21
AC003102.1	0.468819	10.2914	40.5048	1.36e-22	7.27e-21
LSM7	0.522435	10.276	40.3762	1.55e-22	8.25e-21
TRIM65	0.27513	10.2649	40.2829	1.71e-22	9.03e-21
LINC00106	0.683991	10.2606	40.2471	1.77e-22	9.33e-21
NOP56	0.277611	10.2564	40.2112	1.84e-22	9.64e-21
RPUSD1	0.414932	10.2514	40.1697	1.92e-22	1e-20
POLRMT	0.315575	10.2485	40.145	1.96e-22	1.02e-20
LINC01089	0.707051	10.2478	40.1393	1.98e-22	1.03e-20
BBC3	0.416415	10.2366	40.0461	2.17e-22	1.12e-20
PPP1R35	0.523695	10.2324	40.0102	2.25e-22	1.16e-20
TRABD	0.450341	10.232	40.0071	2.26e-22	1.16e-20
ANLN	0.469219	10.2307	39.9962	2.28e-22	1.17e-20
CCDC58	0.325211	10.2241	39.9413	2.41e-22	1.23e-20
TMEM184A	0.523219	10.2081	39.8076	2.77e-22	1.4e-20
GATD1	0.291849	10.2058	39.7885	2.82e-22	1.43e-20
RUVBL1	0.359395	10.2001	39.7407	2.96e-22	1.49e-20
HES4	0.87562	10.1967	39.7126	3.05e-22	1.53e-20
TRAF2	0.324284	10.187	39.6314	3.31e-22	1.65e-20
RGS11	0.741708	10.175	39.5308	3.66e-22	1.82e-20
MIR148A	0.687368	10.1732	39.5162	3.72e-22	1.84e-20
CCDC130	0.366553	10.1726	39.5112	3.74e-22	1.85e-20
WDR34	0.474798	10.1695	39.4852	3.84e-22	1.89e-20
RAD9A	0.362284	10.1615	39.4185	4.1e-22	2.02e-20
STX10	0.357001	10.1588	39.396	4.2e-22	2.05e-20
MARCHF9	0.272458	10.157	39.3812	4.26e-22	2.08e-20
PLCXD1	0.326575	10.1448	39.2796	4.73e-22	2.3e-20
AC110285.2	0.751423	10.1404	39.2434	4.9e-22	2.37e-20
SNHG3	0.627256	10.1366	39.2115	5.06e-22	2.44e-20
AGAP6	0.396715	10.1359	39.2054	5.09e-22	2.45e-20
FAM193B	0.444511	10.1234	39.1019	5.66e-22	2.71e-20
RNF180	-0.356013	-10.1182	39.0585	5.91e-22	2.82e-20
C8orf76	0.28854	10.1113	39.0013	6.27e-22	2.98e-20
NUP50-DT	0.371581	10.1032	38.9342	6.71e-22	3.18e-20
PRR22	0.493308	10.0919	38.8405	7.38e-22	3.48e-20
TCTEX1D2	0.440347	10.0884	38.8117	7.6e-22	3.58e-20
FAM107A	-0.807824	-10.0873	38.8022	7.67e-22	3.6e-20
MEN1	0.276582	10.0788	38.7314	8.24e-22	3.85e-20
C9orf116	0.424722	10.0692	38.6524	8.93e-22	4.16e-20
AC010719.1	0.849395	10.0682	38.644	9.01e-22	4.18e-20
CAPN10	0.279093	10.0612	38.5861	9.55e-22	4.42e-20
AP003419.3	0.52776	10.0574	38.5545	9.86e-22	4.55e-20
GSDMB	0.517963	10.0505	38.4974	1.05e-21	4.8e-20
PCYOX1	-0.506964	-10.0487	38.4823	1.06e-21	4.86e-20
ANAPC2	0.297381	10.0462	38.4621	1.08e-21	4.94e-20
C1QTNF6	0.354126	10.0357	38.3753	1.18e-21	5.38e-20
DDX56	0.290252	10.0292	38.3218	1.25e-21	5.66e-20
CDC6	0.394565	10.0277	38.3094	1.26e-21	5.72e-20
FLAD1	0.251099	10.0189	38.2365	1.36e-21	6.14e-20
AHSA2P	0.581512	10.0113	38.174	1.45e-21	6.52e-20
H1-10	0.401881	10.0078	38.1447	1.49e-21	6.69e-20
NSMCE2	0.304992	10.0024	38.1002	1.56e-21	6.97e-20
SLC29A2	0.420656	10.002	38.0972	1.57e-21	6.97e-20
EXD3	0.409485	9.98885	37.9888	1.75e-21	7.76e-20
NAT9	0.325707	9.98702	37.9737	1.78e-21	7.86e-20
AC109322.1	0.418969	9.9774	37.8945	1.93e-21	8.49e-20
AC004967.1	0.422577	9.97476	37.8727	1.97e-21	8.65e-20
LENG8-AS1	0.387283	9.96531	37.795	2.13e-21	9.33e-20
SDHAP3	0.455339	9.96324	37.778	2.17e-21	9.46e-20
GPT	0.4814	9.95682	37.7252	2.29e-21	9.95e-20
PAQR6	0.85565	9.94796	37.6524	2.46e-21	1.07e-19
KIF11	0.463979	9.94757	37.6492	2.47e-21	1.07e-19
COPS5	0.30838	9.94589	37.6354	2.51e-21	1.08e-19
MIB2	0.352836	9.93034	37.5078	2.85e-21	1.22e-19
CSAD	0.600134	9.92773	37.4864	2.92e-21	1.25e-19
ATP1A2	-0.884256	-9.92678	37.4786	2.94e-21	1.25e-19
CLBA1	0.340686	9.91911	37.4157	3.13e-21	1.33e-19
MAP3K10	0.313983	9.91683	37.397	3.19e-21	1.35e-19
STK11	0.281167	9.91515	37.3832	3.24e-21	1.37e-19
NDOR1	0.268155	9.9131	37.3664	3.29e-21	1.39e-19
MIGA2	0.298903	9.91117	37.3506	3.35e-21	1.41e-19
AC006128.1	0.438349	9.89934	37.2537	3.69e-21	1.55e-19
PARP2	0.227451	9.89543	37.2217	3.82e-21	1.59e-19
ZNF767P	0.441507	9.88614	37.1457	4.12e-21	1.71e-19
PDCD5	0.341544	9.87433	37.049	4.55e-21	1.89e-19
THUMPD3-AS1	0.367098	9.86668	36.9865	4.84e-21	2e-19
TMEM252	-0.594936	-9.83995	36.7684	6.04e-21	2.49e-19
MIR3685	0.622932	9.83495	36.7276	6.3e-21	2.59e-19
AC074212.1	0.55453	9.83369	36.7174	6.37e-21	2.61e-19
RPP21	0.354683	9.82235	36.6249	6.99e-21	2.86e-19
AC112484.3	0.449975	9.81974	36.6037	7.14e-21	2.91e-19
PLEKHN1	0.400109	9.81855	36.594	7.21e-21	2.93e-19
PUS1	0.340488	9.81506	36.5656	7.43e-21	3.01e-19
AP4M1	0.29518	9.80954	36.5206	7.77e-21	3.14e-19
STK25	0.238153	9.80591	36.4911	8.01e-21	3.22e-19
SNRPF	0.400628	9.79043	36.3652	9.1e-21	3.65e-19
MCM5	0.277788	9.78761	36.3423	9.32e-21	3.73e-19
MYOCD	-0.597323	-9.78619	36.3308	9.43e-21	3.76e-19
P2RY11	0.418652	9.78385	36.3118	9.61e-21	3.82e-19
DTYMK	0.359171	9.76745	36.1786	1.1e-20	4.36e-19
NIT2	0.242471	9.76113	36.1273	1.16e-20	4.58e-19
REXO4	0.270072	9.75726	36.096	1.2e-20	4.72e-19
LINC00899	0.389913	9.74312	35.9813	1.34e-20	5.29e-19
TMEM35A	-0.815152	-9.74275	35.9783	1.35e-20	5.29e-19
MSL3	0.257622	9.74129	35.9665	1.36e-20	5.34e-19
AC004148.1	0.446275	9.73271	35.897	1.46e-20	5.71e-19
ASIC3	0.41868	9.73007	35.8757	1.5e-20	5.82e-19
AL161729.4	0.385736	9.72441	35.8298	1.57e-20	6.08e-19
ZNF316	0.288231	9.72321	35.8201	1.58e-20	6.12e-19
MRPS25	0.291043	9.7212	35.8039	1.61e-20	6.21e-19
CCNB2	0.524292	9.71232	35.732	1.73e-20	6.66e-19
HDAC10	0.437363	9.70471	35.6706	1.84e-20	7.06e-19
SLC26A6	0.454117	9.7029	35.6559	1.87e-20	7.15e-19
LSM8	0.267171	9.69778	35.6145	1.95e-20	7.44e-19
PGGHG	0.689766	9.69694	35.6077	1.96e-20	7.47e-19
AL390719.1	0.500339	9.68281	35.4937	2.21e-20	8.36e-19
ELOC	0.340251	9.68112	35.48	2.24e-20	8.45e-19
FBXL19	0.293962	9.67628	35.441	2.33e-20	8.77e-19
ZWINT	0.568025	9.67056	35.3949	2.44e-20	9.17e-19
PMPCA	0.27096	9.66708	35.3668	2.51e-20	9.41e-19
ABCC5	0.452548	9.66059	35.3146	2.65e-20	9.89e-19
PTOV1-AS2	0.547756	9.65889	35.3008	2.68e-20	1e-18
STX16	0.32457	9.6578	35.2921	2.71e-20	1.01e-18
BOP1	0.510969	9.65571	35.2753	2.75e-20	1.02e-18
PVT1	0.431427	9.65428	35.2638	2.79e-20	1.03e-18
CLASRP	0.450562	9.65207	35.246	2.84e-20	1.05e-18
NEIL1	0.518676	9.64331	35.1754	3.05e-20	1.12e-18
TMEM210	0.386022	9.64252	35.1691	3.07e-20	1.13e-18
JPT1	0.486241	9.63974	35.1467	3.14e-20	1.15e-18
GIGYF1	0.353675	9.63555	35.1131	3.25e-20	1.18e-18
NDUFV1	0.374492	9.63244	35.088	3.33e-20	1.21e-18
RPL26L1	0.278055	9.62785	35.0511	3.46e-20	1.25e-18
AC010761.1	0.383737	9.6172	34.9655	3.77e-20	1.37e-18
ZNF768	0.294344	9.58439	34.7024	4.93e-20	1.78e-18
SSBP4	0.392529	9.57497	34.627	5.32e-20	1.92e-18
ENY2	0.286615	9.5697	34.5847	5.55e-20	1.99e-18
AAAS	0.194822	9.56305	34.5315	5.86e-20	2.1e-18
TAF1D	0.37671	9.55506	34.4676	6.25e-20	2.23e-18
ZNF213-AS1	0.333694	9.55106	34.4356	6.46e-20	2.3e-18
HMGB3	0.382311	9.54941	34.4225	6.55e-20	2.33e-18
ACP3	-1.22943	-9.53791	34.3306	7.19e-20	2.55e-18
PABPN1	0.39298	9.5367	34.3209	7.26e-20	2.57e-18
CBX8	0.337245	9.52848	34.2553	7.76e-20	2.74e-18
AC132812.1	0.581174	9.52244	34.2071	8.15e-20	2.87e-18
CENPT	0.411331	9.52107	34.1962	8.24e-20	2.88e-18
ARPC5L	0.307313	9.521	34.1956	8.24e-20	2.88e-18
ACY1	0.341999	9.51725	34.1657	8.5e-20	2.97e-18
TAF6L	0.265747	9.50907	34.1005	9.08e-20	3.16e-18
TARBP2	0.265982	9.50749	34.0879	9.19e-20	3.19e-18
PACS2	0.2332	9.50489	34.0672	9.39e-20	3.25e-18
TIMM44	0.243115	9.49879	34.0186	9.87e-20	3.41e-18
NFIA	-0.31109	-9.49607	33.9969	1.01e-19	3.48e-18
POLM	0.266919	9.49135	33.9594	1.05e-19	3.6e-18
AP006621.3	0.443838	9.49068	33.954	1.05e-19	3.61e-18
ZNF598	0.291673	9.48743	33.9282	1.08e-19	3.7e-18
USF1	0.306029	9.48546	33.9124	1.1e-19	3.75e-18
FAM111B	0.559229	9.48444	33.9044	1.11e-19	3.77e-18
CDKN2D	0.387054	9.47704	33.8455	1.18e-19	3.99e-18
AC087741.1	0.610961	9.47526	33.8313	1.19e-19	4.04e-18
C1orf52	0.229379	9.46942	33.7849	1.25e-19	4.23e-18
INPP5E	0.322627	9.46722	33.7674	1.27e-19	4.29e-18
TNK2	0.394861	9.45145	33.6422	1.45e-19	4.86e-18
IL6ST	-0.515596	-9.45035	33.6335	1.46e-19	4.89e-18
LLGL2	0.337627	9.43883	33.5421	1.6e-19	5.36e-18
CROCC	0.357175	9.43432	33.5064	1.66e-19	5.54e-18
CLK2	0.360856	9.42749	33.4523	1.75e-19	5.84e-18
TRIM28	0.225844	9.4238	33.423	1.81e-19	6e-18
MAD2L2	0.425019	9.40436	33.2691	2.11e-19	7e-18
TRAF4	0.39569	9.40251	33.2545	2.14e-19	7.09e-18
SNORA33	0.703371	9.39958	33.2313	2.2e-19	7.24e-18
PRKAG2-AS1	0.630889	9.39614	33.2042	2.26e-19	7.42e-18
LINC00342	0.478779	9.38651	33.1281	2.44e-19	8e-18
HNRNPDL	0.27605	9.38579	33.1224	2.45e-19	8.03e-18
COMTD1	0.621848	9.38081	33.083	2.55e-19	8.33e-18
CSNK1G2	0.273586	9.37351	33.0254	2.71e-19	8.81e-18
MYLK	-0.972342	-9.3709	33.0048	2.76e-19	8.98e-18
NAP1L4	0.176158	9.36641	32.9694	2.86e-19	9.29e-18
CDK16	0.201364	9.35699	32.8951	3.09e-19	9.99e-18
LZTR1	0.24965	9.3507	32.8456	3.25e-19	1.05e-17
APBB3	0.379304	9.34606	32.809	3.37e-19	1.09e-17
FBRSL1	0.280521	9.34148	32.7729	3.5e-19	1.12e-17
CPNE7	0.805399	9.33926	32.7555	3.56e-19	1.14e-17
ARGLU1	0.536524	9.33542	32.7253	3.67e-19	1.17e-17
ZNF696	0.302085	9.33265	32.7035	3.75e-19	1.2e-17
CENPW	0.437894	9.33245	32.7019	3.76e-19	1.2e-17
ZSCAN16	0.289996	9.32377	32.6336	4.03e-19	1.28e-17
MALSU1	0.246721	9.31929	32.5984	4.18e-19	1.32e-17
RAB9B	-0.406877	-9.31702	32.5805	4.25e-19	1.34e-17
DSN1	0.294116	9.31161	32.538	4.44e-19	1.4e-17
PRR14	0.245859	9.30434	32.481	4.71e-19	1.48e-17
MITD1	0.277848	9.30268	32.4679	4.77e-19	1.5e-17
AKAP8L	0.311734	9.29989	32.4461	4.88e-19	1.53e-17
AC009065.5	0.376074	9.298	32.4312	4.95e-19	1.55e-17
MIR7111	0.565072	9.29567	32.4129	5.04e-19	1.57e-17
ZMIZ2	0.274263	9.28769	32.3503	5.37e-19	1.67e-17
C1orf35	0.326518	9.28714	32.346	5.4e-19	1.67e-17
SFSWAP	0.215148	9.28074	32.2958	5.68e-19	1.76e-17
PPIA	0.299572	9.27796	32.2741	5.81e-19	1.79e-17
ANGPT1	-0.532696	-9.27086	32.2184	6.14e-19	1.89e-17
SDHAP1	0.343728	9.26048	32.1372	6.67e-19	2.05e-17
TIMM10	0.417222	9.26038	32.1364	6.68e-19	2.05e-17
TMEM132A	0.62085	9.25331	32.0811	7.07e-19	2.16e-17
ZNF513	0.306447	9.25329	32.0809	7.07e-19	2.16e-17
RSRP1	0.705681	9.253	32.0787	7.08e-19	2.16e-17
AC132938.2	0.495562	9.25017	32.0565	7.24e-19	2.2e-17
WDR74	0.269366	9.24985	32.054	7.26e-19	2.2e-17
ACBD6	0.233413	9.24501	32.0161	7.55e-19	2.28e-17
NUDT1	0.441929	9.24299	32.0004	7.67e-19	2.32e-17
RRP9	0.322002	9.23853	31.9656	7.95e-19	2.39e-17
BCL2L12	0.325939	9.23682	31.9522	8.05e-19	2.42e-17
ULK3	0.353073	9.23606	31.9462	8.1e-19	2.43e-17
SYNPO2	-0.986303	-9.23352	31.9264	8.27e-19	2.47e-17
HIKESHI	0.288841	9.23349	31.9262	8.27e-19	2.47e-17
AC063948.1	0.346718	9.22607	31.8682	8.77e-19	2.61e-17
RPL30	0.433999	9.22594	31.8672	8.78e-19	2.61e-17
PWWP3A	0.24551	9.22456	31.8565	8.88e-19	2.63e-17
TRMT2A	0.329403	9.22343	31.8477	8.96e-19	2.65e-17
PYCR3	0.455822	9.22158	31.8332	9.09e-19	2.69e-17
RANGAP1	0.327539	9.22088	31.8278	9.14e-19	2.69e-17
TCF19	0.354897	9.21778	31.8036	9.37e-19	2.76e-17
SNRPE	0.331506	9.21659	31.7943	9.46e-19	2.78e-17
PLEKHJ1	0.370571	9.19707	31.6421	1.1e-18	3.23e-17
AL353622.1	0.514719	9.19234	31.6053	1.15e-18	3.34e-17
AGER	0.442827	9.19228	31.6048	1.15e-18	3.34e-17
ZNF48	0.233668	9.19046	31.5906	1.16e-18	3.38e-17
C3orf70	-0.476729	-9.18958	31.5838	1.17e-18	3.4e-17
SREK1IP1	-0.255499	-9.18947	31.5829	1.17e-18	3.4e-17
GIT1	0.219035	9.18657	31.5604	1.2e-18	3.47e-17
PRPF3	0.343639	9.179	31.5015	1.27e-18	3.67e-17
GPSM1	0.380348	9.17728	31.4881	1.29e-18	3.72e-17
PMS2P1	0.263701	9.17356	31.4592	1.33e-18	3.82e-17
DIPK1B	0.418044	9.17322	31.4565	1.33e-18	3.82e-17
ATG4B	0.285901	9.17133	31.4418	1.35e-18	3.87e-17
GGA1	0.221727	9.17093	31.4387	1.36e-18	3.88e-17
NOC2L	0.248909	9.16884	31.4225	1.38e-18	3.93e-17
AC004918.1	0.405328	9.16023	31.3556	1.48e-18	4.2e-17
GFER	0.313435	9.14048	31.2024	1.73e-18	4.9e-17
PAXIP1-AS1	0.356076	9.13349	31.1482	1.82e-18	5.16e-17
SNORD88A	0.685998	9.1256	31.087	1.94e-18	5.48e-17
GRIN1	0.388805	9.1251	31.0832	1.95e-18	5.49e-17
LAS1L	0.194978	9.12408	31.0753	1.96e-18	5.53e-17
ILKAP	0.262119	9.12382	31.0733	1.97e-18	5.53e-17
H2AZ1	0.356444	9.12315	31.0681	1.98e-18	5.54e-17
CAPN15	0.30438	9.11497	31.0047	2.11e-18	5.9e-17
CROCCP2	0.416245	9.11323	30.9913	2.14e-18	5.97e-17
FAM189B	0.284499	9.11201	30.9818	2.16e-18	6.02e-17
GOLGA8B	0.608305	9.11057	30.9707	2.18e-18	6.07e-17
FAM83H	0.429624	9.10765	30.9481	2.24e-18	6.2e-17
ARVCF	0.343409	9.10056	30.8933	2.36e-18	6.54e-17
PARM1	-0.683611	-9.09601	30.8581	2.45e-18	6.77e-17
RCE1	0.26653	9.09195	30.8268	2.53e-18	6.97e-17
AC084018.1	0.694835	9.07785	30.7179	2.82e-18	7.77e-17
PPP1R14B	0.543607	9.07322	30.6821	2.93e-18	8.04e-17
VAV2	0.334026	9.07196	30.6724	2.96e-18	8.11e-17
FPGS	0.290014	9.07007	30.6579	3e-18	8.21e-17
FRS3	0.249838	9.0698	30.6558	3.01e-18	8.21e-17
FAM98C	0.266186	9.06743	30.6375	3.07e-18	8.35e-17
AP006621.2	0.481028	9.06602	30.6267	3.1e-18	8.43e-17
CSKMT	0.338948	9.05951	30.5765	3.26e-18	8.85e-17
TTLL3	0.391635	9.05866	30.5699	3.28e-18	8.89e-17
SYNM	-0.976445	-9.04975	30.5013	3.52e-18	9.52e-17
OGFR	0.308771	9.04645	30.4759	3.61e-18	9.74e-17
AL109811.2	0.42474	9.04152	30.4379	3.75e-18	1.01e-16
TSPAN17	0.280305	9.03481	30.3863	3.96e-18	1.06e-16
MAPK12	0.465252	9.03388	30.3792	3.99e-18	1.07e-16
AKAP17A	0.336154	9.03326	30.3744	4.01e-18	1.07e-16
ZNF837	0.312471	9.03199	30.3646	4.05e-18	1.08e-16
CENPH	0.311777	9.03141	30.3602	4.06e-18	1.08e-16
LMBR1L	0.292176	9.0213	30.2824	4.4e-18	1.17e-16
ZNF76	0.201212	9.01634	30.2443	4.57e-18	1.21e-16
AL022322.1	0.572795	9.01118	30.2048	4.76e-18	1.26e-16
DDX39B	0.525414	9.01094	30.2029	4.77e-18	1.26e-16
FBXO46	0.288837	9.00941	30.1912	4.83e-18	1.27e-16
DNASE1	0.326486	9.00472	30.1551	5.01e-18	1.32e-16
HSF4	0.782717	8.99886	30.1102	5.24e-18	1.38e-16
NSUN5	0.34946	8.9915	30.0538	5.55e-18	1.46e-16
MYH11	-1.1026	-8.98169	29.9786	5.99e-18	1.57e-16
MCRIP2	0.520155	8.98094	29.9729	6.03e-18	1.58e-16
MTG2	0.207463	8.97691	29.942	6.22e-18	1.62e-16
IRF3	0.390447	8.9545	29.7706	7.4e-18	1.93e-16
LSM4	0.330315	8.95407	29.7673	7.43e-18	1.93e-16
NELFB	0.234163	8.94864	29.7259	7.75e-18	2.01e-16
PCNA	0.34397	8.94698	29.7132	7.85e-18	2.03e-16
CBX2	0.451589	8.93645	29.6328	8.51e-18	2.2e-16
TYK2	0.255404	8.9344	29.6171	8.65e-18	2.23e-16
RSAD1	0.220952	8.93416	29.6153	8.67e-18	2.23e-16
AC108134.4	0.393802	8.92275	29.5283	9.47e-18	2.43e-16
DUSP12	0.239178	8.92077	29.5132	9.62e-18	2.47e-16
ATG16L2	0.363227	8.91004	29.4315	1.04e-17	2.68e-16
JPH4	-0.63231	-8.90243	29.3735	1.11e-17	2.83e-16
AL117379.1	0.388374	8.9011	29.3634	1.12e-17	2.86e-16
LDB3	-0.748475	-8.88948	29.275	1.23e-17	3.12e-16
AL158835.2	0.310534	8.88889	29.2705	1.23e-17	3.13e-16
ZNF787	0.297127	8.88665	29.2535	1.25e-17	3.18e-16
CYHR1	0.390562	8.88589	29.2477	1.26e-17	3.19e-16
AMDHD2	0.31413	8.88445	29.2368	1.27e-17	3.22e-16
ZNF205	0.350841	8.87934	29.1979	1.33e-17	3.34e-16
ACAD9	0.202249	8.87897	29.1951	1.33e-17	3.35e-16
SNHG17	0.451834	8.87239	29.1452	1.4e-17	3.51e-16
RBM10	0.223726	8.865	29.089	1.48e-17	3.71e-16
RANBP1	0.271466	8.86001	29.0512	1.54e-17	3.85e-16
ATAT1	0.326617	8.85948	29.0472	1.54e-17	3.86e-16
INTS11	0.259353	8.8594	29.0466	1.55e-17	3.86e-16
PGM5	-0.9628	-8.85816	29.0372	1.56e-17	3.89e-16
TAF11	0.198422	8.85763	29.0332	1.57e-17	3.9e-16
IDUA	0.449126	8.85615	29.0219	1.59e-17	3.93e-16
TSNARE1	0.311802	8.85457	29.01	1.6e-17	3.97e-16
TAF15	0.208249	8.85365	29.003	1.62e-17	4e-16
UQCRH	0.354642	8.85081	28.9815	1.65e-17	4.08e-16
PARVA	-0.332737	-8.8503	28.9776	1.66e-17	4.09e-16
AC022400.8	0.533771	8.8431	28.9231	1.75e-17	4.31e-16
AC093249.6	0.359768	8.84188	28.9138	1.77e-17	4.34e-16
FUCA1	-0.371502	-8.83974	28.8976	1.8e-17	4.41e-16
PPAN	0.342639	8.83616	28.8705	1.85e-17	4.52e-16
AMH	0.541171	8.83589	28.8684	1.85e-17	4.52e-16
AC026740.1	0.341906	8.82994	28.8234	1.94e-17	4.73e-16
PPP1R16A	0.465939	8.82698	28.8011	1.98e-17	4.83e-16
CGNL1	-0.478034	-8.82646	28.7971	1.99e-17	4.84e-16
SLC25A25-AS1	0.35516	8.82509	28.7867	2.01e-17	4.88e-16
HSPB8	-0.973823	-8.82347	28.7745	2.04e-17	4.93e-16
L3HYPDH	0.353488	8.81746	28.7291	2.14e-17	5.16e-16
STAG3L5P	0.53456	8.81653	28.722	2.15e-17	5.19e-16
HES6	0.679987	8.81603	28.7182	2.16e-17	5.2e-16
C12orf73	0.272766	8.81127	28.6823	2.24e-17	5.38e-16
RNY4P10	0.460165	8.81117	28.6815	2.24e-17	5.38e-16
GRK6	0.215863	8.80963	28.6699	2.27e-17	5.43e-16
HLF	-0.495018	-8.80888	28.6642	2.28e-17	5.45e-16
TIGD5	0.311801	8.79928	28.5918	2.46e-17	5.86e-16
FADS3	0.288335	8.79578	28.5653	2.52e-17	6.01e-16
SOX12	0.356609	8.79319	28.5458	2.57e-17	6.12e-16
BRAT1	0.310375	8.78776	28.5049	2.68e-17	6.37e-16
BVES	-0.430366	-8.78443	28.4798	2.75e-17	6.52e-16
EFHC1	0.301483	8.78373	28.4744	2.77e-17	6.54e-16
DGAT1	0.336948	8.78185	28.4603	2.81e-17	6.63e-16
CRNDE	0.467161	8.77723	28.4255	2.91e-17	6.86e-16
PPM1G	0.213749	8.77242	28.3892	3.02e-17	7.1e-16
SLC25A22	0.369142	8.76971	28.3688	3.08e-17	7.24e-16
RHBDD1	-0.228575	-8.76819	28.3574	3.12e-17	7.31e-16
ZNF251	0.339203	8.76168	28.3084	3.28e-17	7.67e-16
PLCB3	0.257855	8.7608	28.3018	3.3e-17	7.71e-16
AC015912.3	0.576015	8.75448	28.2543	3.46e-17	8.08e-16
THOC1	0.254329	8.75183	28.2343	3.53e-17	8.23e-16
CHRDL1	-0.959675	-8.74801	28.2057	3.64e-17	8.46e-16
TESMIN	0.300787	8.74758	28.2024	3.65e-17	8.47e-16
DCAF15	0.2299	8.74584	28.1893	3.7e-17	8.57e-16
AL022341.1	0.386321	8.74139	28.1559	3.83e-17	8.84e-16
CDC37	0.259926	8.74137	28.1557	3.83e-17	8.84e-16
PDAP1	0.265459	8.73984	28.1443	3.87e-17	8.91e-16
REPIN1	0.301755	8.73979	28.1439	3.87e-17	8.91e-16
HERC2P2	0.508574	8.73488	28.107	4.02e-17	9.23e-16
AP5Z1	0.274343	8.73482	28.1066	4.02e-17	9.23e-16
UBE2J2	0.24184	8.72849	28.0591	4.22e-17	9.67e-16
C8orf88	-0.502328	-8.72552	28.0368	4.32e-17	9.87e-16
MIIP	0.391578	8.72328	28.02	4.39e-17	1e-15
RABEPK	0.225321	8.71648	27.969	4.63e-17	1.05e-15
LINC00205	0.30732	8.71404	27.9507	4.71e-17	1.07e-15
ZBTB45	0.216403	8.71141	27.931	4.81e-17	1.09e-15
AC091544.4	0.437331	8.7037	27.8733	5.1e-17	1.16e-15
RRP1	0.339293	8.7011	27.8538	5.2e-17	1.18e-15
ZNF276	0.341681	8.69473	27.8061	5.46e-17	1.23e-15
OGN	-0.80371	-8.69036	27.7734	5.65e-17	1.27e-15
RBFOX3	-0.482393	-8.68637	27.7436	5.82e-17	1.31e-15
CBX3	0.338258	8.68521	27.7349	5.87e-17	1.32e-15
DDX49	0.289177	8.68006	27.6964	6.11e-17	1.37e-15
POP7	0.34322	8.67319	27.6451	6.43e-17	1.44e-15
RRP7BP	0.384517	8.67183	27.6349	6.5e-17	1.45e-15
RNF185	-0.282451	-8.67143	27.6319	6.52e-17	1.46e-15
NPRL3	0.235042	8.66041	27.5497	7.09e-17	1.58e-15
KPTN	0.353377	8.65833	27.5342	7.2e-17	1.6e-15
NAT14	0.480828	8.64398	27.4272	8.03e-17	1.79e-15
NADSYN1	0.245948	8.64232	27.4148	8.13e-17	1.81e-15
MTERF2	0.26716	8.64155	27.4091	8.18e-17	1.81e-15
MAD2L1	0.304309	8.64049	27.4012	8.25e-17	1.82e-15
PFDN6	0.375506	8.63704	27.3755	8.46e-17	1.87e-15
SORBS1	-0.809063	-8.63106	27.331	8.86e-17	1.95e-15
NR2F6	0.329014	8.62396	27.2782	9.35e-17	2.06e-15
MMP11	0.538718	8.62245	27.267	9.45e-17	2.08e-15
SMPD4BP	0.410687	8.62081	27.2547	9.57e-17	2.1e-15
ATP2B4	-0.691199	-8.61855	27.238	9.74e-17	2.13e-15
ZNF517	0.275117	8.6171	27.2272	9.84e-17	2.15e-15
MBNL2	-0.525668	-8.61385	27.203	1.01e-16	2.2e-15
WDR18	0.370393	8.61378	27.2025	1.01e-16	2.2e-15
RFNG	0.356028	8.61186	27.1883	1.02e-16	2.23e-15
LTB4R	0.389495	8.60981	27.173	1.04e-16	2.26e-15
SLC25A45	0.339649	8.60382	27.1285	1.09e-16	2.36e-15
TTK	0.394154	8.60295	27.122	1.1e-16	2.37e-15
SLC25A29	0.44507	8.59742	27.081	1.14e-16	2.47e-15
LINC01355	0.38887	8.59244	27.0441	1.19e-16	2.56e-15
SLC2A4	-0.617754	-8.58956	27.0227	1.21e-16	2.61e-15
NFKBIL1	0.357543	8.58656	27.0005	1.24e-16	2.67e-15
ST20	0.392392	8.58348	26.9776	1.27e-16	2.73e-15
LINC00930	0.669766	8.58158	26.9635	1.29e-16	2.76e-15
ZNF706	0.307135	8.58127	26.9612	1.29e-16	2.77e-15
PDCD6	0.22544	8.58079	26.9577	1.3e-16	2.77e-15
ZNF667	0.249196	8.57983	26.9506	1.3e-16	2.79e-15
GINS2	0.415556	8.57946	26.9478	1.31e-16	2.79e-15
SLC22A3	-1.06594	-8.57766	26.9345	1.33e-16	2.82e-15
MAFG-DT	0.420585	8.56986	26.8767	1.41e-16	2.99e-15
AL590326.1	0.471026	8.5691	26.8712	1.41e-16	3e-15
TARBP1	0.435825	8.56339	26.8289	1.48e-16	3.13e-15
LUC7L2	0.244942	8.55939	26.7993	1.52e-16	3.22e-15
SRSF2	0.242073	8.54664	26.705	1.68e-16	3.54e-15
KIAA0895L	0.421413	8.54572	26.6982	1.69e-16	3.56e-15
KLHDC9	0.362585	8.54482	26.6916	1.7e-16	3.58e-15
AL928654.2	0.547634	8.54148	26.6669	1.74e-16	3.66e-15
AC007663.3	0.33682	8.53978	26.6544	1.76e-16	3.7e-15
ATP8B1	-0.50562	-8.53306	26.6047	1.86e-16	3.89e-15
LPP	-0.484662	-8.53127	26.5915	1.88e-16	3.94e-15
TONSL-AS1	0.333389	8.52775	26.5655	1.93e-16	4.03e-15
HSF1	0.295363	8.52769	26.5651	1.93e-16	4.03e-15
SH2B1	0.238874	8.52625	26.5545	1.95e-16	4.07e-15
CHTOP	0.176046	8.52486	26.5442	1.97e-16	4.11e-15
ZNF3	0.238804	8.51854	26.4976	2.07e-16	4.3e-15
SNRPB	0.303319	8.51526	26.4734	2.12e-16	4.4e-15
RCBTB2	-0.343986	-8.51474	26.4696	2.13e-16	4.41e-15
FLNC	-0.969858	-8.51352	26.4606	2.15e-16	4.44e-15
LPAL2	-0.412772	-8.50831	26.4223	2.23e-16	4.61e-15
VCL	-0.635529	-8.50799	26.4199	2.24e-16	4.62e-15
MTX1	0.214695	8.50684	26.4115	2.26e-16	4.65e-15
AC245884.8	0.419359	8.5	26.3611	2.38e-16	4.89e-15
DOT1L	0.266211	8.49966	26.3586	2.38e-16	4.89e-15
IP6K2	0.222667	8.49654	26.3356	2.44e-16	5e-15
PDCL3P4	0.482006	8.49031	26.2898	2.56e-16	5.23e-15
BICRA	0.238567	8.4885	26.2765	2.59e-16	5.3e-15
TBC1D10B	0.183402	8.48602	26.2583	2.64e-16	5.39e-15
PPIH	0.257443	8.48244	26.232	2.71e-16	5.52e-15
RMI2	0.363914	8.47844	26.2026	2.79e-16	5.68e-15
FKBPL	0.29937	8.47795	26.199	2.8e-16	5.7e-15
NOP16	0.347664	8.47704	26.1923	2.82e-16	5.73e-15
FOXO1	-0.370221	-8.47515	26.1785	2.86e-16	5.8e-15
DRAP1	0.361	8.47057	26.1448	2.96e-16	5.99e-15
ITM2B	-0.348138	-8.46909	26.1339	3e-16	6.05e-15
PDRG1	0.270281	8.46622	26.1129	3.06e-16	6.17e-15
GRAMD1A	0.311548	8.45628	26.04	3.3e-16	6.64e-15
NUP42	0.245313	8.45384	26.0221	3.36e-16	6.75e-15
STK36	0.314427	8.4526	26.0131	3.39e-16	6.8e-15
ACOT7	0.264773	8.44655	25.9687	3.55e-16	7.11e-15
PJA2	-0.452605	-8.43937	25.9162	3.74e-16	7.49e-15
MINCR	0.434425	8.43583	25.8902	3.84e-16	7.68e-15
SNRPA	0.290261	8.43416	25.878	3.89e-16	7.76e-15
TOR1AIP1	-0.332733	-8.43347	25.873	3.91e-16	7.79e-15
SCX	0.504163	8.4323	25.8644	3.94e-16	7.85e-15
MIS18A	0.272979	8.42929	25.8424	4.03e-16	8.01e-15
AL390728.6	0.406389	8.42815	25.834	4.07e-16	8.07e-15
PRUNE2	-0.701685	-8.42656	25.8224	4.12e-16	8.15e-15
STK11IP	0.239887	8.42618	25.8196	4.13e-16	8.16e-15
OGT	0.506704	8.42509	25.8117	4.16e-16	8.22e-15
LENG8	0.561165	8.42062	25.779	4.3e-16	8.48e-15
BAP1	0.176303	8.41987	25.7735	4.33e-16	8.52e-15
TRPT1	0.322236	8.41798	25.7597	4.39e-16	8.63e-15
ARFGAP1	0.306958	8.41388	25.7297	4.52e-16	8.88e-15
MRPS24	0.373488	8.41298	25.7232	4.55e-16	8.93e-15
POLR1C	0.237897	8.41157	25.7129	4.6e-16	9.01e-15
FASTK	0.349877	8.40941	25.6971	4.68e-16	9.14e-15
SH3BGRL2	-0.523541	-8.40907	25.6946	4.69e-16	9.15e-15
TMEM147-AS1	0.348425	8.40866	25.6916	4.7e-16	9.17e-15
ZBTB4	-0.303642	-8.40781	25.6854	4.73e-16	9.21e-15
MRPL9	0.200002	8.40721	25.6811	4.75e-16	9.23e-15
PPP4C	0.257623	8.4072	25.681	4.75e-16	9.23e-15
COX6C	0.457205	8.40572	25.6702	4.81e-16	9.32e-15
PPP1R37	0.231946	8.40548	25.6684	4.81e-16	9.32e-15
ARHGAP4	0.414674	8.39812	25.6147	5.08e-16	9.83e-15
BCRP3	0.391778	8.3968	25.6051	5.13e-16	9.91e-15
AL021707.6	0.57524	8.38977	25.5539	5.41e-16	1.04e-14
TMEM259	0.281715	8.38837	25.5437	5.47e-16	1.05e-14
TSPYL1	-0.379652	-8.38045	25.4859	5.8e-16	1.11e-14
MAPKAPK5-AS1	0.279226	8.37909	25.4761	5.86e-16	1.12e-14
AC005180.2	-0.747095	-8.3743	25.4412	6.07e-16	1.16e-14
KRI1	0.225559	8.37253	25.4283	6.15e-16	1.18e-14
NPRL2	0.26937	8.37189	25.4237	6.18e-16	1.18e-14
SSPN	-0.462669	-8.3715	25.4208	6.2e-16	1.18e-14
PDZRN4	-0.497721	-8.37148	25.4207	6.2e-16	1.18e-14
ATP2A1-AS1	0.40171	8.37052	25.4137	6.24e-16	1.19e-14
PILRB	0.43588	8.36633	25.3832	6.44e-16	1.22e-14
MECR	0.199594	8.36389	25.3655	6.55e-16	1.24e-14
ALDH1A2	-0.508882	-8.36332	25.3613	6.58e-16	1.25e-14
MAP3K20	-0.530328	-8.36103	25.3446	6.7e-16	1.27e-14
AC009005.1	0.462026	8.36079	25.343	6.71e-16	1.27e-14
SLC12A9-AS1	0.407361	8.35025	25.2664	7.25e-16	1.37e-14
ACTR5	0.193224	8.34322	25.2153	7.64e-16	1.44e-14
GPR137	0.26355	8.34056	25.196	7.79e-16	1.47e-14
ENSA	0.224183	8.3401	25.1927	7.82e-16	1.47e-14
PRR3	0.212949	8.33865	25.1821	7.9e-16	1.48e-14
PIGQ	0.297538	8.33741	25.1732	7.97e-16	1.49e-14
GNG12	-0.379545	-8.33593	25.1624	8.06e-16	1.51e-14
AC020910.5	0.336671	8.33571	25.1608	8.07e-16	1.51e-14
NABP2	0.219639	8.33369	25.1461	8.2e-16	1.53e-14
KMT2E-AS1	0.556541	8.33168	25.1316	8.32e-16	1.55e-14
SNHG7	0.538086	8.32996	25.1192	8.42e-16	1.57e-14
DCST1-AS1	0.311576	8.32566	25.0879	8.7e-16	1.62e-14
ATG4D	0.232041	8.32281	25.0673	8.88e-16	1.65e-14
MLST8	0.282142	8.32111	25.055	8.99e-16	1.67e-14
KRT8P12	0.311261	8.31956	25.0438	9.1e-16	1.68e-14
ILF3	0.200025	8.31777	25.0308	9.22e-16	1.7e-14
TGFBR3	-0.484535	-8.3147	25.0086	9.43e-16	1.74e-14
HEXD	0.481124	8.3055	24.942	1.01e-15	1.86e-14
ATAD3A	0.332062	8.30261	24.9211	1.03e-15	1.9e-14
AC103810.3	0.619138	8.29967	24.8998	1.05e-15	1.94e-14
COL4A6	-0.520312	-8.29547	24.8695	1.09e-15	2e-14
PRCC	0.197538	8.29464	24.8635	1.09e-15	2.01e-14
UFSP1	0.415767	8.29361	24.856	1.1e-15	2.02e-14
ARHGEF1	0.280228	8.2924	24.8473	1.11e-15	2.03e-14
INO80B	0.313384	8.29104	24.8374	1.12e-15	2.05e-14
HOMER3	0.376559	8.28667	24.8059	1.16e-15	2.11e-14
EEF1D	0.355107	8.28323	24.7811	1.19e-15	2.17e-14
SMOC1	-0.816479	-8.28194	24.7717	1.2e-15	2.18e-14
CAVIN2	-0.639359	-8.28022	24.7593	1.22e-15	2.21e-14
COPS7B	0.163729	8.27387	24.7136	1.27e-15	2.31e-14
CALD1	-0.600034	-8.27167	24.6977	1.29e-15	2.35e-14
AC024060.2	0.579858	8.26261	24.6324	1.38e-15	2.5e-14
LINC01569	0.28331	8.26058	24.6178	1.4e-15	2.54e-14
EPOR	0.350962	8.25157	24.5529	1.5e-15	2.71e-14
LUC7L3	0.313692	8.25014	24.5425	1.52e-15	2.73e-14
ZBTB17	0.219609	8.24578	24.5112	1.57e-15	2.82e-14
HGH1	0.344539	8.24193	24.4835	1.61e-15	2.89e-14
AC005180.1	-0.693117	-8.24107	24.4773	1.62e-15	2.91e-14
RECQL5	0.217987	8.23933	24.4648	1.64e-15	2.94e-14
ERVK13-1	0.343836	8.23827	24.4572	1.65e-15	2.96e-14
TPRN	0.42581	8.23797	24.4551	1.66e-15	2.96e-14
PDE5A	-0.682329	-8.23682	24.4468	1.67e-15	2.98e-14
DCBLD2	-0.307037	-8.23673	24.4461	1.67e-15	2.98e-14
AC011445.2	0.569553	8.23596	24.4406	1.68e-15	3e-14
PSMA3-AS1	0.275975	8.23419	24.4279	1.7e-15	3.03e-14
MYL5	0.427289	8.23399	24.4264	1.71e-15	3.03e-14
SMIM4	0.402388	8.23242	24.4151	1.73e-15	3.06e-14
PGP	0.345663	8.22872	24.3885	1.77e-15	3.14e-14
PCGF3	0.257922	8.22039	24.3287	1.88e-15	3.34e-14
ABHD17A	0.278599	8.21987	24.325	1.89e-15	3.35e-14
PDE4D	-0.382206	-8.21793	24.3111	1.92e-15	3.39e-14
GAR1	0.222311	8.21628	24.2993	1.94e-15	3.43e-14
AL021707.8	0.434908	8.21464	24.2875	1.97e-15	3.46e-14
ARHGEF16	0.296506	8.21187	24.2676	2.01e-15	3.53e-14
PPP1R14BP3	0.538886	8.21091	24.2607	2.02e-15	3.55e-14
BX649601.1	0.351416	8.20962	24.2515	2.04e-15	3.58e-14
REX1BD	0.545753	8.20936	24.2496	2.04e-15	3.58e-14
YDJC	0.36079	8.205	24.2184	2.11e-15	3.69e-14
AL023803.1	0.432731	8.20101	24.1898	2.17e-15	3.8e-14
SLC25A10	0.457412	8.20079	24.1882	2.18e-15	3.8e-14
ZNF263	0.195392	8.19766	24.1658	2.23e-15	3.88e-14
LINC00115	0.334851	8.19719	24.1624	2.23e-15	3.89e-14
AC093484.4	0.390679	8.19652	24.1576	2.24e-15	3.9e-14
VPS36	-0.370133	-8.19323	24.1341	2.3e-15	3.99e-14
AC010487.1	0.370132	8.18642	24.0853	2.42e-15	4.19e-14
ITPA	0.337888	8.17367	23.9941	2.65e-15	4.59e-14
ADCY6-DT	0.420297	8.17227	23.9841	2.68e-15	4.63e-14
TATDN1	0.252255	8.17207	23.9827	2.68e-15	4.63e-14
RASSF1	0.246932	8.16999	23.9678	2.72e-15	4.7e-14
RBM5	0.309289	8.16694	23.9461	2.78e-15	4.8e-14
RNF126	0.273933	8.16601	23.9394	2.8e-15	4.82e-14
CELF2	-0.456615	-8.1657	23.9372	2.81e-15	4.83e-14
MAPK15	0.439378	8.1629	23.9172	2.87e-15	4.92e-14
EHMT2-AS1	0.417539	8.15991	23.8959	2.93e-15	5.02e-14
PAGR1	0.294257	8.15692	23.8745	2.99e-15	5.13e-14
DCUN1D5	0.264037	8.15262	23.8438	3.09e-15	5.28e-14
PDIA2	0.726179	8.14742	23.8068	3.21e-15	5.48e-14
DMAP1	0.284234	8.14697	23.8036	3.22e-15	5.49e-14
APTX	0.175898	8.14435	23.7849	3.28e-15	5.59e-14
MRPL22	0.190973	8.14133	23.7634	3.35e-15	5.71e-14
FANCI	0.276	8.14082	23.7597	3.37e-15	5.72e-14
SCN7A	-0.445238	-8.14032	23.7562	3.38e-15	5.74e-14
NBEAL2	0.390752	8.13875	23.7449	3.42e-15	5.79e-14
MSANTD2	0.284766	8.13567	23.723	3.49e-15	5.92e-14
LINC00685	0.520637	8.13271	23.702	3.57e-15	6.04e-14
GAS6-AS1	0.422836	8.12793	23.6679	3.7e-15	6.24e-14
SUPV3L1	0.186143	8.1262	23.6556	3.74e-15	6.32e-14
ARHGAP39	0.324077	8.12544	23.6503	3.76e-15	6.34e-14
SRPX	-0.588603	-8.12529	23.6491	3.77e-15	6.34e-14
ZFYVE19	0.239041	8.12445	23.6432	3.79e-15	6.37e-14
ANGPTL1	-0.421108	-8.1217	23.6236	3.87e-15	6.49e-14
AC107375.1	0.29522	8.1214	23.6215	3.88e-15	6.5e-14
SEM1	0.389633	8.11996	23.6113	3.92e-15	6.56e-14
THOC6	0.307334	8.11616	23.5842	4.03e-15	6.73e-14
KCNAB1	-0.497298	-8.11259	23.5589	4.13e-15	6.9e-14
CPSF4	0.223825	8.11219	23.556	4.14e-15	6.91e-14
OXLD1	0.388804	8.11071	23.5455	4.19e-15	6.98e-14
EWSR1	0.184645	8.10765	23.5238	4.28e-15	7.13e-14
CCDC137	0.265887	8.10492	23.5044	4.37e-15	7.26e-14
RBM17	0.184275	8.10228	23.4856	4.45e-15	7.39e-14
ARRDC1	0.310748	8.10164	23.4811	4.47e-15	7.42e-14
MIR4292	0.532446	8.10041	23.4723	4.51e-15	7.47e-14
RAD51AP1	0.316164	8.09196	23.4124	4.8e-15	7.94e-14
CDC25B	0.366759	8.09066	23.4032	4.84e-15	8e-14
IP6K3	-0.417693	-8.07681	23.305	5.35e-15	8.83e-14
EYA1	-0.48795	-8.07627	23.3012	5.37e-15	8.86e-14
AC010542.6	0.353069	8.0746	23.2894	5.44e-15	8.95e-14
FRMD6	-0.49789	-8.07315	23.2791	5.5e-15	9.04e-14
SNRPD2	0.343655	8.07221	23.2724	5.53e-15	9.09e-14
SELENOO	0.376891	8.06679	23.2341	5.75e-15	9.44e-14
AL365330.1	0.310431	8.06543	23.2245	5.81e-15	9.52e-14
CCDC14	0.363413	8.06253	23.204	5.93e-15	9.71e-14
PAXX	0.443984	8.0612	23.1945	5.99e-15	9.79e-14
ASPSCR1	0.292007	8.06082	23.1918	6.01e-15	9.81e-14
SNX8	0.240686	8.05962	23.1834	6.06e-15	9.88e-14
AOX1	-0.640081	-8.0577	23.1698	6.14e-15	1e-13
LINC01341	0.505645	8.05389	23.1429	6.31e-15	1.03e-13
PGM5-AS1	-1.05306	-8.05191	23.1288	6.4e-15	1.04e-13
AC108860.2	0.339552	8.04915	23.1094	6.53e-15	1.06e-13
TXN	0.370728	8.04705	23.0945	6.63e-15	1.08e-13
MRPL14	0.330489	8.04618	23.0884	6.67e-15	1.08e-13
CARD19	0.244425	8.03991	23.0441	6.98e-15	1.13e-13
ASB6	0.149753	8.03802	23.0308	7.08e-15	1.14e-13
U62317.2	0.352258	8.03713	23.0245	7.12e-15	1.15e-13
SLC8A1	-0.383184	-8.02955	22.971	7.52e-15	1.21e-13
RAD51-AS1	0.406897	8.02554	22.9428	7.74e-15	1.25e-13
C12orf45	0.317298	8.02284	22.9237	7.89e-15	1.27e-13
C11orf80	0.308206	8.01702	22.8827	8.23e-15	1.32e-13
C20orf96	0.375619	8.01449	22.8649	8.38e-15	1.34e-13
APTR	0.291428	8.01427	22.8634	8.4e-15	1.34e-13
OXSM	0.224456	8.01136	22.8429	8.57e-15	1.37e-13
MROH1	0.273776	8.00977	22.8317	8.67e-15	1.39e-13
CEP95	0.280205	7.99548	22.7312	9.61e-15	1.53e-13
BAX	0.322397	7.99389	22.72	9.72e-15	1.55e-13
RAC3	0.525044	7.98989	22.6919	1e-14	1.59e-13
CACNA2D1	-0.552664	-7.98796	22.6783	1.01e-14	1.61e-13
CLNS1A	0.222605	7.98652	22.6682	1.02e-14	1.63e-13
ANKRD13B	0.372043	7.9851	22.6583	1.03e-14	1.64e-13
AL354836.1	0.44906	7.98401	22.6506	1.04e-14	1.65e-13
PRPF31	0.247855	7.98115	22.6306	1.06e-14	1.69e-13
RALY	0.231906	7.9779	22.6078	1.09e-14	1.72e-13
HDHD3	0.348661	7.97317	22.5745	1.13e-14	1.78e-13
SLC7A4	-0.765112	-7.9729	22.5727	1.13e-14	1.78e-13
MRPL58	0.270397	7.97126	22.5612	1.14e-14	1.8e-13
DSCC1	0.306884	7.96614	22.5253	1.19e-14	1.87e-13
STK32C	0.314827	7.96076	22.4876	1.23e-14	1.94e-13
C19orf54	0.197495	7.95953	22.479	1.24e-14	1.95e-13
FAM50A	0.368206	7.95632	22.4565	1.27e-14	1.99e-13
CHKB	0.329014	7.95533	22.4496	1.28e-14	2.01e-13
CCT6P1	0.294764	7.95228	22.4282	1.31e-14	2.05e-13
FBXW9	0.33255	7.95144	22.4224	1.32e-14	2.06e-13
LINC00623	0.399664	7.9502	22.4136	1.33e-14	2.07e-13
PYGM	-0.620593	-7.94994	22.4118	1.33e-14	2.08e-13
MIR647	0.609495	7.94882	22.404	1.34e-14	2.09e-13
PTGES2	0.295766	7.94841	22.4011	1.35e-14	2.09e-13
ITPR1	-0.646287	-7.94739	22.394	1.36e-14	2.11e-13
CSNK1E	0.238292	7.94703	22.3915	1.36e-14	2.11e-13
TOMM40	0.254746	7.94456	22.3742	1.38e-14	2.14e-13
AC106820.3	0.372481	7.93974	22.3405	1.43e-14	2.22e-13
NAA40	0.241166	7.93886	22.3344	1.44e-14	2.23e-13
ZNHIT3	0.162443	7.93815	22.3294	1.45e-14	2.24e-13
ARHGDIG	0.59941	7.93425	22.3021	1.49e-14	2.3e-13
METTL3	0.275957	7.93313	22.2943	1.5e-14	2.31e-13
SPRN	0.377385	7.92911	22.2662	1.54e-14	2.38e-13
PTGIS	-0.631186	-7.92762	22.2559	1.56e-14	2.4e-13
TUBGCP6	0.310465	7.9259	22.2438	1.58e-14	2.43e-13
POLD2	0.299724	7.92205	22.2169	1.62e-14	2.49e-13
SLC25A27	0.571569	7.91653	22.1784	1.69e-14	2.59e-13
C6orf136	0.225614	7.91561	22.172	1.7e-14	2.6e-13
SCNM1	0.244559	7.91315	22.1549	1.73e-14	2.65e-13
WDR24	0.291814	7.91132	22.1421	1.75e-14	2.68e-13
NARF	0.267751	7.9071	22.1127	1.81e-14	2.76e-13
AL049840.6	0.341227	7.90684	22.1109	1.81e-14	2.76e-13
ANTKMT	0.444047	7.90684	22.1109	1.81e-14	2.76e-13
STAC	-0.506993	-7.90194	22.0767	1.87e-14	2.85e-13
CCPG1	-0.285358	-7.90093	22.0697	1.89e-14	2.87e-13
CKS1B	0.270687	7.89898	22.0561	1.91e-14	2.9e-13
PDCD2L	0.260054	7.89629	22.0374	1.95e-14	2.96e-13
KIAA1210	-0.54315	-7.89568	22.0332	1.96e-14	2.97e-13
TRIM11	0.220226	7.88841	21.9826	2.06e-14	3.12e-13
NOP58	0.232294	7.88607	21.9663	2.1e-14	3.17e-13
HDGF	0.213926	7.88171	21.936	2.16e-14	3.26e-13
GPR161	-0.364989	-7.87854	21.914	2.21e-14	3.34e-13
TIMM29	0.166443	7.87753	21.9069	2.23e-14	3.36e-13
RNF220	0.144932	7.87696	21.903	2.24e-14	3.37e-13
NR3C1	-0.433783	-7.87471	21.8874	2.27e-14	3.41e-13
PRICKLE2	-0.344249	-7.87462	21.8867	2.27e-14	3.41e-13
EIF5B	-0.310626	-7.86836	21.8432	2.38e-14	3.56e-13
DGKQ	0.309823	7.86622	21.8284	2.41e-14	3.62e-13
RAB40C	0.263194	7.86406	21.8134	2.45e-14	3.67e-13
RING1	0.222462	7.86385	21.8119	2.45e-14	3.67e-13
COLGALT1	0.214365	7.86197	21.7989	2.49e-14	3.71e-13
TMEM129	0.239467	7.85732	21.7667	2.57e-14	3.83e-13
SNORD100	0.516043	7.85486	21.7496	2.62e-14	3.9e-13
MCM4	0.397866	7.85168	21.7276	2.67e-14	3.98e-13
HNRNPD	0.194334	7.85163	21.7272	2.68e-14	3.98e-13
SVIL	-0.559097	-7.85101	21.7229	2.69e-14	3.99e-13
ZNF580	0.372874	7.84879	21.7075	2.73e-14	4.05e-13
SDR39U1	0.236643	7.84666	21.6928	2.77e-14	4.11e-13
MED21	-0.243144	-7.84386	21.6733	2.83e-14	4.18e-13
POLR1D	0.221836	7.83996	21.6464	2.91e-14	4.3e-13
AC105219.3	0.326583	7.83658	21.623	2.98e-14	4.4e-13
NSD2	0.254202	7.83405	21.6055	3.03e-14	4.47e-13
HNRNPAB	0.244897	7.83275	21.5965	3.06e-14	4.51e-13
SLBP	0.239481	7.83212	21.5921	3.07e-14	4.52e-13
FMOD	-0.948045	-7.83088	21.5836	3.1e-14	4.56e-13
TMEM238	0.594193	7.83045	21.5806	3.11e-14	4.57e-13
KRTCAP2	0.301003	7.8265	21.5532	3.2e-14	4.69e-13
NHP2	0.269695	7.81837	21.497	3.38e-14	4.96e-13
NFS1	0.189729	7.81259	21.4572	3.52e-14	5.16e-13
ASNS	0.323573	7.80504	21.405	3.72e-14	5.44e-13
PRKRIP1	0.300126	7.8025	21.3875	3.78e-14	5.53e-13
NSMF	0.34231	7.79584	21.3416	3.97e-14	5.79e-13
HNRNPA1	0.245336	7.79508	21.3363	3.99e-14	5.81e-13
MRPL16	0.210102	7.79307	21.3225	4.04e-14	5.89e-13
CC2D1B	0.160789	7.79281	21.3207	4.05e-14	5.89e-13
TIMM13	0.357502	7.79267	21.3197	4.06e-14	5.89e-13
DPT	-0.86388	-7.78954	21.2982	4.15e-14	6.02e-13
NME3	0.485777	7.78516	21.268	4.27e-14	6.2e-13
FAM241B	0.253032	7.78172	21.2444	4.38e-14	6.35e-13
AP1G2	0.327788	7.78004	21.2328	4.43e-14	6.41e-13
THUMPD2	0.254149	7.77848	21.2221	4.48e-14	6.48e-13
RPA3	0.252971	7.77688	21.211	4.53e-14	6.54e-13
RPL39P40	0.562385	7.77484	21.197	4.6e-14	6.63e-13
CFL2	-0.439913	-7.76798	21.1498	4.82e-14	6.95e-13
ANP32B	0.228778	7.76579	21.1348	4.9e-14	7.05e-13
PNPLA6	0.229624	7.76476	21.1277	4.93e-14	7.09e-13
GGCT	0.444131	7.76412	21.1233	4.96e-14	7.12e-13
AC147651.1	0.364482	7.75942	21.0911	5.12e-14	7.35e-13
CD302	-0.421566	-7.75769	21.0792	5.18e-14	7.43e-13
MFSD10	0.344627	7.75367	21.0515	5.33e-14	7.64e-13
HSPB11	0.241873	7.7518	21.0387	5.4e-14	7.73e-13
FHOD1	0.278961	7.75161	21.0374	5.41e-14	7.73e-13
NME2	0.411911	7.75122	21.0348	5.42e-14	7.74e-13
FIBP	0.239462	7.75028	21.0283	5.46e-14	7.79e-13
PSMB7	0.231431	7.74866	21.0172	5.52e-14	7.87e-13
RIPPLY3	0.343321	7.74591	20.9983	5.63e-14	8.01e-13
MRPS26	0.336164	7.74282	20.9772	5.75e-14	8.18e-13
PRNP	-0.366193	-7.74246	20.9747	5.77e-14	8.19e-13
KLF16	0.345473	7.74235	20.9739	5.77e-14	8.19e-13
DNAJC3	-0.415694	-7.73692	20.9367	6e-14	8.5e-13
CARHSP1	0.270722	7.73618	20.9316	6.03e-14	8.53e-13
HOOK2	0.346259	7.73195	20.9027	6.21e-14	8.78e-13
C20orf27	0.348958	7.73041	20.8921	6.27e-14	8.87e-13
TMEM186	0.21965	7.72328	20.8433	6.6e-14	9.31e-13
GTPBP6	0.261789	7.72285	20.8403	6.61e-14	9.33e-13
SEC62	-0.297608	-7.72134	20.83	6.68e-14	9.42e-13
MYLK-AS1	0.37534	7.72019	20.8222	6.74e-14	9.48e-13
SPOCK3	-0.704391	-7.71913	20.8149	6.79e-14	9.54e-13
CCDC51	0.239061	7.71861	20.8113	6.81e-14	9.57e-13
BNIP3L	-0.335806	-7.71474	20.7849	7e-14	9.82e-13
LRRC14	0.27611	7.71069	20.7572	7.2e-14	1.01e-12
ANO4	-0.417087	-7.70827	20.7407	7.32e-14	1.03e-12
TMEM120B	0.237969	7.70594	20.7247	7.44e-14	1.04e-12
JAZF1	-0.47495	-7.70463	20.7158	7.51e-14	1.05e-12
PQBP1	0.306647	7.70415	20.7125	7.54e-14	1.05e-12
RASSF7	0.499784	7.70224	20.6995	7.64e-14	1.06e-12
PGAP2	0.199214	7.70083	20.6898	7.71e-14	1.07e-12
AC008735.2	0.428774	7.69703	20.6639	7.92e-14	1.1e-12
SLC25A39	0.342097	7.69602	20.6571	7.98e-14	1.11e-12
PILRA	0.308018	7.69465	20.6477	8.05e-14	1.12e-12
PSME2	0.341866	7.6917	20.6276	8.22e-14	1.14e-12
CDK9	0.218434	7.69095	20.6225	8.26e-14	1.14e-12
MAGOH	0.243797	7.68644	20.5917	8.53e-14	1.18e-12
AL590617.2	0.341691	7.6833	20.5703	8.71e-14	1.21e-12
HECW2-AS1	-0.816973	-7.68164	20.559	8.82e-14	1.22e-12
GEMIN8	0.188707	7.67955	20.5447	8.95e-14	1.23e-12
GABPB1-AS1	0.362679	7.67476	20.5121	9.25e-14	1.28e-12
KPNA2	0.397315	7.6741	20.5076	9.29e-14	1.28e-12
NEO1	-0.441126	-7.67051	20.4832	9.53e-14	1.31e-12
AC098934.1	0.309007	7.65831	20.4002	1.04e-13	1.43e-12
LRFN1	0.29937	7.65711	20.392	1.05e-13	1.44e-12
UNG	0.23374	7.65376	20.3693	1.07e-13	1.47e-12
COA4	0.227818	7.65277	20.3625	1.08e-13	1.48e-12
CYP2R1	0.223961	7.65122	20.352	1.09e-13	1.49e-12
AC012640.4	0.309546	7.65022	20.3452	1.1e-13	1.5e-12
INPPL1	0.221474	7.64693	20.3229	1.12e-13	1.53e-12
CACFD1	0.319275	7.64463	20.3072	1.14e-13	1.56e-12
WDR4	0.241059	7.64186	20.2885	1.16e-13	1.58e-12
SLC16A2	-0.406794	-7.6412	20.284	1.17e-13	1.59e-12
PRPF39	0.303251	7.63763	20.2598	1.2e-13	1.63e-12
KXD1	0.162048	7.63626	20.2505	1.21e-13	1.64e-12
NFATC3	-0.295023	-7.63533	20.2441	1.22e-13	1.65e-12
ZNF702P	-0.473797	-7.63167	20.2194	1.25e-13	1.69e-12
DECR2	0.385832	7.63144	20.2178	1.25e-13	1.69e-12
ZNF516	-0.412332	-7.63141	20.2176	1.25e-13	1.69e-12
PTBP1	0.18428	7.63018	20.2092	1.26e-13	1.7e-12
TNIP2	0.205784	7.62842	20.1973	1.28e-13	1.72e-12
TIA1	0.397059	7.62016	20.1414	1.35e-13	1.82e-12
FNDC3A	-0.41296	-7.61881	20.1323	1.36e-13	1.84e-12
TBKBP1	0.272733	7.61677	20.1184	1.38e-13	1.86e-12
MAEA	0.180363	7.61378	20.0982	1.41e-13	1.9e-12
SNORD83A	0.382316	7.59617	19.9792	1.59e-13	2.14e-12
AC244197.2	0.366748	7.5931	19.9584	1.63e-13	2.19e-12
MAP11	0.238218	7.58963	19.935	1.67e-13	2.24e-12
ZNF195	0.201365	7.5883	19.926	1.68e-13	2.26e-12
ZNF121	0.27709	7.58802	19.9241	1.69e-13	2.26e-12
AC008608.2	0.388727	7.58718	19.9184	1.7e-13	2.27e-12
BUD23	0.229586	7.5865	19.9138	1.7e-13	2.28e-12
CD38	-1.02454	-7.58556	19.9075	1.71e-13	2.29e-12
RPL36AP43	0.359075	7.58332	19.8924	1.74e-13	2.32e-12
ZNF282	0.180431	7.58254	19.8871	1.75e-13	2.33e-12
U2AF2	0.217064	7.58227	19.8853	1.75e-13	2.34e-12
AL121832.2	0.498994	7.57989	19.8692	1.78e-13	2.37e-12
LRCH2	-0.420634	-7.57786	19.8556	1.81e-13	2.4e-12
PHACTR2	-0.348326	-7.57542	19.8391	1.84e-13	2.44e-12
BMP6	0.649925	7.57408	19.8301	1.86e-13	2.46e-12
TCF3	0.250994	7.56622	19.7771	1.96e-13	2.6e-12
WDR46	0.215582	7.56486	19.768	1.98e-13	2.62e-12
HNRNPH1	0.331711	7.56112	19.7428	2.03e-13	2.68e-12
AL355574.1	0.274618	7.5585	19.7252	2.07e-13	2.73e-12
MRPS2	0.268991	7.55399	19.6948	2.13e-13	2.81e-12
RBM39	0.242189	7.55003	19.6682	2.19e-13	2.89e-12
NSMCE4A	0.230024	7.54933	19.6635	2.2e-13	2.9e-12
PHETA1	0.227068	7.54913	19.6622	2.2e-13	2.9e-12
CACNG4	-0.882801	-7.54647	19.6443	2.24e-13	2.95e-12
ZNF212	0.180867	7.5449	19.6337	2.27e-13	2.98e-12
MRPL37	0.237077	7.5428	19.6197	2.3e-13	3.02e-12
CCHCR1	0.292412	7.54247	19.6174	2.31e-13	3.02e-12
PTN	-0.955772	-7.5384	19.5901	2.37e-13	3.11e-12
CCDC85B	0.628911	7.53796	19.5871	2.38e-13	3.11e-12
GNL3	0.292375	7.53574	19.5722	2.42e-13	3.16e-12
CCDC57	0.303958	7.53548	19.5705	2.42e-13	3.16e-12
ZNF185	-0.575177	-7.53483	19.5661	2.43e-13	3.17e-12
AC016394.2	0.276544	7.53291	19.5533	2.46e-13	3.21e-12
PURA	-0.290214	-7.53201	19.5472	2.48e-13	3.23e-12
AC009812.4	0.362201	7.531	19.5404	2.49e-13	3.25e-12
HSPB6	-0.855347	-7.53091	19.5398	2.5e-13	3.25e-12
ARHGAP45	0.362753	7.53074	19.5387	2.5e-13	3.25e-12
C16orf91	0.28921	7.53003	19.5339	2.51e-13	3.26e-12
DNAJB5	-0.456953	-7.52478	19.4987	2.6e-13	3.37e-12
SIGIRR	0.332327	7.52408	19.494	2.62e-13	3.39e-12
EPHA7	-0.464862	-7.52373	19.4917	2.62e-13	3.39e-12
TNS1	-0.705693	-7.52111	19.4741	2.67e-13	3.45e-12
CAP2	-0.486298	-7.52021	19.4681	2.69e-13	3.47e-12
PANX2	0.391258	7.51538	19.4358	2.78e-13	3.58e-12
SHARPIN	0.307727	7.514	19.4265	2.8e-13	3.61e-12
PPIAP22	0.274598	7.51367	19.4243	2.81e-13	3.62e-12
SLC6A8	0.241698	7.51037	19.4022	2.87e-13	3.7e-12
COMMD5	0.259895	7.50994	19.3993	2.88e-13	3.7e-12
PPP1R26-AS1	0.265504	7.50961	19.3971	2.89e-13	3.71e-12
AC083880.1	0.354352	7.50435	19.3619	2.99e-13	3.84e-12
KCNMB1	-0.616162	-7.50226	19.3479	3.04e-13	3.89e-12
CLN5	-0.225134	-7.50166	19.3439	3.05e-13	3.9e-12
CPE	-0.691337	-7.49906	19.3265	3.1e-13	3.97e-12
RPL32P3	0.284098	7.49906	19.3265	3.1e-13	3.97e-12
CSRP1	-0.629377	-7.49862	19.3236	3.11e-13	3.98e-12
Z99129.4	-0.305524	-7.49433	19.2949	3.21e-13	4.09e-12
AC105219.1	0.281273	7.49022	19.2674	3.3e-13	4.2e-12
HSPBP1	0.322957	7.48516	19.2336	3.41e-13	4.35e-12
TNFRSF18	0.473458	7.47195	19.1455	3.74e-13	4.75e-12
NELFE	0.239669	7.46944	19.1287	3.8e-13	4.83e-12
DPCD	0.34905	7.4676	19.1165	3.85e-13	4.89e-12
SH3BGRL	-0.537191	-7.46589	19.1051	3.89e-13	4.94e-12
MPP2	-0.340479	-7.46419	19.0938	3.94e-13	4.99e-12
AC138696.2	0.451291	7.46052	19.0693	4.04e-13	5.11e-12
MRM1	0.248916	7.46011	19.0666	4.05e-13	5.12e-12
ALYREF	0.261238	7.45979	19.0645	4.06e-13	5.13e-12
MCCC1	0.328673	7.45602	19.0393	4.16e-13	5.26e-12
VWA8	-0.324547	-7.45568	19.0371	4.17e-13	5.26e-12
ZNF83	0.338465	7.45091	19.0054	4.31e-13	5.43e-12
NDUFB9	0.323387	7.44992	18.9988	4.34e-13	5.46e-12
NPIPP1	0.312852	7.44759	18.9833	4.41e-13	5.55e-12
ZNF354A	0.205372	7.4474	18.982	4.41e-13	5.55e-12
THOP1	0.337511	7.44673	18.9776	4.43e-13	5.57e-12
MRPL24	0.317564	7.44654	18.9763	4.44e-13	5.57e-12
TSPOAP1	0.338477	7.44487	18.9652	4.49e-13	5.63e-12
SNHG19	0.72105	7.44462	18.9636	4.5e-13	5.63e-12
FENDRR	-0.451266	-7.44402	18.9596	4.52e-13	5.65e-12
COMMD3	0.239043	7.44326	18.9545	4.54e-13	5.68e-12
ACO1	-0.271063	-7.44167	18.9439	4.59e-13	5.73e-12
ITGB1BP1	0.204358	7.44127	18.9413	4.6e-13	5.74e-12
UBALD2	0.324684	7.43781	18.9183	4.71e-13	5.87e-12
MSI1	0.353072	7.4362	18.9076	4.76e-13	5.93e-12
ZBTB48	0.283437	7.43282	18.8852	4.87e-13	6.06e-12
REEP4	0.305022	7.42927	18.8616	4.99e-13	6.21e-12
FERMT2	-0.437708	-7.42835	18.8555	5.02e-13	6.24e-12
ERVK3-1	0.211083	7.42787	18.8523	5.04e-13	6.25e-12
PUSL1	0.312157	7.42709	18.8471	5.07e-13	6.28e-12
LEPROT	-0.255026	-7.42592	18.8393	5.11e-13	6.33e-12
PCDH18	-0.452092	-7.4254	18.8359	5.13e-13	6.34e-12
ADRA1D	-0.411906	-7.42451	18.83	5.16e-13	6.37e-12
NCAPG2	0.287545	7.42054	18.8037	5.3e-13	6.54e-12
GAS5	0.474361	7.41966	18.7978	5.33e-13	6.58e-12
SLC12A9	0.221196	7.4181	18.7875	5.39e-13	6.64e-12
LRSAM1	0.224537	7.41801	18.7869	5.39e-13	6.64e-12
ANAPC11	0.331287	7.40588	18.7065	5.85e-13	7.2e-12
NAA10	0.347449	7.404	18.6941	5.92e-13	7.29e-12
AL645608.7	0.371095	7.39244	18.6176	6.41e-13	7.87e-12
ZNF700	0.249567	7.391	18.6081	6.47e-13	7.94e-12
METTL1	0.255867	7.39073	18.6064	6.48e-13	7.95e-12
LRFN4	0.372212	7.38904	18.5951	6.56e-13	8.03e-12
IGSF9	0.286382	7.38882	18.5937	6.57e-13	8.04e-12
MRPL2	0.2204	7.38771	18.5864	6.61e-13	8.09e-12
MAMDC2	-0.369671	-7.38478	18.567	6.75e-13	8.24e-12
DENND6B	0.255424	7.38401	18.5619	6.78e-13	8.28e-12
MAP3K11	0.194422	7.3835	18.5586	6.81e-13	8.3e-12
CHRM1	-0.629908	-7.38102	18.5421	6.92e-13	8.43e-12
ACTG2	-0.96202	-7.38	18.5354	6.97e-13	8.48e-12
MRPS12	0.318475	7.37963	18.533	6.99e-13	8.5e-12
RBBP8NL	0.29783	7.37901	18.5289	7.01e-13	8.53e-12
ANTXR2	-0.514844	-7.37549	18.5057	7.18e-13	8.72e-12
RPS21	0.435734	7.37498	18.5023	7.21e-13	8.74e-12
METTL26	0.432315	7.37312	18.4901	7.3e-13	8.85e-12
MSRB3	-0.606163	-7.37184	18.4816	7.36e-13	8.92e-12
ANKRD16	0.246561	7.37111	18.4768	7.4e-13	8.95e-12
STX12	-0.190657	-7.36988	18.4687	7.46e-13	9.02e-12
FOXS1	0.417852	7.3667	18.4477	7.62e-13	9.21e-12
UTP6	0.160369	7.36629	18.445	7.64e-13	9.22e-12
AC009812.1	0.276355	7.36578	18.4416	7.67e-13	9.25e-12
LPAR3	-0.896432	-7.36224	18.4183	7.85e-13	9.46e-12
GRINA	0.291401	7.35814	18.3913	8.07e-13	9.72e-12
BMPER	-0.373473	-7.35726	18.3855	8.12e-13	9.77e-12
CAV1	-0.613578	-7.35542	18.3734	8.22e-13	9.88e-12
MAPRE2	-0.392993	-7.35235	18.3532	8.4e-13	1.01e-11
RUVBL2	0.261167	7.34872	18.3293	8.6e-13	1.03e-11
MCC	-0.414985	-7.34778	18.3231	8.66e-13	1.04e-11
GSC	0.354617	7.34692	18.3174	8.71e-13	1.04e-11
ZNF335	0.197527	7.34581	18.3102	8.77e-13	1.05e-11
MFSD12	0.317237	7.34236	18.2874	8.98e-13	1.07e-11
CDC42EP4	-0.343961	-7.3417	18.2831	9.02e-13	1.08e-11
MIR3677	0.399843	7.34072	18.2767	9.08e-13	1.08e-11
AC005261.1	0.272514	7.34035	18.2742	9.1e-13	1.08e-11
RCC1	0.330719	7.33929	18.2673	9.17e-13	1.09e-11
HDAC7	0.208311	7.33807	18.2592	9.24e-13	1.1e-11
SFXN4	0.30841	7.33647	18.2487	9.34e-13	1.11e-11
HRAS	0.388126	7.33353	18.2295	9.53e-13	1.13e-11
TMEM160	0.47069	7.33144	18.2157	9.66e-13	1.15e-11
HNRNPA2B1	0.220797	7.33113	18.2137	9.68e-13	1.15e-11
FAM221A	0.301999	7.32904	18.1999	9.82e-13	1.16e-11
RNF149	0.17174	7.32795	18.1928	9.89e-13	1.17e-11
MRVI1	-0.59011	-7.32677	18.185	9.97e-13	1.18e-11
ZBTB38	-0.368945	-7.32657	18.1837	9.98e-13	1.18e-11
FADD	0.200515	7.32549	18.1767	1.01e-12	1.19e-11
STOML2	0.196088	7.32476	18.1718	1.01e-12	1.19e-11
C7	-0.810803	-7.3195	18.1373	1.05e-12	1.23e-11
UQCRB	0.327048	7.31815	18.1285	1.06e-12	1.24e-11
CYC1	0.296335	7.31794	18.1271	1.06e-12	1.24e-11
TOP1MT	0.325109	7.31766	18.1252	1.06e-12	1.25e-11
IRF7	0.432305	7.31249	18.0914	1.1e-12	1.29e-11
ZRSR2	0.225352	7.31144	18.0845	1.11e-12	1.3e-11
UVSSA	0.279373	7.30905	18.0689	1.12e-12	1.32e-11
EIF2B5	0.17115	7.30598	18.0487	1.15e-12	1.34e-11
FLNA	-0.768427	-7.30495	18.042	1.15e-12	1.35e-11
TIMM50	0.172749	7.30153	18.0196	1.18e-12	1.38e-11
DALRD3	0.247102	7.30095	18.0158	1.19e-12	1.39e-11
ITGA9	-0.450955	-7.3001	18.0102	1.19e-12	1.39e-11
ARRDC1-AS1	0.280587	7.2999	18.0089	1.19e-12	1.39e-11
ERMARD	0.197804	7.29981	18.0083	1.19e-12	1.39e-11
NGDN	0.145909	7.29925	18.0047	1.2e-12	1.4e-11
ANO6	-0.460629	-7.29741	17.9926	1.21e-12	1.41e-11
CHAF1A	0.263145	7.29649	17.9866	1.22e-12	1.42e-11
LMOD1	-0.774942	-7.29569	17.9814	1.23e-12	1.42e-11
IZUMO4	0.402807	7.29565	17.9811	1.23e-12	1.42e-11
ZFAS1	0.401775	7.29559	17.9807	1.23e-12	1.42e-11
NDUFA10	0.178175	7.29289	17.963	1.25e-12	1.45e-11
IRAK1	0.30641	7.29265	17.9615	1.25e-12	1.45e-11
SMAD4	-0.241668	-7.29059	17.948	1.27e-12	1.47e-11
SORT1	-0.299369	-7.28971	17.9422	1.28e-12	1.48e-11
DUSP3	-0.284372	-7.28902	17.9378	1.28e-12	1.48e-11
FYCO1	-0.351943	-7.28803	17.9313	1.29e-12	1.49e-11
AC073857.1	0.283753	7.28353	17.9019	1.33e-12	1.54e-11
SLC25A37	0.346932	7.28232	17.894	1.34e-12	1.55e-11
NUDT22	0.25171	7.27813	17.8666	1.38e-12	1.59e-11
SNORA65	0.362897	7.27771	17.8639	1.38e-12	1.59e-11
PPP1R12B	-0.560854	-7.27655	17.8563	1.4e-12	1.6e-11
LPIN3	0.380406	7.27472	17.8443	1.41e-12	1.62e-11
DAAM2	-0.453967	-7.26808	17.801	1.48e-12	1.69e-11
CSTF3	0.183598	7.26718	17.7952	1.49e-12	1.7e-11
FOXRED1	0.208505	7.26706	17.7944	1.49e-12	1.7e-11
AC015922.2	-0.508064	-7.26684	17.793	1.49e-12	1.7e-11
NELFA	0.179078	7.26644	17.7903	1.49e-12	1.71e-11
RCC2	0.307029	7.26378	17.773	1.52e-12	1.74e-11
GTF2IP20	0.375579	7.2637	17.7724	1.52e-12	1.74e-11
B3GALT6	0.324423	7.26246	17.7644	1.53e-12	1.75e-11
SEPTIN5	0.339175	7.26202	17.7615	1.54e-12	1.75e-11
GFRA1	-0.334482	-7.25543	17.7186	1.61e-12	1.83e-11
PSMA7	0.25232	7.25513	17.7166	1.61e-12	1.83e-11
TRIM27	0.193045	7.25311	17.7035	1.63e-12	1.85e-11
SNRPD1	0.223976	7.24836	17.6726	1.68e-12	1.91e-11
RNF166	0.240783	7.24492	17.6502	1.72e-12	1.95e-11
PSMA3	0.205709	7.24315	17.6386	1.74e-12	1.98e-11
AC084824.6	0.339684	7.2425	17.6345	1.75e-12	1.98e-11
PCDH7	-0.432373	-7.23777	17.6037	1.81e-12	2.04e-11
RBMX	0.192397	7.23753	17.6021	1.81e-12	2.05e-11
UPF3A	0.212769	7.23294	17.5723	1.87e-12	2.11e-11
ARIH2	0.169172	7.23061	17.5572	1.89e-12	2.14e-11
VANGL2	-0.565333	-7.22962	17.5507	1.91e-12	2.15e-11
DCAF13	0.251428	7.22704	17.5339	1.94e-12	2.19e-11
UBE2G2	0.191722	7.22691	17.5331	1.94e-12	2.19e-11
BOLA1	0.273457	7.21992	17.4877	2.03e-12	2.29e-11
C7orf26	0.182361	7.21933	17.4839	2.04e-12	2.3e-11
DDX24	-0.190537	-7.21695	17.4685	2.07e-12	2.33e-11
ANO8	0.268912	7.21567	17.4602	2.09e-12	2.35e-11
ZFHX3	-0.343021	-7.2149	17.4552	2.1e-12	2.36e-11
SRM	0.345979	7.21412	17.4501	2.11e-12	2.37e-11
FAM136A	0.204144	7.21332	17.445	2.13e-12	2.38e-11
FOXF1	-0.550262	-7.21019	17.4247	2.17e-12	2.43e-11
NDUFB1	0.32909	7.20924	17.4185	2.18e-12	2.44e-11
C19orf18	0.390822	7.20544	17.3939	2.24e-12	2.5e-11
GNAL	-0.324266	-7.20527	17.3928	2.24e-12	2.5e-11
TFAP2A-AS1	0.337942	7.20415	17.3856	2.26e-12	2.52e-11
ANKRD10	0.351355	7.20395	17.3842	2.26e-12	2.52e-11
UBAC1	0.205383	7.20306	17.3785	2.28e-12	2.53e-11
MRPS34	0.319507	7.20205	17.372	2.29e-12	2.55e-11
AP3B1	-0.278449	-7.20152	17.3685	2.3e-12	2.55e-11
AKT1S1	0.199139	7.19977	17.3572	2.33e-12	2.58e-11
GID8	0.183161	7.19935	17.3545	2.33e-12	2.59e-11
MED25	0.185763	7.19875	17.3506	2.34e-12	2.6e-11
SLC16A8	0.417133	7.1986	17.3496	2.34e-12	2.6e-11
PROK1	-0.691851	-7.19749	17.3424	2.36e-12	2.61e-11
AL162586.1	0.293118	7.19555	17.3299	2.39e-12	2.64e-11
MRPL4	0.240714	7.19188	17.3061	2.45e-12	2.71e-11
SCAP	0.202496	7.18766	17.2788	2.52e-12	2.78e-11
EDN3	-0.383116	-7.18515	17.2627	2.56e-12	2.83e-11
TPM1	-0.495877	-7.18419	17.2565	2.58e-12	2.84e-11
DXO	0.231059	7.18199	17.2422	2.62e-12	2.88e-11
RNF150	-0.407985	-7.18094	17.2355	2.63e-12	2.9e-11
PRELID1	0.213075	7.17724	17.2115	2.7e-12	2.97e-11
NUDT12	-0.382676	-7.1771	17.2106	2.7e-12	2.97e-11
FBXL17	-0.253929	-7.17572	17.2017	2.73e-12	2.99e-11
CFAP298	0.223922	7.17529	17.199	2.73e-12	3e-11
SNORA60	0.372163	7.16847	17.155	2.86e-12	3.14e-11
FBXO44	0.292538	7.16717	17.1465	2.88e-12	3.16e-11
AGL	-0.30557	-7.16222	17.1146	2.98e-12	3.26e-11
ESRRG	-0.332926	-7.16194	17.1128	2.99e-12	3.27e-11
NRBP2	0.411839	7.15437	17.0641	3.14e-12	3.43e-11
RAB26	0.500328	7.15431	17.0637	3.14e-12	3.43e-11
EXOSC4	0.387887	7.15167	17.0467	3.19e-12	3.49e-11
MAP1B	-0.569923	-7.15034	17.0381	3.22e-12	3.51e-11
ALDH16A1	0.29453	7.15013	17.0368	3.23e-12	3.52e-11
MARK3	0.141001	7.14952	17.0328	3.24e-12	3.53e-11
LINC02585	0.338478	7.148	17.0231	3.27e-12	3.56e-11
MBD3	0.325793	7.14567	17.0081	3.32e-12	3.61e-11
DNPH1	0.362002	7.14481	17.0026	3.34e-12	3.63e-11
MYO15B	0.492924	7.14369	16.9954	3.37e-12	3.65e-11
FKBP3	0.232847	7.14352	16.9942	3.37e-12	3.65e-11
F12	0.40432	7.1435	16.9941	3.37e-12	3.65e-11
PRR36	0.404552	7.14247	16.9875	3.39e-12	3.67e-11
CCDC124	0.311117	7.14119	16.9792	3.42e-12	3.7e-11
RPLP1	0.377233	7.13623	16.9474	3.54e-12	3.82e-11
CEP170B	0.24645	7.13558	16.9432	3.55e-12	3.83e-11
RABGGTB	0.246988	7.13551	16.9428	3.55e-12	3.83e-11
SLC25A33	0.29544	7.13408	16.9336	3.59e-12	3.87e-11
HYLS1	0.220921	7.13188	16.9195	3.64e-12	3.92e-11
BICDL2	0.365368	7.12951	16.9042	3.7e-12	3.98e-11
DBNL	0.17194	7.12895	16.9006	3.71e-12	3.99e-11
AL365205.1	0.296674	7.12741	16.8907	3.75e-12	4.03e-11
CHCHD6	0.260107	7.12668	16.8861	3.77e-12	4.04e-11
FOXN3	-0.329109	-7.12408	16.8693	3.83e-12	4.11e-11
ZNF74	0.188575	7.1223	16.858	3.88e-12	4.16e-11
EFCAB14	-0.286407	-7.12177	16.8545	3.89e-12	4.17e-11
TENT4A	0.198198	7.12045	16.8461	3.92e-12	4.2e-11
SURF6	0.199674	7.11945	16.8396	3.95e-12	4.22e-11
RPS19	0.436808	7.11912	16.8376	3.96e-12	4.23e-11
SGCB	-0.379107	-7.11503	16.8113	4.06e-12	4.34e-11
AP001107.5	-0.37311	-7.11197	16.7917	4.15e-12	4.42e-11
ROR2	-0.507586	-7.11187	16.7911	4.15e-12	4.42e-11
AOC3	-0.587784	-7.11182	16.7907	4.15e-12	4.42e-11
RNVU1-3	0.373465	7.10818	16.7674	4.25e-12	4.52e-11
LSM2	0.261279	7.10814	16.7672	4.25e-12	4.52e-11
MRPL15	0.297996	7.10738	16.7623	4.27e-12	4.54e-11
EMC9	0.350589	7.10547	16.75	4.33e-12	4.6e-11
RECQL4	0.469059	7.10485	16.746	4.35e-12	4.61e-11
HMBS	0.262898	7.10473	16.7453	4.35e-12	4.61e-11
SHMT2	0.318206	7.10464	16.7447	4.35e-12	4.61e-11
STX4	0.22213	7.10331	16.7362	4.39e-12	4.65e-11
GSTM5	-0.398201	-7.10288	16.7335	4.4e-12	4.66e-11
AF165147.1	-0.432541	-7.1016	16.7253	4.44e-12	4.69e-11
FHL1	-0.761516	-7.09704	16.6961	4.57e-12	4.83e-11
TMEM181	-0.290926	-7.09688	16.6951	4.58e-12	4.83e-11
PMPCB	0.209316	7.09688	16.695	4.58e-12	4.83e-11
RNPS1	0.172619	7.08979	16.6497	4.8e-12	5.06e-11
ACOX2	-0.41029	-7.08743	16.6347	4.87e-12	5.13e-11
SFPQ	0.201496	7.08667	16.6298	4.9e-12	5.15e-11
HERPUD1	-0.4513	-7.08545	16.622	4.93e-12	5.19e-11
TPRKB	0.204723	7.08539	16.6216	4.94e-12	5.19e-11
AC131009.3	0.299392	7.08458	16.6164	4.96e-12	5.21e-11
VPS72	0.159351	7.08284	16.6053	5.02e-12	5.27e-11
CRISPLD2	-0.531837	-7.0811	16.5942	5.08e-12	5.32e-11
NIBAN1	-0.545413	-7.07832	16.5765	5.17e-12	5.42e-11
NEXN	-0.605342	-7.07775	16.5728	5.19e-12	5.43e-11
MRM2	0.168959	7.07652	16.565	5.23e-12	5.47e-11
DDX55	0.213534	7.07615	16.5626	5.24e-12	5.48e-11
RPS29	0.35922	7.0711	16.5304	5.42e-12	5.66e-11
ZNF446	0.179748	7.07061	16.5273	5.44e-12	5.67e-11
AC115223.1	0.314473	7.06748	16.5073	5.55e-12	5.79e-11
RPL7	0.343673	7.0666	16.5017	5.58e-12	5.81e-11
VARS1	0.232639	7.06592	16.4973	5.61e-12	5.84e-11
PSMD4	0.223888	7.06487	16.4906	5.64e-12	5.87e-11
EEFSEC	0.226002	7.06485	16.4905	5.65e-12	5.87e-11
MAPK8IP2	0.464956	7.06172	16.4705	5.76e-12	5.98e-11
RASL12	-0.617579	-7.06124	16.4675	5.78e-12	6e-11
TMSB10	0.548792	7.06005	16.46	5.82e-12	6.04e-11
DOHH	0.297685	7.05963	16.4572	5.84e-12	6.05e-11
OSGEP	0.195029	7.05886	16.4524	5.87e-12	6.08e-11
HHAT	-0.30387	-7.05852	16.4502	5.88e-12	6.09e-11
SNORD46	0.368364	7.05749	16.4436	5.92e-12	6.12e-11
MRPS7	0.200719	7.05464	16.4255	6.03e-12	6.23e-11
IFT27	0.198349	7.05303	16.4152	6.1e-12	6.3e-11
LONP1	0.209001	7.05243	16.4114	6.12e-12	6.31e-11
MCM2	0.305057	7.05241	16.4113	6.12e-12	6.31e-11
RSPO2	-0.389448	-7.05215	16.4096	6.13e-12	6.32e-11
UCK1	0.203772	7.05039	16.3984	6.2e-12	6.39e-11
SIRT6	0.258428	7.05008	16.3964	6.22e-12	6.39e-11
RPL38	0.391253	7.04975	16.3943	6.23e-12	6.4e-11
TATDN2	0.172338	7.0475	16.3801	6.32e-12	6.49e-11
AC099850.4	0.342893	7.04682	16.3757	6.35e-12	6.52e-11
AL590867.2	0.478273	7.04612	16.3712	6.38e-12	6.54e-11
ITIH5	-0.413376	-7.04523	16.3656	6.42e-12	6.57e-11
JPH2	-0.585947	-7.04461	16.3617	6.44e-12	6.6e-11
RBM47	-0.337096	-7.04171	16.3432	6.56e-12	6.72e-11
ROMO1	0.442258	7.04148	16.3417	6.57e-12	6.72e-11
METTL23	0.170632	7.03972	16.3305	6.65e-12	6.79e-11
CAPN6	-0.526542	-7.03967	16.3302	6.65e-12	6.79e-11
BOD1	0.203153	7.03955	16.3295	6.66e-12	6.79e-11
SLMAP	-0.305394	-7.03869	16.324	6.69e-12	6.82e-11
ZMYND10	0.406308	7.03776	16.3181	6.73e-12	6.86e-11
OPLAH	0.358519	7.03708	16.3138	6.76e-12	6.89e-11
NAP1L5	-0.34727	-7.03191	16.2809	7e-12	7.12e-11
MCM3	0.217324	7.02949	16.2656	7.11e-12	7.22e-11
NUBP2	0.257436	7.02889	16.2617	7.14e-12	7.25e-11
SLC52A2	0.320259	7.02755	16.2533	7.2e-12	7.3e-11
PTMA	0.233557	7.02465	16.2348	7.33e-12	7.44e-11
HIPK3	-0.296555	-7.02451	16.2339	7.34e-12	7.44e-11
SELENOH	0.284165	7.02417	16.2318	7.36e-12	7.45e-11
ERC1	-0.289016	-7.0227	16.2225	7.43e-12	7.52e-11
NDNF	-0.554206	-7.02244	16.2208	7.44e-12	7.52e-11
WWTR1	-0.349345	-7.02243	16.2208	7.44e-12	7.52e-11
VSTM4	-0.4119	-7.02038	16.2077	7.54e-12	7.61e-11
EXOSC9	0.157191	7.01806	16.193	7.66e-12	7.72e-11
NXF1	0.26489	7.01731	16.1883	7.69e-12	7.75e-11
CCDC28B	0.277919	7.01683	16.1853	7.72e-12	7.77e-11
NDC80	0.286951	7.01604	16.1803	7.76e-12	7.81e-11
AC132008.2	0.291858	7.01403	16.1675	7.86e-12	7.9e-11
SNRPC	0.198569	7.0113	16.1502	8e-12	8.04e-11
TP53INP2	-0.353176	-7.00998	16.1419	8.07e-12	8.1e-11
ADCY5	-0.455684	-7.00994	16.1416	8.07e-12	8.1e-11
CNTN1	-0.530483	-7.00848	16.1324	8.15e-12	8.17e-11
TYSND1	0.221771	7.00801	16.1294	8.17e-12	8.19e-11
EML3	0.223584	7.00757	16.1266	8.19e-12	8.21e-11
ZC3H13	-0.347514	-7.00337	16.1	8.42e-12	8.43e-11
DNAJC9	0.216622	7.00298	16.0975	8.44e-12	8.44e-11
VPS9D1-AS1	0.456269	7.0015	16.0881	8.52e-12	8.52e-11
SAPCD2	0.367997	6.99373	16.039	8.96e-12	8.95e-11
CACHD1	-0.368652	-6.99367	16.0386	8.97e-12	8.95e-11
C1orf174	0.152868	6.99084	16.0207	9.13e-12	9.1e-11
SLC35C2	0.176813	6.99079	16.0204	9.14e-12	9.1e-11
COX7A2P1	-0.66133	-6.98932	16.0112	9.22e-12	9.18e-11
E2F5	0.261168	6.98788	16.0021	9.31e-12	9.26e-11
DIXDC1	-0.386086	-6.98524	15.9854	9.47e-12	9.41e-11
ANKRD54	0.204247	6.9838	15.9763	9.56e-12	9.49e-11
SNHG9	0.580372	6.98347	15.9742	9.58e-12	9.51e-11
LINC02604	0.377685	6.98087	15.9578	9.74e-12	9.66e-11
AL137002.1	0.409271	6.97949	15.9491	9.83e-12	9.74e-11
RNF208	0.416313	6.97788	15.9389	9.93e-12	9.83e-11
SEPTIN7P2	0.242921	6.97787	15.9388	9.93e-12	9.83e-11
ZNHIT2	0.358335	6.97774	15.938	9.94e-12	9.83e-11
CTBS	-0.354522	-6.97527	15.9225	1.01e-11	9.98e-11
ZNF106	-0.369682	-6.97464	15.9185	1.01e-11	1e-10
TMEM30A	-0.296767	-6.97131	15.8975	1.04e-11	1.02e-10
ZNF467	0.46999	6.97115	15.8964	1.04e-11	1.02e-10
SLC12A7	0.266325	6.97028	15.891	1.04e-11	1.03e-10
SIVA1	0.266657	6.9689	15.8823	1.05e-11	1.04e-10
GALC	-0.387402	-6.96697	15.8701	1.07e-11	1.05e-10
HDAC4-AS1	0.381469	6.96552	15.8609	1.08e-11	1.06e-10
ZNF764	0.174221	6.96102	15.8326	1.11e-11	1.09e-10
ZNF528-AS1	0.256774	6.96084	15.8315	1.11e-11	1.09e-10
MFSD3	0.422367	6.96013	15.827	1.11e-11	1.09e-10
FGF2	-0.344228	-6.95883	15.8188	1.12e-11	1.1e-10
SPON1	-0.548087	-6.95706	15.8077	1.14e-11	1.11e-10
COQ4	0.261416	6.95691	15.8067	1.14e-11	1.11e-10
JRK	0.261984	6.9541	15.789	1.16e-11	1.13e-10
TSFM	0.177129	6.94859	15.7544	1.2e-11	1.17e-10
U2AF1L4	0.264756	6.94595	15.7378	1.22e-11	1.19e-10
RAB30-DT	0.266546	6.93942	15.6968	1.27e-11	1.24e-10
ATP5MC1	0.291243	6.93751	15.6847	1.29e-11	1.26e-10
JAM3	-0.499429	-6.9363	15.6772	1.3e-11	1.27e-10
TSPAN18	-0.433939	-6.93447	15.6656	1.31e-11	1.28e-10
JADE1	-0.326048	-6.93235	15.6523	1.33e-11	1.3e-10
NMRAL1	0.297676	6.93154	15.6473	1.34e-11	1.3e-10
CLN6	0.228068	6.93065	15.6417	1.35e-11	1.31e-10
PGS1	0.162595	6.92915	15.6323	1.36e-11	1.32e-10
TMA7	0.304502	6.92891	15.6308	1.36e-11	1.32e-10
CIAO3	0.232782	6.9287	15.6295	1.36e-11	1.32e-10
CACNB3	0.285089	6.92532	15.6082	1.39e-11	1.35e-10
SNHG6	0.472328	6.92531	15.6082	1.39e-11	1.35e-10
TMEM91	0.318341	6.92483	15.6052	1.4e-11	1.35e-10
SLC22A17	-0.44707	-6.92414	15.6009	1.4e-11	1.36e-10
LSM5	0.219739	6.91751	15.5593	1.47e-11	1.42e-10
SNORD14E	0.800785	6.91749	15.5592	1.47e-11	1.42e-10
NT5C3A	0.239549	6.91396	15.5371	1.5e-11	1.45e-10
WDR13	0.271497	6.91389	15.5366	1.5e-11	1.45e-10
CERS4	0.342469	6.91363	15.535	1.5e-11	1.45e-10
MAP1A	-0.354266	-6.91268	15.5291	1.51e-11	1.46e-10
DPYSL3	-0.498021	-6.91229	15.5266	1.52e-11	1.46e-10
MRPS21	0.290829	6.91073	15.5168	1.53e-11	1.47e-10
PIH1D1	0.241986	6.91051	15.5154	1.53e-11	1.47e-10
FAM177A1	-0.210823	-6.90302	15.4686	1.61e-11	1.54e-10
UNC93B1	0.241699	6.89887	15.4426	1.65e-11	1.58e-10
MEIS2	-0.45442	-6.89873	15.4417	1.65e-11	1.59e-10
GPN2	0.138971	6.89734	15.4331	1.67e-11	1.6e-10
MRPS5	0.157326	6.89674	15.4293	1.67e-11	1.6e-10
NUDT16L1	0.252718	6.89667	15.4289	1.67e-11	1.6e-10
CWC15	0.188375	6.89488	15.4177	1.69e-11	1.62e-10
APOE	0.720474	6.88796	15.3745	1.77e-11	1.69e-10
THEM6	0.336999	6.88498	15.3558	1.8e-11	1.72e-10
FAM110A	0.275299	6.8821	15.3379	1.84e-11	1.75e-10
MAN2B2	-0.277165	-6.88167	15.3352	1.84e-11	1.76e-10
SSBP1	0.212344	6.88051	15.3279	1.86e-11	1.77e-10
SBK1	0.31885	6.87959	15.3222	1.87e-11	1.78e-10
VGF	0.412831	6.87853	15.3156	1.88e-11	1.79e-10
EVPL	0.24669	6.87739	15.3085	1.89e-11	1.8e-10
UBE2I	0.169727	6.8744	15.2899	1.93e-11	1.84e-10
RPL28	0.386646	6.8736	15.2849	1.94e-11	1.84e-10
ADAM15	0.240206	6.87299	15.281	1.95e-11	1.85e-10
DENND4B	0.238673	6.87234	15.277	1.96e-11	1.86e-10
AC120053.1	0.278062	6.87117	15.2697	1.97e-11	1.87e-10
DNAL4	0.18365	6.86917	15.2573	2e-11	1.89e-10
NTMT1	0.200955	6.86813	15.2508	2.01e-11	1.9e-10
UBL4A	0.181365	6.86725	15.2453	2.02e-11	1.91e-10
ATP13A1	0.188519	6.86701	15.2438	2.02e-11	1.91e-10
CD59	-0.277666	-6.86634	15.2396	2.03e-11	1.92e-10
RRS1	0.332639	6.86481	15.2301	2.05e-11	1.94e-10
ACTC1	-0.809081	-6.86368	15.2231	2.07e-11	1.95e-10
RHBDL1	0.364646	6.8634	15.2213	2.07e-11	1.95e-10
EIF3B	0.228005	6.8616	15.2101	2.1e-11	1.97e-10
UBR5-AS1	0.283936	6.86103	15.2066	2.1e-11	1.98e-10
RPUSD3	0.160305	6.8591	15.1945	2.13e-11	2e-10
NCAPH2	0.244305	6.85719	15.1827	2.16e-11	2.03e-10
DDR2	-0.448186	-6.85662	15.1791	2.16e-11	2.03e-10
AC009283.1	0.339006	6.85653	15.1786	2.16e-11	2.03e-10
IRF5	0.243966	6.85557	15.1726	2.18e-11	2.04e-10
PSMD13	0.240564	6.8538	15.1616	2.2e-11	2.06e-10
ZNF865	0.219974	6.85186	15.1495	2.23e-11	2.09e-10
FAM71E1	0.284613	6.84964	15.1357	2.26e-11	2.12e-10
RCC1L	0.177967	6.84911	15.1324	2.27e-11	2.12e-10
SERINC1	-0.360801	-6.84824	15.127	2.28e-11	2.13e-10
PRKCB	-0.338828	-6.84672	15.1176	2.3e-11	2.15e-10
TGOLN2	-0.327075	-6.84578	15.1117	2.32e-11	2.16e-10
CDC34	0.296362	6.84335	15.0966	2.35e-11	2.2e-10
AL031058.1	0.287602	6.8408	15.0809	2.39e-11	2.23e-10
DYRK1B	0.222557	6.84035	15.078	2.4e-11	2.24e-10
NNT	-0.340487	-6.83969	15.0739	2.41e-11	2.24e-10
AC008267.5	0.362552	6.83592	15.0505	2.47e-11	2.3e-10
CMSS1	0.18164	6.83527	15.0465	2.48e-11	2.3e-10
ITGA2	-0.426972	-6.83311	15.0331	2.51e-11	2.33e-10
FGD4	-0.28828	-6.83216	15.0272	2.53e-11	2.35e-10
AC010442.1	0.302145	6.83144	15.0228	2.54e-11	2.36e-10
LSM3	0.190324	6.83139	15.0224	2.54e-11	2.36e-10
MPP5	-0.308903	-6.8308	15.0188	2.55e-11	2.36e-10
AC245100.8	0.296589	6.83047	15.0167	2.55e-11	2.36e-10
RPS10	0.349099	6.83043	15.0165	2.56e-11	2.36e-10
AC010326.4	0.264563	6.82958	15.0112	2.57e-11	2.38e-10
PBX1	-0.342722	-6.82874	15.006	2.58e-11	2.39e-10
NDUFB10	0.309812	6.82803	15.0016	2.59e-11	2.4e-10
CDK10	0.364218	6.82626	14.9906	2.62e-11	2.42e-10
CDK5	0.241523	6.82507	14.9833	2.64e-11	2.44e-10
SPRY2	-0.338871	-6.82419	14.9778	2.66e-11	2.45e-10
SH3D21	0.307394	6.82379	14.9753	2.67e-11	2.45e-10
GOLGA8A	0.536213	6.82155	14.9614	2.7e-11	2.49e-10
MTUS1	-0.336713	-6.82101	14.9581	2.71e-11	2.5e-10
CC2D1A	0.197762	6.81981	14.9507	2.73e-11	2.51e-10
TENT5B	-0.534568	-6.81932	14.9477	2.74e-11	2.52e-10
MRI1	0.270289	6.81771	14.9377	2.77e-11	2.54e-10
AF117829.1	0.241167	6.81669	14.9313	2.79e-11	2.56e-10
KCNMA1	-0.447036	-6.81632	14.9291	2.8e-11	2.56e-10
APOC1	0.742261	6.81458	14.9183	2.83e-11	2.59e-10
NLE1	0.21319	6.81394	14.9143	2.84e-11	2.6e-10
MRPL47	0.213875	6.81281	14.9073	2.86e-11	2.61e-10
EXOSC8	0.234237	6.80896	14.8835	2.93e-11	2.68e-10
ZNF579	0.299779	6.80849	14.8806	2.94e-11	2.68e-10
MRPL11	0.276189	6.8051	14.8597	3e-11	2.74e-10
MRPL13	0.234429	6.80508	14.8595	3e-11	2.74e-10
CERS1	0.325409	6.80352	14.8499	3.03e-11	2.76e-10
HACD1	-0.306759	-6.80252	14.8437	3.05e-11	2.78e-10
SH3BP5L	0.174095	6.80026	14.8297	3.09e-11	2.82e-10
HSPA7	0.333192	6.79996	14.8279	3.1e-11	2.82e-10
MNAT1	0.154407	6.79779	14.8145	3.14e-11	2.86e-10
CCDC69	-0.446421	-6.79731	14.8115	3.15e-11	2.87e-10
SNRPG	0.234751	6.79681	14.8084	3.16e-11	2.87e-10
ABT1	0.178012	6.79654	14.8067	3.17e-11	2.87e-10
AL031727.1	0.454605	6.79651	14.8066	3.17e-11	2.87e-10
MRTO4	0.210285	6.79642	14.806	3.17e-11	2.87e-10
HYI	0.299127	6.79287	14.7841	3.24e-11	2.94e-10
PNKP	0.288211	6.79196	14.7785	3.26e-11	2.95e-10
GDI1	0.196842	6.79104	14.7728	3.28e-11	2.97e-10
SMYD5	0.157532	6.78963	14.7641	3.31e-11	2.99e-10
EHMT2	0.179181	6.78897	14.76	3.32e-11	3e-10
PHKG2	0.21278	6.7854	14.738	3.4e-11	3.07e-10
TACC1	-0.444673	-6.78524	14.737	3.4e-11	3.07e-10
ZNF581	0.335154	6.78323	14.7246	3.45e-11	3.11e-10
MRAP2	-0.366323	-6.78283	14.7221	3.46e-11	3.11e-10
AL355987.4	0.292436	6.77956	14.702	3.53e-11	3.18e-10
SPEF1	0.262579	6.77703	14.6864	3.58e-11	3.23e-10
WASH3P	0.274294	6.7738	14.6665	3.66e-11	3.29e-10
DYNC1I1	-0.300611	-6.77293	14.6612	3.68e-11	3.31e-10
DHPS	0.214083	6.77224	14.6569	3.69e-11	3.32e-10
TMOD1	-0.340737	-6.76986	14.6422	3.75e-11	3.37e-10
AL645608.6	0.411196	6.76978	14.6417	3.75e-11	3.37e-10
ADAM8	0.283101	6.76952	14.6402	3.76e-11	3.37e-10
PAGE4	-0.775134	-6.76843	14.6334	3.78e-11	3.39e-10
TRAPPC12	0.150212	6.76775	14.6292	3.8e-11	3.4e-10
CLIC4	-0.444446	-6.76697	14.6244	3.82e-11	3.42e-10
AC010326.3	0.235769	6.76609	14.619	3.84e-11	3.43e-10
UBXN10-AS1	-0.510783	-6.76583	14.6175	3.85e-11	3.44e-10
NCBP2AS2	0.267991	6.76567	14.6164	3.85e-11	3.44e-10
WSB1	0.370066	6.7656	14.616	3.85e-11	3.44e-10
IFT20	0.180541	6.76543	14.615	3.86e-11	3.44e-10
NELFCD	0.182163	6.76033	14.5836	3.98e-11	3.55e-10
SNORD19C	0.463306	6.76026	14.5832	3.98e-11	3.55e-10
SPOP	-0.1674	-6.75669	14.5613	4.08e-11	3.63e-10
HDGFL2	0.234851	6.75641	14.5595	4.08e-11	3.63e-10
SYNE4	0.31932	6.75633	14.559	4.08e-11	3.63e-10
SCARNA13	0.470924	6.7557	14.5552	4.1e-11	3.64e-10
SLC39A13	0.201135	6.75424	14.5462	4.14e-11	3.67e-10
PRMT1	0.206718	6.75408	14.5452	4.14e-11	3.67e-10
PSMC6	0.14672	6.75349	14.5416	4.16e-11	3.69e-10
RPL35	0.384106	6.75304	14.5388	4.17e-11	3.69e-10
CNN1	-0.803338	-6.75112	14.527	4.22e-11	3.74e-10
UBE2M	0.221959	6.74917	14.515	4.27e-11	3.78e-10
EBNA1BP2	0.194434	6.74887	14.5132	4.28e-11	3.78e-10
PPCDC	0.23047	6.74745	14.5045	4.32e-11	3.82e-10
RPS6KB2	0.230535	6.74704	14.502	4.33e-11	3.82e-10
TOR2A	0.217678	6.74627	14.4973	4.35e-11	3.84e-10
FAXDC2	-0.424539	-6.74591	14.4951	4.36e-11	3.85e-10
BHMT2	-0.34025	-6.74548	14.4924	4.37e-11	3.85e-10
TMEM121B	-0.508486	-6.74541	14.492	4.38e-11	3.85e-10
PFDN2	0.290501	6.74463	14.4872	4.4e-11	3.87e-10
MTHFD1L	0.326453	6.74364	14.4811	4.42e-11	3.89e-10
POGLUT3	-0.367684	-6.74053	14.462	4.51e-11	3.96e-10
ZNF204P	-0.43233	-6.74046	14.4616	4.51e-11	3.96e-10
RABL6	0.25877	6.7403	14.4606	4.52e-11	3.97e-10
AC091179.4	0.348302	6.7382	14.4477	4.58e-11	4.02e-10
ZNF133	0.196229	6.73753	14.4436	4.6e-11	4.03e-10
RXRB	0.137434	6.73751	14.4435	4.6e-11	4.03e-10
RBPJ	-0.1911	-6.73742	14.4429	4.6e-11	4.03e-10
PRANCR	0.244089	6.73472	14.4264	4.68e-11	4.09e-10
TIPARP	-0.478846	-6.73386	14.4211	4.71e-11	4.11e-10
SPOUT1	0.178208	6.72799	14.3852	4.88e-11	4.27e-10
TPRA1	0.207356	6.72757	14.3826	4.89e-11	4.27e-10
ZMYND11	-0.264787	-6.72725	14.3807	4.9e-11	4.28e-10
EMC6	0.313795	6.72658	14.3765	4.93e-11	4.3e-10
KIF5B	-0.289719	-6.72351	14.3577	5.02e-11	4.38e-10
C19orf73	0.326925	6.72244	14.3512	5.06e-11	4.4e-10
NDUFAB1	0.252555	6.72143	14.345	5.09e-11	4.43e-10
EVL	0.264108	6.72012	14.337	5.13e-11	4.46e-10
CEROX1	0.351875	6.71915	14.3311	5.16e-11	4.49e-10
BANF1	0.249669	6.71901	14.3302	5.17e-11	4.49e-10
TP53I13	0.278887	6.71863	14.3279	5.18e-11	4.5e-10
CAMSAP3	0.263841	6.71666	14.3158	5.24e-11	4.55e-10
CYP27A1	-0.77681	-6.71573	14.3101	5.27e-11	4.57e-10
SNORD69	0.393125	6.707	14.2568	5.57e-11	4.83e-10
MIR210HG	0.372018	6.70436	14.2407	5.66e-11	4.9e-10
SF3B6	0.20516	6.70342	14.2349	5.7e-11	4.93e-10
CDC42EP3	-0.404888	-6.70311	14.2331	5.71e-11	4.94e-10
ECHDC2	0.334521	6.70147	14.223	5.77e-11	4.98e-10
PAFAH2	-0.241696	-6.70091	14.2196	5.79e-11	5e-10
PPIE	0.155728	6.70077	14.2187	5.79e-11	5e-10
KBTBD7	-0.299542	-6.69739	14.1981	5.91e-11	5.1e-10
ZRANB2	0.246164	6.6956	14.1872	5.98e-11	5.16e-10
RPARP-AS1	0.301079	6.69375	14.1759	6.05e-11	5.21e-10
AL450998.2	0.240689	6.69275	14.1698	6.09e-11	5.24e-10
AL118516.1	0.404156	6.69137	14.1614	6.14e-11	5.29e-10
PLA2G6	0.26171	6.68775	14.1393	6.28e-11	5.4e-10
RPS28	0.399041	6.68292	14.1099	6.47e-11	5.57e-10
RPL18A	0.389589	6.68059	14.0957	6.57e-11	5.64e-10
IL17RA	-0.203704	-6.68052	14.0953	6.57e-11	5.64e-10
PUF60	0.22929	6.68032	14.0941	6.58e-11	5.65e-10
OSER1	0.168841	6.67969	14.0902	6.61e-11	5.66e-10
CTSO	-0.363045	-6.67967	14.0901	6.61e-11	5.66e-10
NT5C3B	0.246017	6.67954	14.0893	6.61e-11	5.66e-10
PSMB4	0.216972	6.67702	14.074	6.72e-11	5.75e-10
GEMIN7	0.193398	6.67681	14.0727	6.73e-11	5.75e-10
TSEN34	0.162927	6.67387	14.0548	6.85e-11	5.86e-10
SNORD6	0.458556	6.67212	14.0442	6.93e-11	5.92e-10
SCAF1	0.188642	6.67062	14.0351	6.99e-11	5.97e-10
RDH11	-0.585693	-6.6704	14.0337	7e-11	5.97e-10
TRUB2	0.19007	6.67027	14.0329	7.01e-11	5.97e-10
SART1	0.192048	6.66794	14.0188	7.11e-11	6.06e-10
RPS15A	0.299195	6.66747	14.0159	7.13e-11	6.07e-10
RNU6-8	0.467661	6.66666	14.011	7.17e-11	6.1e-10
RPL37	0.337709	6.66597	14.0068	7.2e-11	6.12e-10
PAFAH1B3	0.410422	6.66528	14.0026	7.23e-11	6.14e-10
RPUSD2	0.176084	6.66494	14.0005	7.24e-11	6.15e-10
TMUB1	0.276393	6.66386	13.9939	7.29e-11	6.19e-10
ERAP1	-0.376359	-6.66316	13.9897	7.32e-11	6.21e-10
H2BC20P	0.453267	6.6619	13.9821	7.38e-11	6.26e-10
MDH1B	0.313583	6.66113	13.9774	7.42e-11	6.28e-10
MOSPD3	0.238621	6.66027	13.9721	7.46e-11	6.31e-10
PHYKPL	0.219172	6.66017	13.9716	7.46e-11	6.31e-10
LAMTOR2	0.320433	6.66017	13.9715	7.46e-11	6.31e-10
MNX1-AS2	0.545619	6.65914	13.9653	7.51e-11	6.35e-10
CRAMP1	0.212574	6.65835	13.9605	7.55e-11	6.37e-10
FERMT1	-0.450866	-6.65768	13.9565	7.58e-11	6.4e-10
AC132872.3	0.348669	6.65487	13.9394	7.71e-11	6.51e-10
ZNF532	-0.39072	-6.65462	13.9379	7.73e-11	6.51e-10
TIMM10B	-0.18469	-6.65323	13.9294	7.79e-11	6.57e-10
ING5	0.183732	6.65184	13.921	7.86e-11	6.62e-10
SURF2	0.357459	6.65131	13.9178	7.89e-11	6.64e-10
ESRRA	0.246949	6.6503	13.9117	7.94e-11	6.67e-10
MRPL48	0.195673	6.65021	13.9111	7.94e-11	6.67e-10
VPS13B-DT	0.35641	6.64764	13.8955	8.07e-11	6.78e-10
SIRT3	0.160991	6.64602	13.8857	8.15e-11	6.84e-10
FBXO6	0.246885	6.64324	13.8689	8.29e-11	6.95e-10
ANAPC5	0.192501	6.64318	13.8685	8.29e-11	6.95e-10
ERBIN	-0.323074	-6.63972	13.8475	8.48e-11	7.1e-10
LPAR1	-0.384804	-6.63852	13.8403	8.54e-11	7.15e-10
CCM2	0.229001	6.63826	13.8387	8.55e-11	7.16e-10
ARFRP1	0.244177	6.63709	13.8316	8.61e-11	7.21e-10
ZNF414	0.24124	6.63567	13.823	8.69e-11	7.26e-10
DDX54	0.178895	6.63396	13.8127	8.78e-11	7.34e-10
STARD8	-0.318405	-6.63347	13.8097	8.81e-11	7.36e-10
CLIC6	-0.441762	-6.63274	13.8053	8.85e-11	7.38e-10
LINC00174	0.259518	6.63033	13.7907	8.98e-11	7.49e-10
HCG11	-0.333481	-6.62888	13.7819	9.07e-11	7.55e-10
FOXP4-AS1	0.323876	6.62644	13.7671	9.2e-11	7.66e-10
BIK	0.361448	6.62371	13.7506	9.36e-11	7.79e-10
BAIAP2L2	0.61191	6.62366	13.7503	9.36e-11	7.79e-10
FBLN1	-0.634622	-6.6233	13.7482	9.39e-11	7.8e-10
YKT6	0.179721	6.62192	13.7398	9.47e-11	7.86e-10
CCDC159	0.303534	6.62162	13.738	9.48e-11	7.87e-10
GPM6B	-0.355709	-6.62106	13.7346	9.52e-11	7.9e-10
YAE1	0.174887	6.61954	13.7254	9.61e-11	7.97e-10
SDHAF1	0.263705	6.61942	13.7247	9.61e-11	7.97e-10
INTS8	0.261182	6.61847	13.719	9.67e-11	8.01e-10
PDK4	-0.745351	-6.61788	13.7154	9.71e-11	8.03e-10
ATP5MPL	0.283426	6.61526	13.6996	9.86e-11	8.16e-10
DECR1	0.288967	6.6149	13.6974	9.89e-11	8.17e-10
RPS16	0.326543	6.61452	13.6951	9.91e-11	8.19e-10
CTBP1-AS	0.503983	6.61384	13.691	9.95e-11	8.22e-10
LRRC61	0.259143	6.61286	13.6851	1e-10	8.26e-10
DMD	-0.369082	-6.61053	13.671	1.02e-10	8.38e-10
RPS15	0.395506	6.60942	13.6644	1.02e-10	8.43e-10
APEX1	0.225129	6.60841	13.6582	1.03e-10	8.48e-10
PFDN4	0.217565	6.60629	13.6454	1.04e-10	8.58e-10
TMEM183A	0.152189	6.60572	13.642	1.05e-10	8.61e-10
GLG1	-0.245217	-6.60472	13.636	1.05e-10	8.66e-10
NDP	-0.416909	-6.60301	13.6257	1.06e-10	8.74e-10
BTBD6	0.198869	6.60012	13.6082	1.08e-10	8.9e-10
LETM1	0.193736	6.59814	13.5963	1.1e-10	9e-10
STUB1	0.244662	6.59638	13.5857	1.11e-10	9.1e-10
CCDC18-AS1	0.320977	6.59597	13.5833	1.11e-10	9.11e-10
SAMD10	0.251289	6.59461	13.575	1.12e-10	9.18e-10
CTHRC1	0.567907	6.58998	13.5471	1.15e-10	9.45e-10
COA5	0.14993	6.58732	13.5312	1.17e-10	9.6e-10
HMGN1	0.239976	6.58646	13.526	1.18e-10	9.64e-10
XAB2	0.235149	6.58639	13.5255	1.18e-10	9.64e-10
TMEM150A	0.17608	6.58615	13.5241	1.18e-10	9.65e-10
DDX41	0.159373	6.58284	13.5042	1.21e-10	9.84e-10
TRMT61A	0.253701	6.58079	13.4919	1.22e-10	9.96e-10
TIMM8B	0.285007	6.57998	13.487	1.23e-10	1e-09
TBC1D10C	0.310853	6.57839	13.4774	1.24e-10	1.01e-09
EDNRA	-0.513667	-6.57674	13.4675	1.25e-10	1.02e-09
SNTG2-AS1	0.789498	6.57369	13.4492	1.28e-10	1.04e-09
AP001437.1	0.237144	6.5734	13.4475	1.28e-10	1.04e-09
AMIGO1	-0.228037	-6.57294	13.4447	1.28e-10	1.04e-09
POLL	0.200547	6.56909	13.4216	1.31e-10	1.07e-09
KPNA3	-0.280238	-6.56797	13.4149	1.32e-10	1.07e-09
YIF1A	0.254918	6.56796	13.4148	1.32e-10	1.07e-09
CRTAP	-0.206572	-6.56693	13.4086	1.33e-10	1.08e-09
ARF5	0.261987	6.56616	13.404	1.34e-10	1.08e-09
TMEM106B	-0.301524	-6.56613	13.4038	1.34e-10	1.08e-09
FOXC1	-0.387184	-6.56557	13.4004	1.34e-10	1.09e-09
RPUSD4	0.174147	6.56251	13.3821	1.37e-10	1.11e-09
CFL1	0.183616	6.55969	13.3652	1.39e-10	1.12e-09
RRAGD	-0.329789	-6.55607	13.3435	1.42e-10	1.15e-09
PLCL1	-0.349909	-6.55569	13.3412	1.43e-10	1.15e-09
IDH3B	0.187779	6.55558	13.3405	1.43e-10	1.15e-09
KIF13A	-0.271517	-6.55517	13.3381	1.43e-10	1.15e-09
APOBEC3C	-0.577421	-6.5551	13.3377	1.43e-10	1.15e-09
LINC01703	0.258122	6.55397	13.3309	1.44e-10	1.16e-09
PGRMC1	-0.273009	-6.55018	13.3082	1.47e-10	1.19e-09
LINC01003	0.251888	6.54985	13.3062	1.48e-10	1.19e-09
PLN	-0.587299	-6.5489	13.3005	1.49e-10	1.2e-09
TBCB	0.215422	6.54852	13.2983	1.49e-10	1.2e-09
IQANK1	0.43435	6.54824	13.2966	1.49e-10	1.2e-09
RPS27	0.281461	6.54602	13.2833	1.51e-10	1.21e-09
ZSWIM9	0.185272	6.54494	13.2768	1.52e-10	1.22e-09
HNRNPM	0.188321	6.54469	13.2753	1.52e-10	1.22e-09
ZNF514	0.225123	6.54335	13.2673	1.54e-10	1.23e-09
UTP14C	-0.340853	-6.54035	13.2494	1.57e-10	1.25e-09
TJAP1	0.15411	6.53977	13.2459	1.57e-10	1.26e-09
NT5M	0.2921	6.53809	13.2358	1.59e-10	1.27e-09
CLK1	0.341417	6.53803	13.2355	1.59e-10	1.27e-09
RASD2	-0.403655	-6.53701	13.2293	1.6e-10	1.28e-09
PIN4	0.204774	6.53695	13.229	1.6e-10	1.28e-09
KLF2P3	0.42855	6.53406	13.2117	1.63e-10	1.3e-09
NPLOC4	0.150541	6.53188	13.1987	1.65e-10	1.32e-09
AC103691.1	0.408663	6.53047	13.1903	1.66e-10	1.33e-09
AL139246.5	0.567135	6.53011	13.1881	1.67e-10	1.33e-09
NDUFAF8	0.35959	6.52811	13.1762	1.69e-10	1.34e-09
AC115618.3	0.311107	6.52771	13.1738	1.69e-10	1.35e-09
RFC5	0.184935	6.52429	13.1534	1.73e-10	1.37e-09
ZNF688	0.288297	6.52347	13.1485	1.74e-10	1.38e-09
C2CD4C	0.310054	6.52344	13.1483	1.74e-10	1.38e-09
KANK1	-0.331087	-6.51996	13.1275	1.77e-10	1.41e-09
PCDHGC3	-0.439106	-6.51989	13.1271	1.78e-10	1.41e-09
PCAT6	0.352867	6.5187	13.12	1.79e-10	1.42e-09
IFRD1	0.283771	6.51826	13.1174	1.79e-10	1.42e-09
C11orf98	0.281547	6.51796	13.1156	1.8e-10	1.42e-09
AIFM1	0.20136	6.5157	13.1021	1.82e-10	1.44e-09
ABHD11	0.374305	6.51417	13.093	1.84e-10	1.45e-09
CCSER2	-0.253547	-6.51187	13.0793	1.86e-10	1.47e-09
RP9	0.21123	6.51052	13.0713	1.88e-10	1.49e-09
TMX4	-0.241959	-6.51018	13.0692	1.88e-10	1.49e-09
ASTN2	-0.45745	-6.50953	13.0653	1.89e-10	1.49e-09
INPP5J	0.333863	6.50689	13.0496	1.92e-10	1.52e-09
CERT1	-0.298944	-6.50688	13.0495	1.92e-10	1.52e-09
RFXANK	0.279883	6.50577	13.0429	1.94e-10	1.53e-09
ANAPC7	0.135946	6.50414	13.0332	1.96e-10	1.54e-09
EMILIN3	-0.314095	-6.50376	13.031	1.96e-10	1.54e-09
SNHG30	0.256331	6.49867	13.0007	2.02e-10	1.59e-09
CRIP1	0.253031	6.49685	12.9899	2.04e-10	1.61e-09
IL33	-0.473495	-6.49661	12.9884	2.05e-10	1.61e-09
SH3PXD2B	-0.333591	-6.4964	12.9872	2.05e-10	1.61e-09
TLCD1	0.393141	6.49482	12.9778	2.07e-10	1.62e-09
CENPX	0.360999	6.49468	12.9769	2.07e-10	1.63e-09
SH3GL1	0.171029	6.49311	12.9676	2.09e-10	1.64e-09
WASHC1	0.366503	6.49196	12.9608	2.11e-10	1.65e-09
PABPC1	0.341875	6.49176	12.9596	2.11e-10	1.65e-09
COX6A1	0.279257	6.49116	12.956	2.12e-10	1.66e-09
RSPH3	-0.220307	-6.49003	12.9493	2.13e-10	1.67e-09
NDUFB11	0.300396	6.48926	12.9447	2.14e-10	1.67e-09
AC005920.4	0.313662	6.48922	12.9445	2.14e-10	1.67e-09
C19orf48	0.440798	6.48547	12.9222	2.19e-10	1.71e-09
URM1	0.174996	6.4841	12.9141	2.21e-10	1.72e-09
C20orf194	-0.276536	-6.48243	12.9042	2.23e-10	1.74e-09
AC005831.1	-0.633845	-6.48198	12.9015	2.24e-10	1.74e-09
RHBDD3	0.264167	6.48189	12.9009	2.24e-10	1.74e-09
AC026471.4	0.314467	6.48159	12.8992	2.24e-10	1.75e-09
FAM207A	0.299117	6.48107	12.8961	2.25e-10	1.75e-09
CPSF3	0.149535	6.47909	12.8843	2.28e-10	1.77e-09
FZD7	-0.428609	-6.47808	12.8783	2.29e-10	1.78e-09
PFKL	0.214609	6.47361	12.8518	2.36e-10	1.83e-09
VPS28	0.29522	6.47234	12.8443	2.37e-10	1.84e-09
RBM24	-0.441125	-6.47224	12.8437	2.38e-10	1.84e-09
PGLS	0.307935	6.47093	12.836	2.39e-10	1.86e-09
AC003072.1	0.253876	6.46716	12.8136	2.45e-10	1.9e-09
RNU5B-2P	0.341503	6.46651	12.8097	2.46e-10	1.91e-09
HHIP	-0.342429	-6.46195	12.7827	2.53e-10	1.96e-09
WDR83	0.216872	6.46167	12.781	2.53e-10	1.96e-09
EXOSC7	0.195245	6.45764	12.7572	2.6e-10	2.01e-09
SEMA3C	-0.572004	-6.45561	12.7452	2.63e-10	2.03e-09
NDUFS6	0.314222	6.45432	12.7376	2.65e-10	2.05e-09
RPS3	0.315776	6.45331	12.7316	2.67e-10	2.06e-09
AP1S1	0.255103	6.4528	12.7286	2.67e-10	2.06e-09
FTO	-0.235472	-6.4509	12.7173	2.7e-10	2.09e-09
GLRX3	0.156568	6.45001	12.7121	2.72e-10	2.1e-09
CPOX	0.189661	6.44745	12.6969	2.76e-10	2.13e-09
AC007773.1	0.273422	6.44497	12.6823	2.8e-10	2.16e-09
SNHG4	0.414929	6.44237	12.6669	2.85e-10	2.19e-09
AC008443.5	0.38589	6.4413	12.6606	2.87e-10	2.2e-09
PIK3R1	-0.359789	-6.44085	12.658	2.87e-10	2.21e-09
CLIP4	-0.304679	-6.44039	12.6553	2.88e-10	2.21e-09
ODF3B	0.488878	6.43862	12.6448	2.91e-10	2.24e-09
LCMT1	0.166664	6.43824	12.6425	2.92e-10	2.24e-09
HSD17B10	0.245072	6.43265	12.6095	3.02e-10	2.32e-09
EXOSC5	0.284997	6.4322	12.6069	3.03e-10	2.32e-09
COX7B	0.252457	6.42888	12.5873	3.09e-10	2.37e-09
AC018752.1	-0.295849	-6.42778	12.5808	3.11e-10	2.38e-09
SAMD1	0.261718	6.42466	12.5624	3.17e-10	2.43e-09
WLS	-0.381155	-6.42348	12.5555	3.19e-10	2.44e-09
SF3A2	0.255926	6.42333	12.5546	3.2e-10	2.44e-09
LAGE3	0.313254	6.4232	12.5538	3.2e-10	2.44e-09
COG6	-0.259581	-6.42315	12.5536	3.2e-10	2.44e-09
RPP38	0.150313	6.42278	12.5514	3.21e-10	2.45e-09
PAM	-0.374765	-6.42241	12.5492	3.21e-10	2.45e-09
AHNAK2	-0.34225	-6.42086	12.5401	3.25e-10	2.47e-09
GDPD3	0.277219	6.41985	12.5341	3.27e-10	2.49e-09
ZDHHC2	-0.320525	-6.41549	12.5084	3.35e-10	2.55e-09
TMED7	-0.348989	-6.41545	12.5082	3.35e-10	2.55e-09
MEX3D	0.271893	6.41424	12.5011	3.38e-10	2.57e-09
MR1	-0.310009	-6.41223	12.4892	3.42e-10	2.6e-09
MYPOP	0.171143	6.40619	12.4537	3.55e-10	2.69e-09
NME1	0.319867	6.398	12.4056	3.73e-10	2.83e-09
AC004816.1	0.224855	6.39772	12.404	3.73e-10	2.83e-09
ACOT8	0.214327	6.39657	12.3972	3.76e-10	2.85e-09
DPM2	0.256944	6.39521	12.3892	3.79e-10	2.87e-09
PTPN14	-0.278201	-6.39506	12.3884	3.79e-10	2.87e-09
SATB1	-0.377871	-6.3934	12.3786	3.83e-10	2.9e-09
RNU6-882P	0.323058	6.3931	12.3768	3.84e-10	2.9e-09
MIF	0.442101	6.39241	12.3728	3.85e-10	2.91e-09
TMED5	-0.30224	-6.39122	12.3658	3.88e-10	2.93e-09
YTHDF3-AS1	0.365866	6.39102	12.3646	3.89e-10	2.94e-09
TWNK	0.250831	6.38934	12.3548	3.93e-10	2.96e-09
FAM114A1	-0.235032	-6.3878	12.3458	3.96e-10	2.99e-09
SNRPB2	0.198386	6.38603	12.3354	4e-10	3.02e-09
AC092171.3	0.254805	6.38544	12.3319	4.02e-10	3.03e-09
TXNDC15	-0.180711	-6.38446	12.3262	4.04e-10	3.05e-09
RIC8A	0.124475	6.3839	12.3229	4.06e-10	3.05e-09
ACTA2	-0.65987	-6.3814	12.3082	4.12e-10	3.1e-09
PDGFC	-0.400435	-6.37996	12.2998	4.15e-10	3.12e-09
CCS	0.308515	6.37797	12.2882	4.2e-10	3.16e-09
RPL36	0.381726	6.37793	12.2879	4.21e-10	3.16e-09
SLC27A6	-0.392133	-6.3773	12.2842	4.22e-10	3.17e-09
MFN2	-0.20124	-6.37698	12.2824	4.23e-10	3.17e-09
SNF8	0.184384	6.37438	12.2671	4.3e-10	3.22e-09
MNX1-AS1	0.494581	6.37101	12.2474	4.38e-10	3.29e-09
PES1	0.221337	6.36748	12.2267	4.48e-10	3.35e-09
UBA52	0.261013	6.36701	12.224	4.49e-10	3.36e-09
CELSR3	0.307806	6.36645	12.2207	4.51e-10	3.37e-09
VPS29	0.157995	6.36597	12.2179	4.52e-10	3.38e-09
PALLD	-0.514257	-6.36207	12.1951	4.63e-10	3.46e-09
AC133552.5	0.420895	6.35929	12.1789	4.7e-10	3.51e-09
ZNF444	0.248228	6.35819	12.1724	4.74e-10	3.54e-09
PTRH2	0.223936	6.35775	12.1699	4.75e-10	3.54e-09
DUT	0.214325	6.3559	12.1591	4.8e-10	3.58e-09
NT5E	-0.368915	-6.353	12.1422	4.88e-10	3.64e-09
ST6GAL1	-0.710293	-6.35021	12.1259	4.97e-10	3.7e-09
ZNF775	0.250719	6.34976	12.1232	4.98e-10	3.71e-09
SETBP1	-0.317041	-6.34857	12.1163	5.02e-10	3.73e-09
AC018665.1	0.485621	6.34796	12.1127	5.04e-10	3.75e-09
RPL37A	0.33592	6.34752	12.1102	5.05e-10	3.75e-09
CAV2	-0.360309	-6.34746	12.1098	5.05e-10	3.75e-09
MEIS3P1	-0.389293	-6.34735	12.1092	5.05e-10	3.75e-09
TUT1	0.23385	6.34681	12.106	5.07e-10	3.76e-09
ZNF75A	0.161582	6.34539	12.0977	5.11e-10	3.79e-09
BLOC1S4	0.182107	6.34246	12.0807	5.2e-10	3.86e-09
AC092803.1	0.273206	6.34244	12.0805	5.2e-10	3.86e-09
EIPR1	0.145567	6.34126	12.0737	5.24e-10	3.88e-09
ARMCX1	-0.581596	-6.33946	12.0632	5.3e-10	3.92e-09
IKBKB	0.283915	6.33901	12.0605	5.31e-10	3.93e-09
CCDC183-AS1	0.254247	6.33813	12.0554	5.34e-10	3.95e-09
ALDH9A1	-0.254801	-6.33742	12.0513	5.36e-10	3.96e-09
SCAND1	0.408702	6.33698	12.0487	5.38e-10	3.97e-09
LIFR	-0.469023	-6.33624	12.0444	5.4e-10	3.99e-09
RPLP2	0.38871	6.33554	12.0404	5.42e-10	4e-09
CNOT3	0.160968	6.33343	12.028	5.49e-10	4.05e-09
GPANK1	0.180637	6.33237	12.0219	5.53e-10	4.07e-09
MNX1	0.343692	6.33076	12.0125	5.58e-10	4.11e-09
PWWP2B	0.313241	6.33013	12.0088	5.6e-10	4.12e-09
DBF4	0.212822	6.32949	12.0051	5.62e-10	4.14e-09
TLN1	-0.327725	-6.32914	12.0031	5.64e-10	4.14e-09
RAE1	0.141825	6.32703	11.9908	5.71e-10	4.19e-09
CAST	-0.261672	-6.32586	11.984	5.75e-10	4.22e-09
DDIT3	0.334765	6.32558	11.9824	5.76e-10	4.23e-09
PYGO1	-0.294455	-6.32543	11.9815	5.76e-10	4.23e-09
PNN	0.265164	6.32476	11.9776	5.79e-10	4.24e-09
NFE2L2	-0.286274	-6.32079	11.9545	5.92e-10	4.34e-09
PIAS1	-0.260956	-6.3195	11.947	5.97e-10	4.37e-09
CPED1	-0.466821	-6.31543	11.9234	6.12e-10	4.48e-09
TMEM258	0.233284	6.31501	11.9209	6.13e-10	4.49e-09
AP1G1	-0.287066	-6.31473	11.9193	6.14e-10	4.49e-09
CDKN2AIPNL	0.228679	6.31266	11.9073	6.22e-10	4.55e-09
MGME1	0.20338	6.31057	11.8952	6.3e-10	4.6e-09
CAVIN1	-0.496753	-6.31036	11.8939	6.31e-10	4.6e-09
AK3	-0.214924	-6.31029	11.8935	6.31e-10	4.6e-09
HSPE1	0.27764	6.30924	11.8875	6.35e-10	4.63e-09
ADH5	-0.27795	-6.30726	11.8759	6.42e-10	4.68e-09
TMED10	-0.231217	-6.30592	11.8682	6.47e-10	4.72e-09
PPP1R35-AS1	0.271635	6.30361	11.8548	6.56e-10	4.78e-09
UNC119	0.171875	6.30253	11.8485	6.61e-10	4.81e-09
SNHG8	0.399561	6.30229	11.8471	6.62e-10	4.81e-09
MRPS28	0.244696	6.30148	11.8424	6.65e-10	4.83e-09
RNVU1-27	0.465088	6.3011	11.8402	6.66e-10	4.84e-09
B4GALT2	0.196628	6.30065	11.8376	6.68e-10	4.85e-09
ATP1B2	-0.287072	-6.29928	11.8297	6.74e-10	4.89e-09
CDPF1	0.203716	6.29703	11.8167	6.83e-10	4.95e-09
CCDC24	0.278825	6.29586	11.8098	6.87e-10	4.99e-09
DNAJB4	-0.382225	-6.29476	11.8035	6.92e-10	5.02e-09
AC245014.3	0.357687	6.29195	11.7872	7.04e-10	5.1e-09
TBCD	0.178644	6.29103	11.7819	7.08e-10	5.12e-09
GPRASP2	-0.24452	-6.28818	11.7654	7.2e-10	5.21e-09
C4orf48	0.504049	6.28762	11.7622	7.22e-10	5.22e-09
AC093620.1	0.264557	6.2873	11.7603	7.23e-10	5.23e-09
TKT	0.266058	6.28536	11.749	7.32e-10	5.29e-09
NALT1	0.31774	6.28509	11.7475	7.33e-10	5.29e-09
CES1	-0.595946	-6.28476	11.7456	7.34e-10	5.3e-09
MRPL41	0.439572	6.2847	11.7453	7.35e-10	5.3e-09
COCH	-0.56845	-6.28453	11.7443	7.35e-10	5.3e-09
HMGN2P5	0.253366	6.28349	11.7383	7.4e-10	5.33e-09
PITPNC1	-0.269611	-6.28334	11.7374	7.41e-10	5.33e-09
AC006042.1	0.398275	6.28054	11.7212	7.53e-10	5.42e-09
RPS7	0.284979	6.27985	11.7172	7.56e-10	5.44e-09
CNOT10	0.123714	6.27891	11.7118	7.6e-10	5.47e-09
DPP9	0.150848	6.27746	11.7034	7.67e-10	5.51e-09
RPS6KA4	0.26162	6.27729	11.7024	7.68e-10	5.52e-09
ADRM1	0.192765	6.27612	11.6957	7.73e-10	5.55e-09
DTD1	0.185193	6.27609	11.6955	7.73e-10	5.55e-09
MCFD2	-0.264709	-6.2739	11.6829	7.83e-10	5.62e-09
FXYD6	-0.450271	-6.27354	11.6808	7.85e-10	5.63e-09
DES	-0.839353	-6.27316	11.6785	7.87e-10	5.64e-09
KCND3	-0.345449	-6.27285	11.6768	7.88e-10	5.65e-09
MDM4	0.227208	6.27192	11.6714	7.93e-10	5.67e-09
LGR6	-0.375535	-6.27126	11.6676	7.96e-10	5.69e-09
RPL31	0.287499	6.26987	11.6595	8.02e-10	5.74e-09
FAM172A	-0.249213	-6.26913	11.6553	8.06e-10	5.76e-09
ATG5	-0.224737	-6.26898	11.6544	8.07e-10	5.76e-09
SUCLA2	-0.275081	-6.26798	11.6487	8.11e-10	5.79e-09
MACROH2A1	0.183462	6.26787	11.648	8.12e-10	5.79e-09
YIF1B	0.221511	6.26576	11.6358	8.22e-10	5.86e-09
ATE1	-0.237843	-6.26465	11.6294	8.28e-10	5.9e-09
C6orf89	-0.148525	-6.26338	11.6221	8.34e-10	5.94e-09
INTS1	0.209598	6.2603	11.6043	8.49e-10	6.05e-09
AC016888.1	0.355357	6.25366	11.5661	8.83e-10	6.29e-09
POLR3K	0.208731	6.24875	11.5378	9.09e-10	6.47e-09
RNF207	0.296878	6.24479	11.515	9.31e-10	6.62e-09
PCBP4	0.241063	6.24269	11.5029	9.43e-10	6.7e-09
NFE2L1	-0.219344	-6.24141	11.4956	9.5e-10	6.75e-09
TBCC	0.171092	6.24015	11.4883	9.57e-10	6.79e-09
FAM135A	-0.48095	-6.23831	11.4778	9.67e-10	6.86e-09
OLFML1	-0.381091	-6.23552	11.4617	9.84e-10	6.97e-09
PRRG4	-0.380349	-6.23528	11.4604	9.85e-10	6.98e-09
UGGT1	-0.301369	-6.23287	11.4465	9.99e-10	7.08e-09
PPP1R26	0.234383	6.23225	11.4429	1e-09	7.1e-09
PCDH10	-0.398843	-6.23138	11.4379	1.01e-09	7.13e-09
GMNN	0.508998	6.23124	11.4371	1.01e-09	7.13e-09
SFRP1	-0.563508	-6.22964	11.428	1.02e-09	7.2e-09
PAXBP1	0.223157	6.22421	11.3968	1.05e-09	7.43e-09
ZC3H3	0.217876	6.22278	11.3886	1.06e-09	7.49e-09
SPARCL1	-0.55697	-6.22178	11.3828	1.07e-09	7.53e-09
CKM	-0.90548	-6.21862	11.3647	1.09e-09	7.67e-09
MAPK11	0.374685	6.21831	11.3629	1.09e-09	7.68e-09
RPS17	0.316301	6.21651	11.3527	1.1e-09	7.75e-09
MCOLN1	0.151457	6.21626	11.3512	1.1e-09	7.76e-09
TAF1C	0.265919	6.21611	11.3504	1.1e-09	7.76e-09
RNASEK	0.179754	6.21389	11.3376	1.12e-09	7.86e-09
TSC22D4	0.21466	6.21362	11.3361	1.12e-09	7.87e-09
KCNK3	-0.611194	-6.21282	11.3315	1.12e-09	7.9e-09
TOMM5	0.162351	6.21153	11.3241	1.13e-09	7.96e-09
PAPSS2	-0.405831	-6.21086	11.3203	1.14e-09	7.99e-09
AL449212.1	0.291909	6.20937	11.3118	1.15e-09	8.05e-09
MAN1A2	-0.274453	-6.20791	11.3034	1.16e-09	8.12e-09
PRKAR2A	-0.253578	-6.20697	11.298	1.16e-09	8.16e-09
MDFIC	-0.303226	-6.2063	11.2942	1.17e-09	8.19e-09
STAT5B	-0.208445	-6.20607	11.2929	1.17e-09	8.19e-09
TEAD1	-0.351678	-6.20537	11.2888	1.18e-09	8.22e-09
FAM13C	-0.428377	-6.20134	11.2658	1.2e-09	8.42e-09
IFI27L1	0.257307	6.20087	11.2631	1.21e-09	8.44e-09
ZNF784	0.232213	6.20047	11.2608	1.21e-09	8.45e-09
RNU1-153P	0.303191	6.1993	11.2542	1.22e-09	8.51e-09
TBL1X	-0.244724	-6.19884	11.2515	1.22e-09	8.52e-09
FBXL4	-0.254585	-6.19873	11.2509	1.22e-09	8.53e-09
ECSIT	0.221444	6.1986	11.2502	1.22e-09	8.53e-09
TALDO1	0.215692	6.19827	11.2483	1.23e-09	8.54e-09
PCP2	0.396533	6.19667	11.2391	1.24e-09	8.62e-09
TRMT112	0.22175	6.19529	11.2312	1.25e-09	8.68e-09
IGHMBP2	0.174464	6.19494	11.2292	1.25e-09	8.69e-09
SPRY1	-0.433603	-6.19488	11.2288	1.25e-09	8.69e-09
GRK2	0.198635	6.19385	11.223	1.26e-09	8.74e-09
APC	-0.274908	-6.1906	11.2044	1.28e-09	8.91e-09
FRAT2	0.24238	6.19006	11.2013	1.29e-09	8.93e-09
RABGGTA	0.172509	6.18846	11.1922	1.3e-09	9.01e-09
AL450384.2	0.278898	6.18839	11.1918	1.3e-09	9.01e-09
UFL1	-0.342025	-6.1873	11.1856	1.31e-09	9.06e-09
HOXC4	0.43141	6.18546	11.1751	1.32e-09	9.16e-09
RAB17	0.324193	6.18473	11.1709	1.33e-09	9.19e-09
NRDC	0.174631	6.18372	11.1652	1.33e-09	9.24e-09
LUZP1	-0.257575	-6.18322	11.1623	1.34e-09	9.26e-09
STS	-0.26679	-6.18304	11.1613	1.34e-09	9.27e-09
UBL5	0.262434	6.18223	11.1566	1.35e-09	9.31e-09
CRIP2	0.522517	6.17727	11.1284	1.39e-09	9.58e-09
TACO1	0.171104	6.17606	11.1215	1.4e-09	9.64e-09
AL390719.2	0.569733	6.17572	11.1195	1.4e-09	9.66e-09
CRYBG3	-0.332392	-6.17079	11.0914	1.44e-09	9.93e-09
PGAP4	-0.372203	-6.17075	11.0912	1.44e-09	9.93e-09
GPAA1	0.252467	6.17006	11.0873	1.45e-09	9.97e-09
MED10	0.176117	6.16938	11.0834	1.45e-09	1e-08
GCDH	0.192986	6.16936	11.0833	1.45e-09	1e-08
AC110285.6	0.284659	6.16854	11.0786	1.46e-09	1e-08
DNPEP	0.151199	6.16786	11.0748	1.46e-09	1.01e-08
SPINDOC	0.190267	6.16244	11.0439	1.51e-09	1.04e-08
CSK	0.158416	6.16141	11.038	1.52e-09	1.05e-08
TREM2	0.438464	6.16001	11.0301	1.53e-09	1.05e-08
RNF25	0.199836	6.15713	11.0137	1.56e-09	1.07e-08
PAN2	0.235648	6.15639	11.0095	1.57e-09	1.07e-08
AATF	0.145672	6.15426	10.9974	1.59e-09	1.09e-08
GCNT2	-0.467447	-6.15204	10.9848	1.61e-09	1.1e-08
AC253536.6	0.344344	6.15183	10.9836	1.61e-09	1.1e-08
NCLN	0.216214	6.15129	10.9805	1.61e-09	1.11e-08
TAOK3	-0.392162	-6.14997	10.9731	1.63e-09	1.11e-08
COMMD7	0.169324	6.14921	10.9688	1.63e-09	1.12e-08
EFR3A	-0.342999	-6.1485	10.9647	1.64e-09	1.12e-08
NEBL	-0.300573	-6.14799	10.9618	1.65e-09	1.12e-08
COA6-AS1	0.322535	6.14369	10.9374	1.69e-09	1.15e-08
PEX6	0.258588	6.14314	10.9343	1.69e-09	1.16e-08
[truncated: 6,581 more rows]

## Sheet: GO.BP
	ID	Description	GeneRatio	BgRatio	pvalue	p.adjust	qvalue	geneID	Count
GO:0019080	GO:0019080	viral gene expression	190/10804	195/18866	1.7e-39	1.1e-35	6.17e-36	6223/6227/6156/6234/6173/6209/6169/6142/6181/5437/6158/11224/25873/6176/6235/6204/6231/6129/6167/6168/6132/3249/6217/79902/6170/6218/6188/6187/7391/6161/6157/6210/3921/5441/5439/6160/6201/6192/6152/6232/6203/6144/6230/6136/9045/6224/7392/6165/6159/5438/6895/6147/6222/7311/6139/23521/6155/6130/6175/6143/6141/6164/6207/11097/6233/7936/6189/6128/25920/6229/6206/8662/6202/6193/6208/6205/81559/1025/86…	190
GO:0010498	GO:0010498	proteasomal protein catabolic process	407/10804	483/18866	5.09e-38	1.66e-34	9.26e-35	11065/991/9232/983/348/9212/5347/55872/891/27338/91544/26233/6790/8473/55139/701/54209/146330/1855/9112/55336/5721/1649/51529/116988/23640/79176/81858/91319/57333/4085/253980/29882/997/54620/93611/10616/3429/91304/26471/83590/10221/55658/57761/7311/51548/5688/26270/10273/6233/118424/5719/92305/1454/6502/2876/5691/5695/65992/5710/5692/409/54461/6135/5684/10952/51035/84727/10399/51433/5689/7327/569…	407
GO:0006402	GO:0006402	mRNA catabolic process	327/10804	376/18866	1.66e-36	3.6e-33	2.02e-33	1869/51690/11187/6223/6227/6156/84069/6234/6173/6209/6169/6142/6181/54512/6158/11224/25873/6176/2521/6235/10922/6204/6231/6129/26986/5721/6167/6168/6132/25804/6217/6170/9704/6218/6188/6187/6161/6157/6210/3921/6160/9238/56915/6201/6192/6152/6232/6203/56339/6144/6230/6136/399664/9045/23589/6224/6165/6159/6147/6222/57819/7311/6139/23521/6155/6130/6175/5688/6143/6141/6164/115024/23404/6207/4116/6233/…	327
GO:0006605	GO:0006605	protein targeting	368/10804	444/18866	2.13e-31	1.98e-28	1.11e-28	79778/51025/140823/6223/6227/6156/26519/6234/6173/6209/6169/6142/6181/3265/6158/26063/11224/25873/6176/9454/6235/26517/6204/6231/6129/9141/6167/6168/6132/6217/6170/6218/6188/6187/6161/6157/6210/3921/9179/23480/6160/784/26521/6201/6192/6152/6232/6203/374666/6144/6230/6136/9045/23203/6224/54543/6165/6159/27429/706/6147/6222/59286/155382/7311/6139/23521/11140/6155/5190/6130/5192/10452/5372/6175/6143…	368
GO:0034976	GO:0034976	response to endoplasmic reticulum stress	258/10804	294/18866	1.87e-30	1.52e-27	8.51e-28	64714/80279/55139/27113/1649/7186/440/581/10987/55738/91319/57333/93611/2907/91304/26471/83590/57761/8398/10897/26270/10273/118424/92305/1663/65992/7709/3068/30827/9131/10952/51035/10399/7327/7873/468/9797/8893/282679/79094/487/578/37/80020/116138/56005/10211/121506/439/55666/7706/5706/6449/550/4102/5526/8614/51726/5366/23753/666/337867/3300/7353/58477/10062/7060/23435/9820/11315/9024/11253/10134…	258
GO:0022613	GO:0022613	ribonucleoprotein complex biogenesis	392/10804	482/18866	6.67e-30	4.81e-27	2.69e-27	155400/7919/22889/23246/55692/101954278/401466/6223/6227/113000/6636/6234/6209/6169/54512/51001/91695/11224/101954272/57418/8607/55695/6204/51491/6129/6633/9129/64745/10248/56342/8568/23212/6635/25804/6217/9136/51547/6218/6187/51747/10181/6628/55015/85395/3921/54606/54555/10360/56915/6201/6152/6232/51121/10528/6203/65003/6136/9045/57109/55651/54663/51116/6165/6895/26834/6147/6430/57819/10856/2352…	392
GO:2001233	GO:2001233	regulation of apoptotic signaling pathway	343/10804	413/18866	1.12e-29	7.3e-27	4.08e-27	1869/80758/3148/23542/51025/4282/27113/1032/5883/638/7755/9141/1649/83596/7186/581/6188/3162/10616/2907/6201/26471/572/4150/4582/2139/27429/8398/3624/8996/26155/55011/2876/6810/10131/409/2023/54475/27166/6135/6421/7703/8772/93974/54929/5580/10399/4318/10105/26355/80196/51079/84289/7185/147138/1613/3965/51024/51499/84231/90427/5859/9026/578/7001/201163/8717/5499/6647/9368/26574/292/4102/7534/51588…	343
GO:0009896	GO:0009896	positive regulation of catabolic process	370/10804	454/18866	1.24e-28	7.34e-26	4.11e-26	991/348/5347/6790/54209/84069/1855/440503/400410/26086/26986/23640/581/7291/3162/3297/51160/8312/23192/101/91304/6794/26471/572/56339/201292/10221/399664/10641/57761/54543/25807/11140/51548/27352/8767/10273/150/1454/2021/10645/1797/79888/65992/90678/26088/84300/5261/20/5436/1612/93974/5580/6622/10399/3184/4946/5987/27329/6832/11267/51079/11040/9978/94241/4898/7474/10425/64110/112398/57104/201163/…	370
GO:0043254	GO:0043254	regulation of protein-containing complex assembly	365/10804	449/18866	7.64e-28	3.63e-25	2.03e-25	348/3925/81620/55355/80115/9168/225689/11013/642574/7114/10178/100287171/638/1366/27124/79969/7186/581/6188/81873/3297/11075/64223/112476/374666/51466/57662/23521/6119/205251/10273/55011/6624/55971/1978/56926/10095/51673/5580/9535/6622/10399/5987/81857/51571/9780/147138/6712/5864/6904/9978/1627/6850/64853/57704/28988/90427/7040/51451/11344/9026/578/11151/80772/8408/10094/402/7454/51112/9557/10552…	365
GO:0008380	GO:0008380	RNA splicing	390/10804	487/18866	3.94e-27	1.71e-24	9.55e-25	6625/10180/7919/51690/22889/10212/55692/101954278/11129/29894/6636/7072/8106/283989/5437/2521/101954272/26528/81576/1196/10922/6231/6633/9129/26986/1195/8227/3187/6635/25804/83707/51747/6627/26993/10181/79228/10084/6628/55015/79706/5441/6626/5439/51593/54845/56339/51691/5438/26834/5411/199746/6430/59286/57819/10189/10465/8175/9984/8996/100151683/26121/9406/6207/3178/51631/79005/4116/57794/9584/64…	390
GO:0006839	GO:0006839	mitochondrial transport	235/10804	271/18866	3.72e-26	1.34e-23	7.51e-24	1869/79778/51025/1468/123096/65990/140823/89941/26519/27113/513/79751/26517/521/7755/51312/9141/617/581/119559/1329/1537/84275/516/26521/572/9551/23203/2139/54543/514/27429/706/59286/10452/84266/293/10469/118424/7263/58526/6576/7351/3329/25874/9512/58480/9131/10948/93974/30968/3954/23593/10105/51079/10440/8314/26520/51024/92609/90427/10651/10425/90580/9026/578/401505/81894/9049/10632/6993/117145/…	235
GO:0048193	GO:0048193	Golgi vesicle transport	309/10804	374/18866	4.53e-26	1.55e-23	8.67e-24	24137/11004/25837/29127/3832/225689/340371/1294/3835/8906/55738/9179/146456/381/10897/9905/10139/29886/91461/10016/6810/26088/90522/2153/8655/55850/9265/22937/10399/1522/79090/6712/10652/64788/10067/11316/64837/1445/127845/28952/51560/51112/11258/25839/3875/738/27095/57410/10540/5624/51614/53407/51693/11079/29097/10134/11070/3996/10113/23163/662/2580/1201/22870/54732/1785/9463/6396/3797/10342/145…	309
GO:0031331	GO:0031331	positive regulation of cellular catabolic process	320/10804	390/18866	6.53e-26	2.12e-23	1.19e-23	991/348/5347/6790/54209/84069/1855/440503/400410/26086/26986/23640/581/7291/3162/3297/8312/101/91304/6794/26471/572/56339/201292/10221/399664/10641/57761/54543/11140/51548/8767/10273/150/1454/2021/10645/1797/65992/90678/84300/5261/20/5436/1612/93974/5580/6622/10399/3184/5987/6832/11040/9978/94241/4898/10425/64110/57104/201163/8408/7249/4343/28952/5210/215/6449/80149/29997/208/90637/2926/6613/9830…	320
GO:0043312	GO:0043312	neutrophil degranulation	387/10804	487/18866	1.09e-25	3.37e-23	1.89e-23	2171/53917/83858/4282/10321/4831/23218/23526/8694/6590/79169/28956/93100/374403/10312/7305/5478/80142/79980/101/3687/353/11333/3615/11322/10555/25798/2512/56954/5719/114790/23412/79792/2207/5695/8904/79888/684/8655/5211/203068/5580/9535/1522/6286/5689/23593/29952/4318/8836/5709/1118/5864/5686/6850/8635/28988/3163/6813/10576/64333/1460/6993/2821/10450/3614/10383/5036/4973/226/116844/3608/6282/8566…	387
GO:0016236	GO:0016236	macroautophagy	262/10804	310/18866	2.83e-25	8.35e-23	4.68e-23	83933/340371/51001/26086/89849/92421/389541/245973/28956/83460/10312/3162/51160/23192/64223/26471/10641/54543/27429/155382/11140/10452/8767/155066/1020/8131/23241/65992/90678/8655/525/2597/81671/533/11267/90410/11040/94241/79643/11152/401505/10542/1460/93343/8408/7249/57192/139341/64601/23557/550/836/64419/55048/23400/192111/55004/6714/5595/9146/6009/207/8987/56993/27243/60673/6829/143686/128866/…	262
GO:0002283	GO:0002283	neutrophil activation involved in immune response	388/10804	490/18866	3.42e-25	9.65e-23	5.4e-23	2171/53917/83858/4282/10321/4831/23218/23526/8694/6590/79169/1773/28956/93100/374403/10312/7305/5478/80142/79980/101/3687/353/11333/3615/11322/10555/25798/2512/56954/5719/114790/23412/79792/2207/5695/8904/79888/684/8655/5211/203068/5580/9535/1522/6286/5689/23593/29952/4318/8836/5709/1118/5864/5686/6850/8635/28988/3163/6813/10576/64333/1460/6993/2821/10450/3614/10383/5036/4973/226/116844/3608/6282…	388
GO:0032386	GO:0032386	regulation of intracellular transport	296/10804	358/18866	3.95e-25	1.07e-22	5.99e-23	983/1869/10615/79778/65990/225689/22994/27113/3265/10178/7295/9141/5905/51547/26993/91319/3429/784/55929/6794/11132/572/54543/27429/59286/118424/1020/79752/5605/10541/1894/26229/10155/20/58480/9270/93974/5580/2664/8086/4946/7327/8314/51024/5901/10425/2010/7040/487/56850/7260/80149/8841/11052/23636/7534/208/10055/4600/5936/54888/3059/5116/5366/22916/23400/337867/6714/5595/84277/9230/10204/3689/234…	296
GO:0035966	GO:0035966	response to topologically incorrect protein	184/10804	205/18866	8.7e-25	2.26e-22	1.27e-22	1311/80279/55139/2161/1649/3311/440/581/10987/55738/91319/3297/3336/55658/10897/26270/10273/118424/92305/3329/1663/65992/7709/3068/30827/10399/3338/7873/468/9797/79094/578/37/116138/56005/121506/439/550/5526/8614/51726/23753/666/27348/3300/7353/3310/58477/1616/7060/9820/10013/51182/81570/10113/3315/27230/54956/148327/51283/1388/8440/26608/871/3313/7917/1861/79139/2135/3304/3303/1047/55741/55298/3…	184
GO:0006413	GO:0006413	translational initiation	174/10804	192/18866	1.08e-24	2.71e-22	1.52e-22	6223/6227/6156/6234/6173/6209/6169/6142/6181/6158/11224/25873/6176/55024/6235/6204/6231/6129/26986/6167/6168/6132/6217/6170/6218/6188/6187/10987/6161/6157/6210/3921/6160/6201/6192/6152/6232/6203/56339/6144/6230/6136/9045/6224/6165/6159/6147/6222/7311/6139/23521/6155/6130/6175/6143/6141/6164/6207/6233/6189/6128/6229/6199/6206/8662/6202/6193/6208/6205/1978/8666/8667/6171/6135/6133/5436/6137/9349/61…	174
GO:0016569	GO:0016569	covalent chromatin modification	380/10804	481/18866	2.4e-24	5.77e-22	3.23e-22	983/3299/9212/890/891/2648/7349/4485/2146/6790/8473/83933/84787/9112/8607/2624/57332/53615/11091/3006/51547/26993/7291/84759/55257/79447/3008/56943/55929/10467/4221/4582/5585/2139/84444/10629/8986/10856/51548/10336/10943/2091/7468/26155/6688/55011/1020/79829/7936/100170841/10155/94104/6015/51504/1025/30827/1788/51564/3276/6881/6421/7703/28989/5580/63925/6622/1786/84289/9555/51147/56848/23170/2585…	380
GO:0016570	GO:0016570	histone modification	371/10804	468/18866	2.62e-24	6.08e-22	3.4e-22	983/3299/9212/890/891/2648/7349/4485/2146/6790/8473/83933/84787/9112/8607/2624/57332/53615/11091/3006/51547/26993/7291/84759/55257/79447/3008/56943/55929/10467/4221/4582/5585/2139/84444/10629/8986/10856/51548/10336/10943/2091/7468/26155/6688/55011/1020/79829/7936/100170841/94104/6015/51504/1025/30827/51564/3276/6881/6421/7703/28989/5580/63925/6622/1786/84289/9555/51147/56848/23170/25855/10919/576…	371
GO:1903311	GO:1903311	regulation of mRNA metabolic process	284/10804	344/18866	5.87e-24	1.32e-21	7.36e-22	1869/6625/891/11187/84069/7072/8106/54512/2521/26528/10922/26986/5721/9704/10181/3297/6626/9238/56915/56339/399664/23589/6430/7311/5688/23404/3178/4116/6233/9584/6427/57060/5719/7936/6294/11340/5691/5695/22827/328/5710/10898/8241/5935/3181/26576/1025/23144/11338/5692/6433/8148/6431/5436/5684/11044/5580/23016/3184/27316/5689/1153/4670/1655/5693/5725/84991/5709/10521/79171/8761/5686/10921/6432/2989…	284
GO:0051169	GO:0051169	nuclear transport	293/10804	357/18866	7.29e-24	1.58e-21	8.84e-22	983/7919/10212/29894/6636/3838/6209/8106/503542/7295/6633/23212/6635/5905/79902/51547/26993/79228/6628/23214/54535/51501/3429/56943/55929/10482/199746/6430/3159/10189/9984/8815/3178/11097/4116/6427/1020/7884/6637/10541/1894/10155/6632/10898/3181/11338/65110/6431/23225/9349/129138/5580/8086/10636/79760/84268/54960/9295/9679/23381/26097/80145/6850/5901/10921/6432/2010/7040/30000/8189/84934/79023/48…	293
GO:1902903	GO:1902903	regulation of supramolecular fiber organization	304/10804	373/18866	9.73e-24	2.03e-21	1.13e-21	22974/348/3925/80115/9168/11013/642574/7114/10178/100287171/27124/7481/6188/81873/11075/64223/29109/374666/51466/57662/25876/58526/79929/2876/406941/55971/79709/10095/6281/9270/5580/9535/6622/5987/51571/1072/1613/6712/71/6904/3984/1627/57704/28988/55201/11344/24142/9026/11151/10094/402/10300/7454/10552/150356/10093/116985/54961/3059/2017/55845/389/9647/8936/10458/2006/2041/11315/4771/57175/28984/…	304
GO:1903829	GO:1903829	positive regulation of cellular protein localization	279/10804	338/18866	1.55e-23	3.05e-21	1.71e-21	983/1869/81620/5347/79778/80279/54209/10807/22994/27113/3265/10178/9696/9141/7305/27237/51160/26354/10403/784/55929/6794/81926/572/54543/27429/59286/118424/1020/79752/2207/10541/1894/26229/10155/65992/6810/58480/9270/5580/10399/50855/4946/29801/6809/246329/8314/51024/5901/10425/2010/84687/7040/908/10576/10542/636/7203/51112/1736/10445/80149/8841/10347/23636/7534/208/10055/22948/56257/3059/5116/53…	279
GO:0070482	GO:0070482	response to oxygen levels	318/10804	396/18866	1.04e-22	1.74e-20	9.73e-21	1869/890/891/1277/177/1365/84069/5721/6921/7291/3654/7391/3162/3297/6923/784/101/572/5423/378938/114990/7311/8996/5688/10273/6233/5719/8751/2021/64428/7351/5691/5695/3329/4194/5710/4609/1978/29923/5692/84292/2023/1788/9361/5684/22937/54541/9131/1019/5689/5300/26355/29988/5693/10631/468/25950/5709/9978/51024/5686/3163/5428/112398/51142/3939/285/158/139341/5706/191/5682/29997/836/2068/5720/7423/731…	318
GO:0097193	GO:0097193	intrinsic apoptotic signaling pathway	243/10804	290/18866	1.86e-22	3.02e-20	1.69e-20	1869/9833/4282/27113/3265/1032/5883/1649/83596/7186/581/6188/3162/2907/6201/6794/26471/572/5423/4582/57761/27429/8996/1396/26155/10494/2876/10131/2023/6135/54541/6421/9131/54929/5580/10399/4318/10105/1655/90441/51079/10514/468/51024/51499/84334/90427/79094/487/578/2272/201163/6647/9368/836/4102/51588/7314/3094/7507/5366/4722/666/597/6714/6154/4841/25946/10962/9647/207/9479/4487/23028/8382/8445/11…	243
GO:0051098	GO:0051098	regulation of binding	297/10804	367/18866	2.77e-22	4.29e-20	2.4e-20	348/3925/9212/1869/113130/406940/81620/55355/5347/4751/115908/3148/6790/51053/177/10459/1855/26086/7114/7295/5986/1649/25805/6590/581/4830/7291/3162/3297/8721/129531/4221/57761/84444/10856/23493/8767/10273/51042/1020/8751/1454/3005/8904/1663/4931/10155/65992/1025/409/6135/6281/7262/5155/9270/3280/6881/5580/10399/1522/4318/5300/10267/81857/147138/11040/50937/5901/54496/7474/65057/7040/9026/8189/10…	297
GO:0007015	GO:0007015	actin filament organization	343/10804	434/18866	3.83e-22	5.79e-20	3.24e-20	3925/80115/9168/5881/79778/11013/642574/10459/7114/10178/100287171/11133/134549/7481/81873/253980/64223/29109/374666/51466/65108/406941/6624/55971/3636/10634/83715/199/10095/6281/9270/5580/9535/5987/29984/51571/1072/6712/71/3984/1627/57704/28988/79767/84687/11344/24142/9026/11151/83543/10094/7454/84940/64780/10552/226/10093/22921/4082/116985/54961/3059/4542/2017/55845/389/6714/9647/84221/8936/104…	343
GO:0042176	GO:0042176	regulation of protein catabolic process	317/10804	397/18866	6.95e-22	1.03e-19	5.75e-20	991/348/5347/6625/55872/6790/8473/25837/80279/1917/54209/10459/1855/5721/23640/91319/4085/51160/8312/23192/6201/101/91304/26471/10221/81610/57761/25807/51548/27352/10273/150/1454/2876/4194/79888/65992/26088/84300/20/6135/9349/93974/51035/6622/10399/4946/7327/5300/11267/51079/64285/5709/9978/4898/1942/7474/10425/79643/64110/282679/112398/2272/28952/79031/10755/6449/29997/5720/7314/90637/6613/5245/…	317
GO:0010821	GO:0010821	regulation of mitochondrion organization	169/10804	191/18866	2.9e-21	4.18e-19	2.34e-19	1869/79778/51025/54209/89941/27113/638/7755/9141/581/51547/572/54543/27429/706/59286/8398/11140/8996/118424/2876/10645/409/27166/58480/93974/4318/10105/26355/51571/8314/51024/51499/90427/10425/9026/578/201163/7249/292/7534/10055/400916/2017/5366/666/23400/10962/207/841/89781/6773/11315/55486/7416/55072/10013/56947/6720/10456/7037/125170/3375/284114/4358/3002/201164/90550/5880/29108/3303/637/57602…	169
GO:0010256	GO:0010256	endomembrane system organization	364/10804	468/18866	3.53e-21	4.87e-19	2.72e-19	983/5347/891/80115/440270/23015/9133/225689/116238/55111/92421/29911/8675/26993/80346/51160/51501/146456/6855/374666/221496/57662/155382/8815/64598/10494/6860/23363/5605/55971/6676/144717/6810/23204/8938/5580/81671/11267/8266/5864/23353/259173/2010/79643/282679/93343/55627/84067/10211/93643/439/338440/118813/6647/55666/215/51112/9368/25839/6449/738/10347/7534/208/55048/8560/27348/84522/55004/5595…	364
GO:0032984	GO:0032984	protein-containing complex disassembly	269/10804	330/18866	3.59e-21	4.87e-19	2.72e-19	22974/3925/11004/92815/64975/642574/1855/6182/64951/116540/64949/64928/65993/6183/79590/92399/6150/29088/8312/64432/54460/11075/54998/65003/90480/3396/51116/3159/57662/25876/128308/10573/28957/23401/51073/79752/58526/51253/118487/28998/79929/51504/51069/4609/219927/57129/64960/54948/51650/9349/51258/122704/54541/51081/65005/51642/55052/29093/51264/1072/6712/65094/6455/55201/84687/11344/55337/6597…	269
GO:0018205	GO:0018205	peptidyl-lysine modification	321/10804	405/18866	3.59e-21	4.87e-19	2.72e-19	2648/2146/8473/65990/83933/84787/8607/2624/751071/5905/79969/53615/79902/11091/3006/51547/7291/286053/83475/55257/79447/26354/3008/55929/4221/4582/84444/10629/8986/10856/10943/8535/7468/4706/26155/6688/11097/55011/79829/7936/10609/10155/51504/1725/30827/23225/10362/6881/7703/54795/84681/63925/6622/8086/1786/7737/84289/9555/51147/56848/25950/23170/10919/57673/9757/8089/7329/6659/339287/79023/11286…	321
GO:0019058	GO:0019058	viral life cycle	276/10804	341/18866	8.14e-21	1.06e-18	5.92e-19	7153/983/348/9636/84875/3838/89849/92421/26986/6590/79902/79581/5478/3921/51160/3429/10572/6895/155382/7311/10465/8815/8764/11097/6233/10155/90678/684/7293/81559/23225/3609/156/4938/8086/5987/1655/11267/3965/5901/8638/91392/79643/55337/91543/79023/10542/4940/6993/1487/93343/8372/10450/6732/57122/55706/7706/80149/4599/8480/1525/23636/7314/9830/5245/55048/81607/5479/22880/1514/222256/9869/6598/3489…	276
GO:0016050	GO:0016050	vesicle organization	275/10804	340/18866	1.16e-20	1.48e-18	8.28e-19	10815/225689/55111/8677/1294/92421/29911/8675/203062/51160/6855/112476/374666/155382/84286/6860/144717/10016/6810/2153/415117/8938/6281/22937/4935/6622/1522/6809/79090/11267/55330/5864/10981/259173/79643/282679/11151/93343/84067/8877/64601/23557/4599/208/6843/4600/6382/55048/27095/23400/55004/25946/2647/9146/29887/116841/51693/89781/9892/27243/128866/10113/83547/388552/1201/22870/54732/79720/1785…	275
GO:0048524	GO:0048524	positive regulation of viral process	103/10804	107/18866	1.74e-20	2.18e-18	1.22e-18	7153/348/3838/5437/92421/26986/3249/5478/90120/5441/5439/5438/6895/10465/7936/25920/81559/1025/5436/5440/6882/1072/51497/3965/7469/91392/6597/10450/6732/5434/5479/6598/27243/6829/128866/5886/79720/104/23367/920/3434/6737/3123/2962/22938/7251/51193/6827/27183/55254/5481/5091/1660/2959/6733/9150/3312/5433/2963/5034/972/23076/64848/7155/7879/128637/2332/5432/9217/103/5431/6352/64710/6780/1642/904/14…	103
GO:0045862	GO:0045862	positive regulation of proteolysis	295/10804	370/18866	2.86e-20	3.5e-18	1.96e-18	991/348/5347/80758/55367/6790/8473/6300/177/54209/27113/2161/1365/1855/400410/2902/5721/9141/3249/7186/23640/581/6188/57333/3297/8312/1944/54998/101/91304/26471/3336/572/10221/57761/27429/51548/8767/10273/150/1454/3329/10541/54982/10016/65992/55655/4609/2023/27166/9131/1612/8772/93974/6622/10399/11047/26355/51079/3965/23151/9978/10440/51024/4898/1364/6850/1942/668/10425/64110/9026/578/8717/28952/…	295
GO:0032970	GO:0032970	regulation of actin filament-based process	317/10804	405/18866	2.31e-19	2.64e-17	1.48e-17	3925/80115/9168/128239/5881/4192/11013/642574/3265/7114/10178/100287171/8558/7481/81873/388591/64223/29109/374666/51466/1020/29085/406941/6624/55971/1894/684/10095/6281/9270/54795/5580/9535/5987/29984/58527/51571/1072/1613/6712/71/3984/1627/57704/28988/11344/24142/9026/487/11151/10094/7454/10552/54959/6717/396/10093/116985/54961/3059/2017/9344/55845/389/9647/8936/10458/2006/3728/2041/4771/57175/2…	317
GO:0140053	GO:0140053	mitochondrial gene expression	147/10804	165/18866	2.53e-19	2.78e-17	1.56e-17	64975/92170/6182/64951/80324/116540/64949/64928/65993/6183/6472/79590/5442/92399/6150/29088/84275/64432/54460/9238/54998/65003/90480/3396/51116/80298/128308/10573/56652/115416/3028/28957/51073/51253/118487/28998/51654/51069/84300/219927/57129/64960/54948/26164/51650/51258/122704/51081/65005/51642/2617/55052/29093/51264/26995/6832/81554/10102/4701/84881/51204/7284/285367/64969/64979/80222/64968/51…	147
GO:0032956	GO:0032956	regulation of actin cytoskeleton organization	285/10804	360/18866	8.32e-19	8.44e-17	4.73e-17	3925/80115/9168/128239/5881/4192/11013/642574/3265/7114/10178/100287171/8558/7481/81873/64223/29109/374666/51466/1020/29085/406941/6624/55971/1894/684/10095/6281/9270/5580/9535/5987/29984/51571/1072/1613/6712/71/3984/1627/57704/28988/11344/24142/9026/11151/10094/7454/10552/54959/396/10093/116985/54961/3059/2017/9344/55845/389/9647/8936/10458/2006/2041/4771/57175/28984/6369/89848/23406/7226/10456/…	285
GO:0035967	GO:0035967	cellular response to topologically incorrect protein	147/10804	166/18866	9.59e-19	9.59e-17	5.37e-17	80279/55139/1649/3311/440/581/10987/55738/91319/3297/55658/10897/10273/3329/1663/65992/7709/3068/30827/10399/468/9797/578/37/116138/56005/439/550/5526/8614/51726/23753/666/7353/3310/58477/1616/9820/10013/51182/10113/27230/54956/148327/51283/1388/8440/26608/3313/7917/1861/79139/2135/3304/3303/1047/55298/54788/55284/101928527/84447/811/6048/2931/7415/55829/10018/595/1965/55062/64224/57414/3312/9570…	147
GO:0046034	GO:0046034	ATP metabolic process	251/10804	311/18866	9.77e-19	9.62e-17	5.38e-17	983/891/8473/1345/6901/65990/54209/26289/7114/4723/513/790955/7388/521/4707/7381/79902/4715/5169/6472/4726/4716/1329/54539/1537/84275/27089/516/26471/1337/572/9551/4713/514/706/51548/4694/4706/1349/11097/126328/4729/2987/4696/4708/4728/2584/84300/5211/2023/1340/9605/4695/525/23225/2597/54541/4710/93974/30968/6622/4702/8086/10105/51079/9377/4712/56848/10975/11182/4705/57673/4701/2027/1351/4709/704…	251
GO:0070972	GO:0070972	protein localization to endoplasmic reticulum	136/10804	152/18866	2.3e-18	2.19e-16	1.23e-16	64714/6223/6227/6156/6234/6173/6209/6169/6142/6181/6158/11224/25873/6176/6235/6204/6231/6129/6167/6168/6132/6217/6170/6218/6188/6187/6161/6157/6210/3921/23480/6160/6201/6192/6152/6232/6203/6144/6230/6136/9045/6224/6165/6159/6147/6222/7311/6139/23521/6155/6130/5372/6175/8733/6143/6141/6164/6207/6233/6189/6128/6229/6206/6202/6193/65992/6208/6205/6171/6135/6133/6137/9349/10952/6194/6124/130617/439/6…	136
GO:0038093	GO:0038093	Fc receptor signaling pathway	201/10804	241/18866	2.47e-18	2.33e-16	1.3e-16	5721/7410/3551/2214/196051/3500/28793/8398/28394/28809/5688/5719/2207/5691/5695/3503/5710/5692/28796/10095/28457/28797/5684/5580/5335/5689/28908/28442/3502/5693/5709/71/3984/5686/6850/3514/28820/3539/28299/28434/28424/28392/28920/28461/10094/7454/10552/5706/5682/28813/10093/5720/28450/28778/2212/28822/28912/28937/28930/28776/28395/55845/6714/5595/5698/9861/28825/5705/5702/28439/28452/28938/3501/5…	201
GO:0000209	GO:0000209	protein polyubiquitination	270/10804	340/18866	3.19e-18	2.96e-16	1.66e-16	11065/29089/27338/84875/146330/9618/26118/142678/55336/5721/7064/84261/51529/7186/79176/81858/29882/997/54620/93611/10616/3429/55658/7311/5688/26270/10273/6233/118424/115992/5719/92305/6502/5691/5695/90379/90678/5710/64718/9040/23623/5692/54461/5684/10477/5987/51433/5689/7327/150726/5693/80196/246184/7185/5709/9978/26145/5686/10425/10612/5706/5682/5720/51434/55611/6468/7314/9830/84282/23608/5698/…	270
GO:0006979	GO:0006979	response to oxidative stress	350/10804	458/18866	3.4e-18	3.11e-16	1.74e-16	983/348/890/9833/7349/2146/79661/1277/55139/140823/4521/4831/51157/7295/5111/57332/116988/7186/6188/93100/9973/3162/3297/11284/2879/572/27429/8644/8996/10494/2021/2876/10645/5831/3329/1894/54363/328/6810/4728/10131/199/4689/10202/9361/10110/6421/9131/7703/25824/1612/4710/54929/5580/6622/10399/3184/10636/4318/10105/4670/90441/5693/9555/468/94241/54840/84334/3163/51526/578/23410/3747/1719/7001/8877…	350
GO:0033044	GO:0033044	regulation of chromosome organization	280/10804	356/18866	8.89e-18	7.5e-16	4.2e-16	11065/991/9232/7153/10460/9212/113130/81620/5347/891/2648/7349/4751/4288/1063/8318/9787/8473/699/9319/701/225689/10459/84875/8971/2237/990/7272/116028/2624/8260/51529/11091/3006/26993/7291/4171/286053/4085/26354/3008/11284/10403/201161/10467/4582/3159/8986/10856/51548/26155/6688/3178/55011/79829/7936/3005/1663/10155/94104/3181/79035/1025/4609/6742/29028/6421/63925/6622/3184/1786/51433/8379/246184…	280
GO:0051656	GO:0051656	establishment of organelle localization	331/10804	432/18866	1.4e-17	1.11e-15	6.22e-16	51203/3833/9212/113130/81620/10615/5347/891/1058/11004/1063/55143/9787/23513/225689/89941/6209/89958/146439/9696/1294/92421/2624/8499/5413/3993/3835/23212/64284/4085/10312/3162/10403/6794/29109/81610/1020/10494/6860/2207/10016/2153/55638/91272/10948/10947/4935/83930/1522/8379/79090/56848/55330/3965/10652/5864/6850/23353/5901/55201/6284/79643/6813/10053/4869/3692/6993/8409/636/10300/79083/51112/93…	331
GO:0006403	GO:0006403	RNA localization	196/10804	236/18866	1.67e-17	1.29e-15	7.22e-16	7919/10212/29894/6209/8106/8607/23212/79902/26993/79228/3297/56943/399664/55651/10482/199746/6430/10189/10856/2091/9984/23404/3178/11097/4116/6427/55011/7263/7884/51602/10898/3181/23144/11338/65110/6431/23225/6421/8086/9295/23381/26097/80145/5901/10921/6432/908/10576/8189/9326/79023/4869/3692/29107/65109/636/10211/7203/57122/1736/55706/4904/51692/8480/11052/23636/55505/8683/9775/4600/22948/54888/…	196
GO:0001701	GO:0001701	in utero embryonic development	296/10804	383/18866	9.09e-17	6.42e-15	3.59e-15	55723/891/398/2648/4751/9133/2624/7784/53615/4678/7291/3297/54892/149473/196051/5423/54663/7477/57662/23493/27341/56949/2021/83605/10155/321/10361/54475/29985/4695/22846/7262/3276/5155/51639/3280/7703/63925/27077/5335/29924/26097/56006/1627/57820/3714/5801/4071/4849/201163/55627/4904/6768/54345/84525/2068/8985/91603/705/9470/54888/728661/50861/58495/86/8894/60626/85451/6746/9817/55845/8178/27339/…	296
GO:0071496	GO:0071496	cellular response to external stimulus	257/10804	326/18866	1.16e-16	8.04e-15	4.5e-15	654/213/642658/1277/4521/11133/55630/440/7481/7391/3162/84219/784/572/10641/7392/8644/3178/8131/79792/6502/10634/199/79077/9131/8772/6494/10631/10514/468/9780/10919/2022/84687/11152/578/201163/8408/80149/84446/81788/1535/5366/5595/7378/207/3191/841/143686/9024/2350/54474/51422/51022/6720/6715/5468/26100/4141/9463/26608/7248/441027/166/84557/1030/25828/56270/22863/8805/5571/79726/4055/1981/22938/5…	257
GO:0062197	GO:0062197	cellular response to chemical stress	280/10804	360/18866	1.38e-16	9.33e-15	5.22e-15	983/890/9833/2146/55139/140823/4831/51157/7295/5111/57332/1649/116988/7186/6188/9973/3162/3297/572/27429/706/8644/8996/10494/2021/2876/10645/5831/1894/328/6810/10131/199/4689/10202/9361/6421/9131/7703/25824/1612/54929/5580/6622/10399/3184/3954/4318/10105/90441/468/94241/51526/23410/3747/1719/7001/8877/23657/6647/215/54936/80149/836/5971/5536/1535/318/23400/9817/6714/5052/5595/4841/2539/1017/207/4…	280
GO:0031647	GO:0031647	regulation of protein stability	236/10804	296/18866	1.75e-16	1.16e-14	6.51e-15	5347/2648/9894/6790/1855/7305/63943/6201/54543/54344/11140/5190/51548/8818/10273/79763/3329/4194/65992/56926/6135/79155/9349/2597/5580/6622/5300/11040/54840/1942/84334/284996/908/9026/6659/10576/10211/7203/79031/10755/29997/836/64175/126074/8841/84897/125150/22948/5245/58525/5479/440193/819/336/6714/10728/4047/1857/23435/4487/89781/7428/11315/10574/4771/10169/10474/10013/6125/23163/10575/5886/775…	236
GO:0007006	GO:0007006	mitochondrial membrane organization	126/10804	142/18866	2.03e-16	1.33e-14	7.47e-15	1869/6901/140823/89941/26519/27113/513/790955/26517/521/7755/9141/617/581/516/125988/572/9551/2139/514/84303/84266/4580/93974/3954/23593/10105/51079/81554/26520/92609/90427/10651/90580/9026/578/10632/6993/117145/79135/10476/517/292/55750/6687/539/7534/400916/5366/666/518/509/522/56993/841/506/79568/54927/3313/282991/284114/25813/10989/3002/5018/79680/808/8834/3303/637/7027/285521/55669/7533/55735…	126
GO:0015980	GO:0015980	energy derivation by oxidation of organic compounds	223/10804	278/18866	3.25e-16	2.03e-14	1.14e-14	983/891/7349/1345/6901/4723/513/79751/790955/7388/4707/7381/4715/6472/4726/130752/4716/1329/54539/1537/27089/1337/4713/4694/4706/1349/126328/4729/4696/4708/4728/10131/4609/1340/27166/5261/4695/7262/4710/6622/4702/3420/51079/10514/5256/9377/4712/10975/4705/4701/4191/90673/1351/4709/37/7384/23410/201163/374291/83733/4697/5499/4731/158/29997/2109/208/55967/3421/2108/1350/5160/6834/10873/4700/2271/47…	223
GO:0051258	GO:0051258	protein polymerization	238/10804	300/18866	3.98e-16	2.44e-14	1.36e-14	11065/22974/3925/80115/27338/9168/79778/11013/642574/7114/10178/100287171/27124/6188/85378/81873/11075/2879/64223/374666/51466/57662/58526/55971/199/10095/51673/5580/9535/6622/5987/51571/6712/6904/1627/57704/28988/11344/9026/11151/10094/402/7454/10552/10093/4599/22921/7283/4600/54961/3059/84282/2017/55845/11076/8936/10458/2006/10844/27243/57175/128866/6369/89848/23406/7756/10456/4133/1785/8440/94…	238
GO:0030111	GO:0030111	regulation of Wnt signaling pathway	289/10804	375/18866	4.14e-16	2.52e-14	1.41e-14	348/115908/6424/4192/1277/10459/1855/8607/145258/5721/1649/245973/25805/7481/8312/55716/6794/1455/8629/10856/5688/5719/1454/5691/5695/80199/5710/55897/130612/5692/54475/80139/5684/5204/54795/10399/5689/1896/5300/5693/9679/1501/54994/1613/5709/90410/9978/5686/7474/2010/7040/6659/6597/25776/7249/84445/5499/57664/9368/5706/55182/5754/5682/54903/5720/387914/7088/440193/337867/147111/6714/5698/23240/9…	289
GO:0001933	GO:0001933	negative regulation of protein phosphorylation	334/10804	444/18866	1.15e-15	6.67e-14	3.74e-14	348/2305/5347/55872/891/1031/80279/6690/1855/1032/5753/27124/581/374403/1609/7291/79706/4221/10221/5585/57761/6895/221496/7070/79007/8000/11122/51654/3486/1850/4609/409/94032/9270/54541/84335/5580/9535/6622/10399/10636/50855/5987/5300/9555/80851/2022/64853/1942/284996/5859/79643/7040/578/5801/5570/4869/2873/23410/1445/201163/7249/9368/64780/80149/154043/836/8841/23636/5536/5575/5245/51637/23624/4…	334
GO:0015931	GO:0015931	nucleobase-containing compound transport	210/10804	261/18866	1.28e-15	7.35e-14	4.11e-14	7919/10212/123096/29894/85320/3177/6209/8106/79751/283130/23212/79902/26993/79228/84275/3297/56943/10482/199746/6430/10189/9984/3178/11097/4116/293/6427/7263/7884/6576/10898/3181/23144/11338/65110/6431/23225/6421/8086/10478/9295/23381/51006/26097/80145/5901/10921/6432/8189/79023/4869/3692/29107/65109/10211/83733/57122/215/55706/4904/51692/8480/292/11052/23636/8683/9775/4600/54888/51637/55795/2989…	210
GO:1990778	GO:1990778	protein localization to cell periphery	264/10804	340/18866	1.5e-15	8.53e-14	4.77e-14	5347/10815/25837/23513/11187/54209/2902/3265/89958/27237/9179/64130/784/3551/26262/57799/10139/1020/23241/2207/91461/6810/26088/20/6281/9270/10399/29801/10267/6809/246329/90410/284098/5864/129303/9351/84687/7040/1445/56850/10211/118813/9368/340348/3875/8631/208/5064/92359/207/8825/199920/116841/3728/11079/23163/10268/2580/54843/10966/1201/10519/9211/8394/10938/5590/245812/403/23555/8673/391/51248…	264
GO:0042326	GO:0042326	negative regulation of phosphorylation	360/10804	484/18866	1.67e-15	9.35e-14	5.23e-14	348/2305/5347/55872/891/1031/80279/6690/1855/1032/5753/100287171/27124/581/374403/1609/7291/79706/26471/4221/10221/5585/10641/57761/6895/221496/7070/51548/3624/79007/8000/11122/51654/3486/1850/4609/8655/409/94032/9270/54541/84335/5580/9535/6622/10399/10636/50855/5987/5300/10105/9555/80851/2022/64853/1942/284996/5859/79643/7040/578/5801/5570/4869/2873/23410/1445/201163/7249/9368/64780/80149/154043…	360
GO:1904951	GO:1904951	positive regulation of establishment of protein localization	284/10804	370/18866	1.9e-15	1.04e-13	5.81e-14	983/1869/654/79778/4282/54209/22994/27113/3661/3265/10178/114899/9141/11156/5478/51160/784/55929/101/11132/572/54543/27429/59286/8398/118424/1020/79752/29085/25874/10541/1894/26229/10155/7293/6810/55638/8938/58480/9270/222546/2597/54795/5580/10399/50855/4946/8314/51024/6850/5901/10425/2010/7040/908/6659/10576/23410/2821/7203/1736/6717/80149/9854/8841/65220/7534/208/10055/22948/3059/5116/5366/2340…	284
GO:0051222	GO:0051222	positive regulation of protein transport	273/10804	354/18866	2.34e-15	1.25e-13	6.99e-14	983/1869/654/79778/4282/54209/22994/27113/3661/3265/10178/114899/9141/5478/51160/784/55929/101/11132/572/54543/27429/59286/8398/118424/1020/79752/29085/25874/10541/1894/26229/10155/7293/6810/55638/8938/58480/9270/222546/2597/54795/5580/10399/50855/4946/8314/51024/6850/5901/10425/2010/7040/6659/23410/2821/6717/80149/9854/8841/65220/7534/208/10055/3059/5116/5366/23400/6714/10204/3689/23435/3728/841…	273
GO:1900034	GO:1900034	regulation of cellular response to heat	76/10804	79/18866	2.34e-15	1.25e-13	6.99e-14	79902/3297/51501/64223/6119/11097/23225/84335/8086/816/79023/57122/55706/8480/23636/27000/7266/5595/10728/348995/6118/6396/9688/2288/9261/573/3304/53371/26973/23511/23165/3303/10049/3326/9883/81929/100101267/57805/55746/7531/9631/545/4927/3312/51278/3281/10762/7175/8021/3320/2932/9530/817/9818/23279/947/6117/1387/472/9529/57521/4928/3337/10808/9532/4137/9972/23411/818/5903/9531/2475/5594/2033/141…	76
GO:0031589	GO:0031589	cell-substrate adhesion	276/10804	359/18866	3.31e-15	1.72e-13	9.62e-14	5881/7059/4192/79778/1277/8499/55920/83706/4221/22854/57662/7070/9358/1020/8751/10675/22801/6281/9270/9806/10319/27329/1896/29984/10631/136227/1613/71/6904/29780/1942/11151/9448/285/402/1281/8631/9404/2017/9344/1295/6714/708/4321/613/5328/51330/9647/3689/2049/3728/2041/4771/4814/50509/56672/6370/10519/1785/1307/7248/8394/5310/55435/8829/5590/2244/2523/5747/84628/5879/335/182/3693/5880/26585/3683/…	276
GO:0032535	GO:0032535	regulation of cellular component size	292/10804	383/18866	3.67e-15	1.89e-13	1.06e-13	348/80115/7349/51334/9168/128239/6696/11013/642574/393/7114/10178/100287171/389541/7410/81873/29882/3475/64223/374666/7477/10723/51466/55558/1020/55971/1207/56996/10500/10095/1019/84335/5580/7869/2664/9535/5987/51571/11267/1072/6712/3984/1627/57704/28988/7474/282679/11344/24142/9026/92960/11151/10542/10094/5499/118813/7454/9368/10552/10093/54961/3059/2017/23400/55845/51330/84561/207/8936/10458/20…	292
GO:0150115	GO:0150115	cell-substrate junction organization	94/10804	102/18866	4.19e-15	2.14e-13	1.2e-13	55920/57662/7070/6281/9270/29984/1613/71/9448/2017/9344/6714/613/9647/1307/977/7248/8394/8829/5747/5339/5879/26585/6385/2335/56940/54361/5170/94/8861/387/7205/10420/2185/57669/9922/382/25/2039/4323/6548/5795/84962/23122/3915/8874/4653/9748/3987/7422/7010/10395/4088/6093/3691/23332/23603/5728/22998/596/5796/1946/3909/90102/23499/395/9475/347/3655/3791/667/7057/1845/8826/4035/88/7094/3914/2824/87/3…	94
GO:0016311	GO:0016311	dephosphorylation	364/10804	492/18866	4.52e-15	2.29e-13	1.28e-13	1033/9088/26472/221908/80279/84988/64900/994/283871/26012/27124/56623/11156/56953/11284/3551/6794/30833/196051/5423/54935/3612/2139/57662/80895/5531/84309/11122/115024/51251/11266/9858/29085/284352/333926/26229/3486/328/2029/3636/1850/5496/91272/114783/64748/5580/5300/5725/23381/9701/6305/54840/51205/92609/90673/84687/7040/8189/130367/5801/29101/3613/5499/5210/10421/27068/5526/58490/5536/6418/644…	364
GO:0001503	GO:0001503	ossification	310/10804	412/18866	1.17e-14	5.63e-13	3.15e-13	1311/654/115908/9636/642658/7059/4192/54829/51025/1277/6696/6209/6169/7481/51547/79176/7291/10312/81621/3336/4221/7477/6320/10189/2091/2101/1290/91461/3486/3636/22801/10272/2194/22904/525/51564/6348/54795/27316/1655/4037/5364/10514/468/10457/23353/7474/7040/4256/2261/3295/7290/56975/2068/3021/3727/5245/5595/1301/1050/29887/207/3183/6678/55512/57665/7286/79412/154/26156/6863/506/5701/9249/23560/14…	310
GO:0002478	GO:0002478	antigen processing and presentation of exogenous peptide antigen	149/10804	177/18866	1.21e-14	5.8e-13	3.25e-13	24137/11004/29127/3832/5721/3835/1175/3551/3118/1174/5688/5719/2207/5691/5695/5710/8655/5692/4689/5684/1211/5689/3108/5693/6712/5709/5686/3120/10053/64837/11258/3902/5706/5682/5720/10120/1535/3112/5698/9861/10540/1514/5705/5702/4688/5685/83547/3115/5704/1509/1785/6396/3797/5701/10213/6891/3123/8673/5683/5694/3122/11127/5690/5714/1173/3693/5708/8905/6892/161/160/5717/5699/9491/3134/3119/5696/811/5…	149
GO:0007044	GO:0007044	cell-substrate junction assembly	91/10804	99/18866	1.76e-14	8.19e-13	4.58e-13	55920/57662/7070/6281/9270/29984/1613/71/9448/2017/9344/6714/613/9647/1307/977/7248/8394/8829/5747/5339/5879/26585/6385/2335/56940/54361/5170/94/8861/387/7205/10420/2185/57669/25/2039/4323/6548/5795/84962/23122/3915/8874/4653/9748/3987/7422/7010/10395/4088/6093/3691/23332/23603/5728/22998/596/5796/1946/3909/90102/23499/395/9475/347/3655/3791/667/7057/1845/8826/4035/88/7094/3914/2824/87/3678/3673/…	91
GO:0051495	GO:0051495	positive regulation of cytoskeleton organization	186/10804	230/18866	2.12e-14	9.7e-13	5.43e-13	10615/80115/25886/225689/3265/10178/100287171/7481/6188/81873/5202/11075/64223/29109/374666/5902/51466/55558/1020/55971/10095/6281/9270/9535/5987/1072/3984/9026/11151/10094/402/10300/7454/10552/10093/23636/3059/2017/55845/389/9647/8936/10458/2041/4771/57175/28984/6369/89848/10456/6863/8440/9463/5216/7248/7016/55435/3055/8829/4733/3304/55968/5879/10092/335/2242/5341/29108/55755/3303/23647/10050665…	186
GO:0071166	GO:0071166	ribonucleoprotein complex localization	115/10804	131/18866	2.54e-14	1.14e-12	6.36e-13	7919/10212/29894/6209/8106/23212/79902/26993/79228/56943/10482/199746/6430/10189/9984/26121/11097/4116/6427/7884/10898/3181/11338/6431/23225/8086/9295/23381/26097/80145/5901/10921/6432/8189/79023/4869/3692/29107/65109/57122/55706/51692/8480/23636/8683/9775/54888/55795/29890/22916/6426/6428/348995/7514/6429/2733/65083/55341/84946/6741/6396/8563/7248/9688/8888/9939/53371/23511/23165/1984/11260/3087…	115
GO:0006520	GO:0006520	cellular amino acid metabolic process	261/10804	340/18866	2.57e-14	1.14e-12	6.41e-13	51380/2875/65263/95/5721/56922/6611/440/6472/57176/4357/10993/2356/84245/84680/5688/55152/3028/56954/7263/5719/7407/5691/5831/5695/5710/85007/5692/80150/5684/1733/790/259307/2617/4946/64122/2639/5689/23564/7965/5693/468/113675/5709/5686/5464/5859/2193/10056/435/80222/23657/9521/79587/5092/5706/27068/191/38/5682/8985/5720/125061/55556/5805/833/441024/883/2618/10295/6999/51067/587/5471/5698/9861/57…	261
GO:0043620	GO:0043620	regulation of DNA-templated transcription in response to stress	103/10804	115/18866	2.69e-14	1.19e-12	6.66e-13	5721/6921/1649/3162/3297/6923/4582/7311/5688/6233/5719/5691/5695/5710/5692/5684/10636/5689/5693/468/5709/9978/5686/112398/5706/5682/5720/7314/5698/9861/5705/5702/7428/5685/22933/5704/1388/8440/5701/10213/8994/6195/5683/5694/5690/5714/10985/7316/5708/3303/5970/10370/112399/5717/5699/9491/83667/5696/23198/4504/1051/5716/5598/4690/5718/54617/25994/55662/5707/10197/10365/9774/8453/84181/3309/1387/405…	103
GO:0016049	GO:0016049	cell growth	360/10804	490/18866	3.52e-14	1.52e-12	8.54e-13	348/11007/7349/1031/7919/6790/6696/10459/393/1855/400410/54512/1032/10591/55210/3249/7481/28956/221927/11054/29882/84275/54555/3475/81621/6794/51548/3624/23404/55558/1020/8751/5361/84717/6860/8904/10038/3486/684/51447/214/10500/2023/27346/10110/7869/2664/10399/5300/6832/6494/10631/51079/56848/147138/55540/3984/8314/1627/28988/668/7474/10425/84687/7040/11344/112398/6597/10298/201163/5393/8408/8877…	360
GO:0043281	GO:0043281	regulation of cysteine-type endopeptidase activity involved in apoptotic process	175/10804	215/18866	3.94e-14	1.68e-12	9.42e-13	332/80758/55367/27113/400410/1032/9141/83596/7186/581/6188/3297/3336/572/27429/8996/55011/2876/3329/10541/10016/55655/4609/409/54475/23204/9131/25824/1612/8772/6622/10399/4318/26355/80196/51079/3965/23151/51024/51499/6850/668/9026/578/10542/8717/64780/5447/4102/5366/666/6714/9647/207/841/11315/54205/10134/100129128/939/5468/7483/1509/114769/55081/5134/27074/2537/1800/3146/5894/407019/6195/2149/64…	175
GO:0002433	GO:0002433	immune response-regulating cell surface receptor signaling pathway involved in phagocytosis	120/10804	139/18866	1.07e-13	4.32e-12	2.42e-12	7410/2214/196051/3500/28793/8398/28394/28809/3503/28796/10095/28457/28797/5580/5335/28908/28442/3502/71/3984/6850/3514/28820/3539/28299/28434/28424/28392/28920/28461/10094/7454/10552/28813/10093/28450/28778/2212/28822/28912/28937/28930/28776/28395/55845/6714/5595/28825/28439/28452/28938/3501/10458/28791/28420/28874/28940/51517/28823/28907/28834/3055/26999/3538/28913/5747/5879/5338/28876/10092/406…	120
GO:0071897	GO:0071897	DNA biosynthetic process	160/10804	196/18866	3.01e-13	1.15e-11	6.43e-12	7083/9212/63922/4751/9768/1063/9636/7919/9894/7298/5984/225689/10459/84875/3978/1032/5424/5982/5111/10715/79075/5425/5478/11284/4221/5423/55651/27434/7311/6119/3178/6233/25970/4931/56655/54433/199990/3181/4609/409/5155/27343/3184/124739/57804/5985/23381/65057/5983/908/10576/5428/5570/56897/7203/8877/55666/1736/7706/201973/27000/54107/55505/7314/22948/5245/7353/6714/5595/3980/10728/5609/3183/10574…	160
GO:0051701	GO:0051701	interaction with host	171/10804	212/18866	3.69e-13	1.4e-11	7.81e-12	983/7919/23513/3838/8106/92421/79581/79228/5478/3921/572/10572/10189/9984/8764/10155/7293/10898/81559/2597/156/5987/3965/80145/91392/6993/8372/8408/7706/1525/9830/5245/81607/6714/1514/222256/841/27243/128866/949/6256/942/79720/7037/8563/920/8519/9706/3434/1380/3837/11331/6737/3123/8673/6404/3304/3693/8692/3303/23265/7251/10318/598/10410/81603/51193/10018/6950/27183/1234/5818/7405/5481/5091/2885/9…	171
GO:0036294	GO:0036294	cellular response to decreased oxygen levels	175/10804	218/18866	4.46e-13	1.67e-11	9.33e-12	1869/890/891/5721/6921/7291/3654/3162/6923/784/101/572/378938/114990/7311/8996/5688/10273/6233/5719/2021/5691/5695/4194/5710/4609/1978/29923/5692/2023/1788/5684/9131/5689/26355/5693/468/25950/5709/9978/5686/112398/51142/5706/5682/29997/5720/7314/8614/5366/6714/5698/2030/9861/5705/5702/207/7428/28984/5685/84701/22933/5704/114769/9463/26608/7248/5701/10213/8994/11331/1263/5683/5694/5690/5714/7316/5…	175
GO:0034250	GO:0034250	positive regulation of cellular amide metabolic process	139/10804	167/18866	5.81e-13	2.14e-11	1.2e-11	7349/51334/7919/6156/55695/26986/6203/56339/6895/8398/51654/6199/5935/84300/65110/20/5436/1019/5580/10399/3184/1153/26995/56848/57409/65094/81554/84881/1942/8893/29081/6659/4869/3692/23410/285367/65109/836/54931/79072/9775/5315/84305/6154/6191/5595/708/23178/3191/6610/55245/143244/6125/3646/55512/27230/6256/55005/8440/84769/3872/23367/8664/8872/54103/1994/1981/1938/54915/51441/1984/55226/1968/106…	139
GO:0022604	GO:0022604	regulation of cell morphogenesis	362/10804	499/18866	5.84e-13	2.14e-11	1.2e-11	348/115703/5881/4192/6696/393/1365/1855/2902/79006/26012/8499/51188/25805/3249/55920/10084/29882/5649/3475/6794/22854/7070/55558/1020/10494/10675/5361/5365/6860/23363/10500/6281/6348/58480/9270/7869/2664/29984/752/816/10631/5364/1072/1613/3984/1627/29780/1364/1942/28988/7474/6284/11344/11151/4343/118813/9368/65249/7940/396/226/84446/116985/755/2245/2017/9344/389/6714/708/26039/5064/51330/84894/18…	362
GO:0019693	GO:0019693	ribose phosphate metabolic process	315/10804	427/18866	5.96e-13	2.18e-11	1.22e-11	8473/4832/6901/65990/54209/4831/54963/26289/7114/513/790955/521/3704/8694/79902/4830/1329/1537/516/26471/353/572/256281/9551/514/7086/11332/10654/51548/3615/112/7371/11097/6576/2987/84320/60490/25874/54995/2584/2194/5211/2023/10005/9605/23225/83549/2597/54541/790/3251/30968/8086/4597/2639/22934/56848/79071/11182/2027/5901/80347/7040/5150/7167/79023/3692/10632/2821/117145/201163/3614/64834/3939/10…	315
GO:0010810	GO:0010810	regulation of cell-substrate adhesion	174/10804	217/18866	6.3e-13	2.27e-11	1.27e-11	5881/4192/1277/55920/4221/57662/7070/8751/10675/6281/9270/9806/29984/10631/136227/1613/71/6904/9448/285/402/8631/1295/6714/708/4321/5328/9647/3728/2041/4771/4814/6370/10519/1785/1307/7248/55435/8829/5590/2244/2523/5747/5879/335/182/5880/26585/7448/246/6385/811/57580/2335/56940/50488/780/10109/54361/1236/948/5054/94/8861/387/253725/5034/2185/57669/998/6789/916/5291/25/8573/81/2039/255743/2932/4323…	174
GO:0001738	GO:0001738	morphogenesis of a polarized epithelium	123/10804	145/18866	8.13e-13	2.87e-11	1.61e-11	115908/23513/1855/89958/5721/7481/163183/1951/1175/57662/5688/5719/5691/5695/80199/5710/5692/409/5684/50855/5689/5693/5709/90410/71/5686/7474/57664/9368/5706/5754/5682/54903/5720/84446/1741/5698/9861/5705/5702/1857/9024/5685/5704/5216/5701/10213/5683/5694/5879/5690/5714/6423/1173/5708/161/160/1856/5717/8323/6259/5699/54806/9491/5696/3911/10890/128272/23198/22943/57154/5716/387/5718/998/4300/26146…	123
GO:0048732	GO:0048732	gland development	325/10804	443/18866	8.54e-13	2.98e-11	1.67e-11	4485/128239/2146/7919/9133/6790/7298/81606/4192/80279/23513/6156/8862/3265/2624/5111/2001/3249/440/581/7481/4830/2671/4357/3162/2356/6794/353/5423/7392/7477/706/6430/25807/159296/1396/5361/2876/55897/6495/9935/10272/2194/4580/6899/80139/3280/6881/8772/5106/790/3184/1896/8379/1628/171023/7474/7040/3235/1460/7001/6647/9368/38/51043/208/5589/79084/7372/64220/6134/5315/51599/5471/6714/5595/2030/6909/…	325
GO:0002244	GO:0002244	hematopoietic progenitor cell differentiation	142/10804	172/18866	1.18e-12	4.05e-11	2.27e-11	7153/54443/2624/5721/23212/641649/55716/56339/3624/5688/6929/6688/5719/64428/147808/5691/5695/5710/10272/5692/5684/3280/5689/10538/5693/5709/147744/54517/5686/51205/7040/6659/201163/5706/85439/5682/2068/5720/9119/93436/5698/9861/5705/5702/5777/5685/55512/3213/5704/5134/9739/5701/3313/10213/5683/5694/4005/865/4602/1938/5977/5690/5714/10443/51441/5341/5708/8692/5717/5803/5699/9491/22890/5696/23198/…	142
GO:0051348	GO:0051348	negative regulation of transferase activity	227/10804	296/18866	1.49e-12	5.04e-11	2.82e-11	348/5347/1031/80279/10459/1855/1032/5753/100287171/10715/4085/79706/6201/4221/10221/5585/10641/57761/6895/7070/79007/11122/29085/51654/1850/6135/94032/9349/9270/84335/5580/9535/6622/10399/10636/5987/9555/3984/80851/64853/5859/79643/5570/4869/2873/1445/7249/836/23636/5575/51637/23624/6714/4298/1050/9647/207/5777/9479/1846/2041/5998/1849/11315/4771/81848/10454/6125/3315/51422/5468/104/5569/10519/28…	227
GO:0008637	GO:0008637	apoptotic mitochondrial changes	108/10804	125/18866	1.64e-12	5.53e-11	3.1e-11	1869/51025/79017/89941/27113/638/7755/9141/581/572/2139/8398/8996/2876/3329/409/27166/93974/4318/10105/26355/11040/51024/51499/92609/90427/9026/487/578/117145/292/7534/400916/5366/666/10962/207/841/84883/55486/56947/2537/282991/284114/3002/64422/79680/29108/3303/637/7027/7533/598/7532/2931/5329/10018/5534/57805/3433/7531/664/8326/5716/5599/2730/28978/5533/23368/3479/10971/4836/55288/25994/3099/10…	108
GO:0001558	GO:0001558	regulation of cell growth	309/10804	420/18866	1.74e-12	5.81e-11	3.25e-11	348/11007/7349/1031/7919/6696/10459/393/400410/54512/1032/10591/55210/3249/7481/28956/221927/11054/29882/84275/54555/3475/81621/6794/3624/23404/55558/1020/8751/84717/6860/10038/3486/684/51447/10500/2023/27346/10110/7869/2664/10399/5300/6832/6494/51079/56848/147138/55540/3984/8314/1627/28988/7474/84687/7040/11344/112398/6597/10298/201163/5393/8877/118813/56994/3021/5245/1535/2017/9344/4722/3300/55…	309
GO:0006457	GO:0006457	protein folding	182/10804	230/18866	1.8e-12	5.95e-11	3.33e-11	64714/6625/130872/64772/51364/10471/9141/3311/23640/5478/5202/3336/81572/10856/11140/10465/3329/10131/27433/5203/4820/169714/5204/51035/2783/10105/3338/6904/6903/908/10576/9049/9093/1460/7203/10450/121506/8877/79031/6449/64175/23275/27000/7266/53938/5589/131118/56605/22948/134266/51726/10598/5479/10726/27348/3300/3310/80273/10728/6902/10574/51182/131474/3315/2580/10575/5887/23770/51645/10694/8033…	182
GO:1905330	GO:1905330	regulation of morphogenesis of an epithelium	148/10804	181/18866	1.8e-12	5.95e-11	3.33e-11	115908/4192/1855/89958/5721/7481/1951/1175/63943/388591/3687/51548/5688/5719/5691/5695/5710/6495/5692/409/5684/3217/50855/5689/5693/5709/5686/7474/57664/5706/5754/5682/54903/5720/3627/5698/9861/6909/5705/5702/1857/51804/5685/6256/5704/5216/5701/10213/11331/5683/5694/5154/5879/5690/5714/6423/1173/5708/26585/161/160/1856/5717/8323/6259/5699/54806/9491/6608/5696/4435/367/128272/54361/23198/22943/571…	148
GO:0097345	GO:0097345	mitochondrial outer membrane permeabilization	54/10804	55/18866	1.93e-12	6.32e-11	3.54e-11	1869/89941/27113/7755/581/572/2139/93974/90427/9026/578/292/7534/400916/5366/666/841/282991/284114/3002/79680/3303/637/7027/7533/7532/2931/10018/5534/7531/664/8326/5599/28978/5533/23368/10971/4836/55288/64112/2729/2932/79594/7529/7159/7029/7157/54978/10449/2810/596/255027/665/8626	54
GO:0031668	GO:0031668	cellular response to extracellular stimulus	197/10804	253/18866	3.67e-12	1.16e-10	6.52e-11	213/1277/4521/11133/55630/440/7391/3162/84219/784/10641/7392/8644/3178/8131/79792/6502/10634/199/79077/9131/6494/10631/10514/468/10919/84687/11152/201163/8408/80149/84446/81788/5366/5595/7378/3191/143686/9024/2350/54474/51422/51022/6720/6715/5468/26100/4141/9463/26608/7248/166/84557/1030/25828/56270/22863/8805/5571/79726/1981/22938/64121/10325/4067/2242/10985/6423/4023/1312/27327/83667/114131/159…	197
GO:0009259	GO:0009259	ribonucleotide metabolic process	305/10804	416/18866	4.9e-12	1.51e-10	8.45e-11	8473/4832/6901/65990/54209/4831/54963/26289/7114/513/790955/521/3704/8694/79902/4830/1329/1537/516/26471/353/572/9551/514/11332/10654/51548/3615/112/7371/11097/6576/2987/84320/60490/25874/54995/2584/2194/5211/2023/10005/9605/23225/83549/2597/54541/790/3251/30968/8086/4597/2639/56848/79071/11182/2027/5901/80347/7040/5150/7167/79023/3692/10632/2821/117145/201163/3614/64834/3939/10476/5210/57122/215…	305
GO:0071559	GO:0071559	response to transforming growth factor beta	200/10804	258/18866	5.37e-12	1.65e-10	9.22e-11	642658/1745/54829/1277/9141/25805/6794/4221/114990/7311/10273/6233/23625/409/80139/9719/50855/5300/10631/2022/7474/7040/201163/1281/10755/116844/9404/7044/7314/58495/8576/6714/2339/10454/163126/3622/1785/753/5590/1030/4054/5747/22938/1278/7316/383/9518/3693/8692/3303/64081/6386/10370/3326/3248/56940/4435/51701/142/11171/57530/65997/2534/2530/4092/2805/51341/54361/5170/57154/864/4053/9110/5598/94/…	200
GO:0007163	GO:0007163	establishment or maintenance of cell polarity	174/10804	220/18866	5.97e-12	1.81e-10	1.01e-10	5347/1058/11004/5881/2302/23513/89958/3993/7481/163183/4085/10312/64130/10403/6794/7477/57662/23625/10494/6624/3280/9265/10399/50855/29984/51571/1072/90410/29780/7474/6993/9368/56647/5754/84446/4752/1741/389/8825/9024/3996/4133/9886/9267/5310/5590/2011/391/5747/55968/51248/5879/10092/6351/5880/79109/55755/3326/9183/7465/22902/10653/889/10890/9750/4926/9793/23286/1236/9181/3064/10565/6363/2319/387…	174
GO:0060537	GO:0060537	muscle tissue development	300/10804	409/18866	6.72e-12	2.02e-10	1.13e-10	407014/983/891/2648/1063/7919/642658/55692/6901/5600/7291/3475/26471/406984/2139/9328/221496/23493/51548/4729/1020/8131/2876/23363/10038/55897/6495/26576/84300/409/6899/10362/8819/5300/1655/246329/10521/90410/50937/2022/668/7474/2010/7040/3235/25776/201163/10211/1281/1525/693175/64220/1301/6909/2539/93185/27101/2817/2006/51804/64855/10848/6256/9242/4637/22933/140465/7248/2280/56261/1938/26585/354…	300
GO:2000027	GO:2000027	regulation of animal organ morphogenesis	197/10804	254/18866	7.12e-12	2.13e-10	1.19e-10	115908/4192/54829/1855/89958/5721/3249/581/7481/1951/7291/1175/388591/5688/5719/5691/5695/5710/55897/6495/4609/5692/409/6899/6431/5684/3280/3217/50855/5689/5693/5709/5686/2022/7474/57664/5706/5754/5682/54903/5720/5447/5698/9861/6909/5705/5702/1857/4487/51804/5685/6256/3207/5704/5216/5701/10213/11331/401138/5683/5694/5154/10498/5879/5690/5714/6423/80320/182/1173/5708/26585/10370/161/160/1856/5717/…	197
GO:0017038	GO:0017038	protein import	160/10804	200/18866	7.61e-12	2.27e-10	1.27e-10	983/348/51025/140823/3838/503542/9141/79902/51501/55929/54543/5190/5192/10452/10469/3329/1894/10155/9349/9131/5580/84268/9679/10440/6850/5901/92609/7040/30000/29107/7249/57122/9409/55027/80149/8841/10245/23636/131118/55374/134266/3059/80273/4321/1871/10204/207/56993/23435/3728/1434/131474/5830/57506/5569/84134/9688/51366/25813/3837/1994/11331/5514/100287932/8882/5189/9670/10073/53371/23511/8692/5…	160
GO:0000302	GO:0000302	response to reactive oxygen species	184/10804	235/18866	7.79e-12	2.31e-10	1.29e-10	983/348/890/2146/1277/55139/140823/51157/7295/5111/57332/116988/7186/6188/9973/3162/3297/572/8644/10494/2021/2876/10645/5831/3329/1894/328/10131/9131/7703/25824/5580/10399/3184/4318/10105/54840/84334/51526/578/23410/3747/1719/7001/8877/3939/6647/54936/836/5536/6382/6714/5052/5595/1017/207/11315/10587/143686/10013/55512/51022/7226/5601/1785/1800/84557/4358/4846/1263/10280/4602/1938/383/8692/4314/5…	184
GO:0007164	GO:0007164	establishment of tissue polarity	106/10804	124/18866	1.13e-11	3.28e-10	1.83e-10	115908/1855/89958/5721/7481/1951/1175/5688/5719/5691/5695/80199/5710/5692/409/5684/50855/5689/5693/5709/90410/5686/7474/57664/5706/5754/5682/54903/5720/84446/1741/5698/9861/5705/5702/1857/9024/5685/5704/5216/5701/10213/5683/5694/5879/5690/5714/6423/1173/5708/161/160/1856/5717/8323/6259/5699/9491/5696/128272/23198/22943/57154/5716/387/5718/998/4300/81839/5707/10197/25/10082/23002/64750/8322/65250/…	106
GO:0043087	GO:0043087	regulation of GTPase activity	346/10804	481/18866	1.16e-11	3.3e-10	1.85e-10	8786/398/128239/2146/115703/116983/29127/2302/23513/393/414189/10188/3265/26086/23526/3993/7410/5905/116988/80728/7481/57139/374403/55920/55738/27237/6362/64223/9138/26084/6001/5902/10641/7070/27352/9905/6242/55558/5361/8131/5365/1894/55635/153/28964/409/9605/64926/6281/6348/9270/2664/10399/10636/5996/6349/5300/6494/79090/5364/201176/26000/6305/6904/79874/9744/259173/7474/64333/9448/2873/6993/201…	346
GO:0032868	GO:0032868	response to insulin	216/10804	283/18866	1.17e-11	3.33e-10	1.86e-10	8473/2875/7425/64900/245973/7391/10312/84275/353/11132/57761/51237/6430/51083/2101/155066/55971/3636/1978/525/6431/22937/1019/5106/5580/790/533/29988/8836/9296/3692/7249/51043/208/5315/80318/5471/6714/207/10458/143686/6429/6720/6715/5468/4141/2692/528/7248/133/527/5590/376497/51606/27131/8503/3033/9550/4067/4023/57727/5872/5970/28999/83667/9564/376267/7532/2931/55829/4435/142/8992/10890/1176/1407…	216
GO:0001837	GO:0001837	epithelial to mesenchymal transition	126/10804	152/18866	1.25e-11	3.48e-10	1.95e-10	2146/4192/1277/10459/145258/25805/3249/7481/7291/81610/114990/23493/3182/8751/406941/80199/10155/10016/348262/80139/1655/10521/2022/1942/7474/7040/23275/693175/6949/58495/9820/4487/54949/28984/753/4855/6423/182/26585/64081/6386/11171/4092/54361/3169/4017/5515/59349/26508/553115/9221/6615/80709/3066/57669/23187/153090/650/283149/6275/55223/693158/51094/2932/152007/3553/90/27250/7046/10439/51176/23…	126
GO:0043123	GO:0043123	positive regulation of I-kappaB kinase/NF-kappaB signaling	151/10804	188/18866	1.65e-11	4.54e-10	2.54e-10	3661/1936/142678/7186/81858/3654/3162/10616/3551/8767/1894/65992/684/79155/8772/54862/6574/5987/1896/3965/11040/7329/6284/10542/8717/28952/7706/23636/5536/9830/347734/389/207/841/84336/7052/55072/10769/57506/114769/7037/10342/920/84433/286343/6737/9641/3123/92140/51523/57153/4055/2280/2149/54503/5970/23390/23476/834/339123/222068/81603/1653/51246/7334/2534/329/1236/148022/948/4615/6363/170506/387…	151
GO:0062012	GO:0062012	regulation of small molecule metabolic process	329/10804	456/18866	2.05e-11	5.58e-10	3.13e-10	341/348/654/2171/2648/4485/8473/2875/6901/65990/54209/440503/7114/1196/114899/283871/5721/79902/11091/51547/1609/7291/26471/572/57761/10654/51548/8644/5688/7108/11097/6713/5719/58526/11266/5691/5695/3486/5710/219743/5692/2194/2023/5261/23225/7262/5155/5684/22937/54541/6622/8086/4946/4597/5689/60343/5693/56848/79071/11182/5709/10296/5686/5901/90673/64788/2224/7040/51451/79023/37/3692/201163/5499/5…	329
GO:1905897	GO:1905897	regulation of response to endoplasmic reticulum stress	82/10804	92/18866	2.23e-11	6.06e-10	3.39e-10	1649/581/10987/91319/2907/91304/26471/65992/51035/10399/7327/7873/282679/578/6449/4102/5366/666/337867/10062/11315/9024/10134/51283/1388/8440/51136/7917/3303/55741/598/101928527/84447/55829/10869/7376/10018/51060/4690/153090/2081/5770/23645/10961/240/8975/29979/3309/10488/51009/29761/9695/4976/10551/7009/9097/10956/9451/258010/84919/23411/10955/29978/10525/55161/7466/11153/27248/4779/4189/22926/1…	82
GO:0048284	GO:0048284	organelle fusion	117/10804	140/18866	2.32e-11	6.22e-10	3.48e-10	983/10815/8677/8675/581/203062/84895/112476/84286/6860/6810/415117/2023/30968/6622/6809/5864/81554/51024/2027/578/11151/8877/64601/23557/6687/208/6843/23400/116841/56947/662/1201/23176/7037/54927/10814/6891/8673/201164/10228/57393/5872/6811/6892/55669/2054/55647/64429/811/10490/10282/10939/6890/27183/79363/7405/2026/54332/9847/664/10493/9482/57617/84749/23355/9570/9342/54809/115209/4218/7879/8012…	117
GO:1901653	GO:1901653	cellular response to peptide	291/10804	398/18866	2.56e-11	6.76e-10	3.79e-10	890/8473/2875/177/54209/990/64900/245973/5905/7391/10312/84275/3297/353/11132/4221/57761/51237/6430/112/2101/8767/155066/406983/1020/55971/1663/328/8914/1978/525/9349/760/1019/5106/5580/533/29988/51024/9296/84687/1445/7249/51043/5447/208/5575/2740/1535/5315/80318/5471/6714/207/10458/3718/782/143686/1373/55512/4363/6720/6715/5468/4141/154/2692/528/7248/527/5590/5967/51606/27131/5747/8503/9550/4067…	291
GO:0002576	GO:0002576	platelet degranulation	109/10804	129/18866	2.75e-11	7.22e-10	4.04e-10	213/7114/83706/2207/2153/5155/350/54676/51571/7873/6850/7040/6813/6647/226/7423/7044/5267/8407/6678/29789/51368/2244/78991/7424/5154/4067/335/51097/5341/29106/1521/66005/22927/967/2335/10490/7450/10447/948/5054/2621/7076/5175/3479/54495/135228/7018/81/2039/308/51706/5265/10257/5004/7273/3671/5660/334/1893/55664/12/3082/10916/9948/27154/23052/374354/6812/139322/7422/928/10184/1675/2162/5768/22915/…	109
GO:0007050	GO:0007050	cell cycle arrest	182/10804	234/18866	2.89e-11	7.54e-10	4.22e-10	983/1869/2305/1033/891/1031/55367/6790/6300/4282/3265/1032/1877/5111/389541/1649/581/28956/84275/9238/64223/6794/90480/4582/406984/27352/3624/11186/1020/57060/4194/7709/10634/1025/4609/5496/22846/3276/10669/9349/1019/81857/10514/51147/94241/51499/84687/7040/6659/4849/10542/84897/5526/208/11180/25904/55004/6154/9125/25946/1017/6009/28984/51379/1874/55571/10769/87178/51422/55437/3642/5310/4436/6419…	182
GO:0071560	GO:0071560	cellular response to transforming growth factor beta stimulus	194/10804	252/18866	3.41e-11	8.82e-10	4.94e-10	642658/1745/54829/1277/9141/25805/6794/4221/114990/7311/10273/6233/23625/409/80139/9719/50855/5300/10631/2022/7474/7040/201163/1281/10755/116844/9404/7044/7314/58495/8576/6714/2339/10454/163126/3622/1785/753/5590/1030/4054/5747/22938/1278/7316/383/9518/3693/8692/3303/64081/6386/10370/3326/3248/56940/4435/51701/142/11171/57530/65997/2534/2530/4092/2805/51341/54361/5170/57154/4053/9110/5598/94/1906…	194
GO:0090151	GO:0090151	establishment of protein localization to mitochondrial membrane	48/10804	49/18866	4.94e-11	1.23e-09	6.88e-10	1869/140823/26519/27113/26517/9141/617/581/572/51079/26520/90427/90580/55750/7534/5366/56993/841/79568/25813/3002/5018/808/637/7027/285521/7533/7532/10018/5534/7531/5599/5533/29928/23368/10971/4836/64112/3320/3308/7529/7159/7029/7157/2810/596/8546/8626	48
GO:0008654	GO:0008654	phospholipid biosynthetic process	206/10804	271/18866	6.75e-11	1.64e-09	9.19e-10	27132/2171/6901/64900/7784/27124/1120/56623/1609/9091/51477/3612/8527/8398/54344/10654/8818/10555/8733/8904/79888/1119/3636/11145/9791/20/81490/5155/27315/4597/27440/204962/56848/284098/6305/51205/5833/2224/8525/9489/1460/79143/57664/56994/4598/55750/9600/64419/128869/26279/8813/336/10423/137964/23761/5298/79575/57171/80230/3931/10400/1201/56894/54965/80235/8394/376497/100996939/84188/57153/10809…	206
GO:0042594	GO:0042594	response to starvation	162/10804	206/18866	7.36e-11	1.77e-09	9.91e-10	213/6751/2875/11133/55630/1649/440/84219/10641/8644/3178/8131/10634/1978/5106/790/10514/468/10919/11152/201163/8408/158/80149/38/84446/81788/221937/5366/5595/27102/7378/3191/143686/9024/3607/1373/662/54474/51422/6720/6715/5468/26100/4141/9463/26608/23367/133/84557/9706/56270/22863/5571/79726/64121/10325/10985/5019/1312/3155/27327/83667/114131/65985/54468/81929/79567/9891/51520/83939/54361/1965/55…	162
GO:0046777	GO:0046777	protein autophosphorylation	183/10804	237/18866	7.79e-11	1.86e-09	1.04e-09	9212/9833/4751/6790/225689/4831/10188/7272/5753/1196/25989/1195/4294/3654/6794/1455/7070/6725/1020/10494/7535/10645/5605/10155/9149/5155/1612/790/4296/816/1613/11184/10457/11040/2022/6850/1445/8408/2261/57396/4140/5526/8576/9344/23400/9625/6714/5595/27102/613/207/23178/2049/65268/2041/415116/2050/7016/3055/25865/6503/9706/2011/8805/9261/5747/7424/5154/808/4361/5912/4067/2242/26585/57826/6793/8545…	183
GO:0071826	GO:0071826	ribonucleoprotein complex subunit organization	185/10804	240/18866	7.98e-11	1.9e-09	1.06e-09	7919/22889/23246/55692/101954278/6223/6636/6234/6209/6169/91695/101954272/8607/6204/6633/9129/56342/23212/6635/25804/51747/10181/6628/55015/3921/6152/6232/65003/6136/6895/26834/6147/6430/57819/10856/23521/8175/8996/6175/100151683/26121/51631/27341/55011/79752/6128/56949/6637/22827/8662/6193/8233/6208/6632/1207/26576/8666/6433/8667/54475/6135/51154/6431/51081/6631/93144/79760/27316/55052/9092/5496…	185
GO:0031503	GO:0031503	protein-containing complex localization	219/10804	291/18866	8.95e-11	2.12e-09	1.19e-09	332/10815/7919/10212/23513/29894/22994/6209/8106/3265/23212/79902/26993/79228/55920/7305/56943/5649/10482/199746/6430/10189/8636/9984/11097/4116/6427/51668/7884/10898/3181/11338/8655/112752/6431/23225/6421/11020/8086/6809/9295/23381/90410/7127/26097/80145/1627/5901/10921/6432/8189/79023/4869/3692/29107/9742/56850/65109/57122/55706/51692/64792/26160/23557/4599/8480/81832/23636/8683/9775/4600/54888…	219
GO:0007034	GO:0007034	vacuolar transport	123/10804	150/18866	9.33e-11	2.2e-09	1.23e-09	92421/29911/8906/51160/9179/374666/155382/55850/11267/79643/93343/84067/64601/23557/738/55048/23400/9146/27243/128866/23295/83547/2580/64089/80700/1201/154/79720/84313/22863/8943/51172/3303/23230/7251/84376/151636/7415/10490/5119/4926/375/27183/757/201475/51542/30849/57154/22879/9482/57617/3312/2896/9570/51510/63894/7879/6293/64400/6845/27072/51534/23585/79158/91782/114804/55737/64145/30845/10042…	123
GO:0022618	GO:0022618	ribonucleoprotein complex assembly	180/10804	233/18866	1.03e-10	2.42e-09	1.35e-09	7919/22889/23246/55692/101954278/6223/6636/6234/6209/6169/91695/101954272/8607/6204/6633/9129/56342/23212/6635/25804/51747/10181/6628/55015/3921/6152/6232/65003/6136/6895/26834/6147/6430/57819/10856/23521/8175/8996/6175/100151683/26121/51631/27341/55011/6128/56949/6637/22827/8662/6193/8233/6208/6632/1207/26576/8666/6433/8667/54475/6135/51154/6431/51081/6631/93144/79760/27316/55052/9092/54960/2207…	180
GO:1903008	GO:1903008	organelle disassembly	95/10804	111/18866	1.16e-10	2.69e-09	1.5e-09	983/92399/54543/27429/706/11140/79752/10645/65992/93974/51024/11152/7249/139341/28985/2017/23400/219402/11315/55486/7416/10013/1939/6720/10456/26100/51368/23130/84557/8562/2011/11331/56270/22863/2801/1263/64422/1513/4528/79065/57602/6811/2931/79876/51506/7415/55062/54463/493856/664/57154/3064/53918/11345/84749/84340/162427/65991/1459/3099/9776/6683/10059/55626/25793/6721/8878/10193/340061/10133/9…	95
GO:0006119	GO:0006119	oxidative phosphorylation	122/10804	149/18866	1.34e-10	3.09e-09	1.73e-09	983/891/1345/6901/65990/4723/513/790955/7388/521/4707/7381/4715/6472/4726/4716/1329/54539/1537/84275/27089/516/26471/1337/9551/4713/514/4694/4706/1349/126328/4729/4696/4708/4728/84300/1340/4695/4710/30968/6622/4702/10105/51079/9377/4712/10975/4705/4701/1351/4709/170712/7384/10632/374291/10476/4697/4731/215/517/539/1347/55967/1350/6834/400916/4700/4722/4725/84277/518/4717/509/522/6389/29796/54949/…	122
GO:0033108	GO:0033108	mitochondrial respiratory chain complex assembly	88/10804	102/18866	2.29e-10	5.07e-09	2.84e-09	6901/4723/284184/790955/100131801/617/4707/137682/7381/4715/4726/4716/54539/84275/10063/728568/4713/644096/4694/4706/126328/4729/51287/4696/4708/51295/4728/84300/4695/55572/28976/9131/4710/4702/51079/4712/4705/4701/84334/51204/4709/374291/4731/493753/84233/79072/55967/6834/4700/51300/4722/84987/4725/55863/25915/4717/29796/91942/54949/55245/4720/131474/83943/4714/4718/4711/25813/90871/100303755/13…	88
GO:0150116	GO:0150116	regulation of cell-substrate junction organization	61/10804	66/18866	2.29e-10	5.07e-09	2.84e-09	55920/57662/7070/6281/9270/29984/1613/71/9448/6714/9647/1307/7248/8829/5747/5879/26585/6385/56940/54361/94/8861/387/57669/9922/382/25/2039/4323/6548/5795/23122/4653/9748/3987/7422/7010/10395/4088/6093/23332/23603/5728/22998/1946/90102/23499/395/9475/347/3791/7057/1845/8826/4035/2824/10982/2042/6422/7414/11170	61
GO:0009411	GO:0009411	response to UV	115/10804	140/18866	3.08e-10	6.64e-09	3.72e-09	9212/55872/9768/92815/138162/2237/400410/1032/5424/5111/10715/581/7391/150678/6794/57654/90313/4221/56339/10856/1396/26155/3150/2876/4609/54929/79913/1153/468/94241/51499/90427/578/4869/8372/836/2068/201973/84446/7507/6154/207/5609/23028/2067/114769/4436/7319/2071/2956/7320/51455/8692/2073/3364/5970/51150/22890/7528/602/142/595/57805/5481/1965/1643/545/5599/83695/170506/7508/8450/5371/54617/4216/…	115
GO:0051648	GO:0051648	vesicle localization	176/10804	229/18866	3.5e-10	7.49e-09	4.19e-09	23513/225689/146439/1294/8499/5413/64284/10312/6794/1020/6860/10016/2153/55638/10948/10947/4935/83930/1522/79090/55330/10652/5864/10053/79083/23557/4599/84446/4600/92558/4542/27095/9230/10540/2647/8825/51693/9892/9024/10113/388552/1201/22870/54732/4133/1785/6396/10342/1453/55435/1861/5590/8775/282991/84364/51399/83696/2801/8943/84062/11127/55291/157769/26276/57555/81876/6811/122553/8263/64005/107…	176
GO:0140014	GO:0140014	mitotic nuclear division	214/10804	286/18866	3.61e-10	7.7e-09	4.31e-09	11065/991/332/4605/9232/22974/90990/51203/983/10460/3833/9212/113130/81620/24137/10615/5347/891/4751/11004/9088/11130/4288/27338/9055/1063/55143/23397/9133/6790/9787/29127/699/54443/3832/9319/701/10459/990/7272/92421/8260/3835/23212/51529/1104/51547/26993/79075/286053/4085/79980/54892/10403/54998/5902/29781/25970/23363/10361/54461/5155/91272/9985/11044/8086/51433/8379/5300/246184/9555/1613/5901/9…	214
GO:0007517	GO:0007517	muscle organ development	293/10804	407/18866	3.81e-10	8.08e-09	4.52e-09	407014/983/891/2648/1063/7919/642658/55692/6300/6901/5600/145258/7291/53834/26471/406984/9328/221496/23493/51548/78994/1020/2876/10038/94104/6495/22801/26576/84300/409/6899/10362/8819/2115/5300/1655/246329/100128927/10521/50937/2022/668/7474/2010/7040/3235/10211/1281/6717/1525/3627/693175/55352/221937/64220/1301/6909/2539/93185/5463/2817/2006/4487/51804/64855/163126/27230/6256/9242/4637/22933/104…	293
GO:0045216	GO:0045216	cell-cell junction organization	163/10804	210/18866	4.1e-10	8.57e-09	4.8e-09	654/79778/389813/24146/11187/1365/421/1366/7481/3551/25861/57662/6624/83605/1894/80139/51564/50855/27134/1501/71/6904/1364/7040/1445/201163/402/1525/81607/51599/389/6714/8502/92359/222256/3728/4771/2701/92140/2149/865/25930/9253/10266/25945/90952/57555/5872/144100/100506658/57863/1015/3801/79977/5818/4092/1000/9071/2702/83660/387/5819/183/1003/6615/5175/2706/998/1009/5817/1495/2705/5566/1948/8443…	163
GO:0030198	GO:0030198	extracellular matrix organization	285/10804	395/18866	4.47e-10	9.26e-09	5.18e-09	1311/4320/642658/1300/1277/6696/633/100287171/1294/4319/3249/340267/101/81621/3687/22854/1290/8751/10609/6624/4791/22801/79709/5155/9719/9806/9509/10319/4324/4318/10631/1298/2022/7040/10585/10211/1281/80781/150356/2068/375790/8985/4148/56605/60626/1295/1301/4321/1514/3689/2006/28984/50509/6678/55512/826/1307/871/4016/1462/7276/2244/4054/4358/4237/27035/5747/84628/5154/2620/6692/1278/165/1513/682/…	285
GO:0043467	GO:0043467	regulation of generation of precursor metabolites and energy	130/10804	162/18866	4.72e-10	9.7e-09	5.43e-09	983/891/8473/65990/79902/6472/84275/10063/26471/51548/11097/84300/10131/27166/5261/23225/7262/54541/6622/8086/10105/56848/11182/90673/84334/51204/79023/3692/201163/5499/5210/57122/215/55706/29997/8480/1347/23636/208/84277/84273/207/23178/8445/348995/11315/87178/51422/6396/9688/5208/134145/11331/5571/53371/23511/9167/23165/2203/9883/2931/7415/339123/55829/81929/100101267/55746/5230/51341/9631/1124…	130
GO:0006283	GO:0006283	transcription-coupled nucleotide-excision repair	66/10804	73/18866	4.85e-10	9.94e-09	5.56e-09	5984/3978/5437/5424/5982/5111/10987/5425/5441/5439/57654/5438/7311/6119/6233/3150/56949/5436/5440/57804/10980/5985/9978/5983/64708/2873/10450/4331/5434/57461/2068/91603/7314/7515/7507/3980/27339/2067/6118/2071/7316/6917/404672/2073/1022/8533/7874/10920/2965/5433/8450/51138/2967/902/5432/5431/1642/8451/6117/50813/9318/5981/9716/51426/2033/5430	66
GO:0001885	GO:0001885	endothelial cell development	59/10804	64/18866	6.01e-10	1.22e-08	6.81e-09	1365/3551/26084/7477/2876/83605/2194/27134/2022/54345/80781/8985/5624/4855/57826/2889/26051/10411/7430/1003/5175/3397/5802/54538/169044/50848/7132/3553/4301/118/1499/9294/11061/9414/9693/1306/9076/153562/7122/7422/1903/5906/6093/3383/7082/7716/4233/5138/9475/57493/6781/2150/5962/4478/2947/91663/5144/25932/7414	59
GO:0007033	GO:0007033	vacuole organization	138/10804	174/18866	6.41e-10	1.29e-08	7.22e-09	89849/29911/83460/10312/26471/10641/84286/8131/23241/54982/90678/2023/81671/90410/94241/2027/11152/11151/8408/84067/64601/23557/23400/55004/89781/60673/128866/1201/26100/23130/84557/56270/22863/64422/51172/55968/79065/55858/8396/81876/55054/84376/440026/55647/6048/9897/401409/375/27183/55254/2026/4504/55062/57154/57617/5287/11345/137886/2896/83452/51552/23256/51510/5861/7879/9776/64400/55626/7915…	138
GO:0034341	GO:0034341	response to interferon-gamma	157/10804	202/18866	7.19e-10	1.44e-08	8.04e-09	65010/3665/3661/10379/6362/3118/51466/23521/11140/3663/684/6810/199/6348/2597/1612/5580/4938/6622/6349/816/1613/71/3965/3120/8638/7474/6813/55337/4940/7454/7706/6361/84166/83666/10062/4261/6369/3115/115362/6370/5468/3055/8519/112936/6737/51667/3123/965/3122/6351/383/3326/3460/7341/29927/55647/3394/6367/3134/3119/834/5724/10410/3117/81603/4435/3127/7376/445/58191/201475/54625/2058/9111/9482/6363/1…	157
GO:0090559	GO:0090559	regulation of membrane permeability	77/10804	88/18866	7.21e-10	1.44e-08	8.04e-09	1869/89941/27113/1365/7755/581/572/2139/84266/93974/23593/10105/90427/9026/578/6993/117145/292/6687/1670/7534/400916/5366/666/841/282991/284114/3002/79680/3303/637/7027/7533/598/7532/2931/10018/5534/7531/1267/4504/664/8326/5599/28978/5533/23368/10971/4836/55288/54922/3099/64112/2729/50848/2932/79594/6548/55353/7529/599/7159/7029/9414/7157/10015/54978/1386/10449/2810/596/2475/57493/255027/6774/665…	77
GO:0010717	GO:0010717	regulation of epithelial to mesenchymal transition	85/10804	99/18866	7.93e-10	1.56e-08	8.73e-09	2146/4192/1277/10459/25805/3249/7291/114990/406941/80199/348262/80139/2022/1942/7040/23275/693175/58495/54949/28984/753/6423/182/26585/64081/6386/11171/4092/3169/4017/5515/6615/3066/23187/153090/650/283149/55223/693158/51094/152007/3553/90/7046/10439/51176/23122/1499/6317/4851/6934/407006/1605/7074/54756/8313/4088/1601/205717/200734/23332/5728/652/161742/2475/2625/7042/147906/90102/4089/10630/356…	85
GO:0051893	GO:0051893	regulation of focal adhesion assembly	58/10804	63/18866	9.72e-10	1.88e-08	1.05e-08	55920/57662/7070/6281/9270/29984/1613/71/9448/6714/9647/1307/7248/8829/5747/5879/26585/6385/56940/54361/94/8861/387/57669/25/2039/4323/6548/5795/23122/4653/9748/3987/7422/7010/10395/4088/6093/23332/23603/5728/22998/1946/90102/23499/395/9475/347/3791/7057/1845/8826/4035/2824/2042/6422/7414/11170	58
GO:0090109	GO:0090109	regulation of cell-substrate junction assembly	58/10804	63/18866	9.72e-10	1.88e-08	1.05e-08	55920/57662/7070/6281/9270/29984/1613/71/9448/6714/9647/1307/7248/8829/5747/5879/26585/6385/56940/54361/94/8861/387/57669/25/2039/4323/6548/5795/23122/4653/9748/3987/7422/7010/10395/4088/6093/23332/23603/5728/22998/1946/90102/23499/395/9475/347/3791/7057/1845/8826/4035/2824/2042/6422/7414/11170	58
GO:0042255	GO:0042255	ribosome assembly	61/10804	67/18866	1.12e-09	2.14e-08	1.2e-08	23246/6223/6234/6209/6169/51001/91695/6204/56342/23212/3921/6152/6232/65003/6136/51116/6147/6175/27341/6128/6193/6208/54475/6135/51154/51081/93144/55052/29093/220717/29777/84231/55299/4839/4869/3692/29997/64963/55794/22907/6134/708/26284/6122/6125/84769/130916/22868/84154/51187/83939/51065/79631/51388/7520/6123/5591/51119/23195/54505/1654	61
GO:0071902	GO:0071902	positive regulation of protein serine/threonine kinase activity	251/10804	345/18866	1.32e-09	2.47e-08	1.38e-08	983/1164/55872/891/23162/128239/2146/9894/177/4282/990/3265/5600/10178/7186/28956/6188/4294/3654/101/64223/1163/5585/25759/7477/7311/8767/6233/55011/150/5605/10926/5155/6622/4296/11184/84231/6850/28988/7474/7040/10912/1445/7001/4331/6647/727/3619/7314/9344/6714/5595/207/84221/1616/5609/1857/728/1849/28984/10454/54956/6788/154/54465/10519/5310/22924/5606/8325/376497/5894/9261/2149/5154/808/9064/73…	251
GO:1990542	GO:1990542	mitochondrial transmembrane transport	86/10804	101/18866	1.54e-09	2.87e-08	1.6e-08	51025/123096/65990/140823/513/79751/521/51312/119559/1329/1537/84275/516/9551/54543/514/10452/10469/7263/58526/6576/7351/3329/25874/9131/30968/3954/10440/92609/81894/10632/83733/10476/54977/517/539/10245/131118/134266/31/84277/80273/518/509/522/131474/87178/51422/7069/506/79568/84134/91689/134145/10165/100287932/221154/55186/90550/94081/81034/29074/57380/51660/10367/80024/118980/1376/10939/498/13…	86
GO:0061138	GO:0061138	morphogenesis of a branching epithelium	146/10804	187/18866	1.6e-09	2.95e-08	1.65e-08	4192/63943/51548/5361/8914/6495/4609/3217/1522/2297/2022/7474/5499/6768/54903/6714/51804/441478/7052/6256/3207/133/3202/5310/8829/10481/80004/11331/5154/4855/6692/6423/26585/3549/2637/23129/54567/6608/79977/1512/10653/4435/3911/367/780/54361/3169/7475/2885/5727/9500/1906/3845/183/10765/56998/6789/5371/54922/4041/650/5058/25/4824/23213/255743/4323/4776/90/51176/1739/1282/151449/2719/8945/1499/6469…	146
GO:1903706	GO:1903706	regulation of hemopoiesis	349/10804	498/18866	1.64e-09	3.01e-08	1.69e-08	8367/2648/9636/3148/4192/8357/8784/2302/177/54209/3665/4831/3149/6666/2624/5721/11091/4830/7305/54892/101/8365/572/56339/10221/8351/56834/8360/3624/5688/6929/2101/8767/6688/5719/7535/5691/5695/5710/9935/11006/10272/4609/5692/27166/714/64332/3276/6348/5684/129138/3280/760/8772/5689/9092/8294/54681/5693/5709/3965/54517/5686/9757/6850/7040/6659/22985/1493/8363/3692/7001/201163/4343/6647/3902/5706/83…	349
GO:1903578	GO:1903578	regulation of ATP metabolic process	103/10804	125/18866	1.84e-09	3.35e-08	1.88e-08	983/891/8473/6901/65990/54209/7114/79902/6472/84275/26471/706/51548/11097/84300/2023/23225/54541/93974/6622/8086/10105/56848/11182/57673/79023/3692/201163/5210/57122/215/55706/8480/1347/23636/84277/348995/11315/51422/6396/9688/5208/134145/5571/53371/23511/9167/23165/2203/9883/7415/339123/142/81929/100101267/55746/5230/51341/9631/107075310/4927/387/3479/10762/7175/195827/23479/8021/10059/8604/5223…	103
GO:0009895	GO:0009895	negative regulation of catabolic process	236/10804	323/18866	2.14e-09	3.88e-08	2.17e-08	341/1869/6625/55872/8473/80279/51025/11187/54209/10459/340371/440503/2521/100287171/26986/9704/91319/4085/3162/81892/6201/26471/154791/27429/706/51548/150/4194/65992/8241/6135/8148/9349/54541/11044/51035/6622/3184/1153/7327/5300/1942/90427/282679/80772/2272/7249/1736/4904/79031/10755/6449/29997/11180/5245/54888/221937/79048/819/23400/337867/7432/336/207/23435/3183/11315/128866/10949/6125/83547/36…	236
GO:0002262	GO:0002262	myeloid cell homeostasis	123/10804	154/18866	2.41e-09	4.32e-08	2.42e-08	9636/3148/80279/6223/2624/581/6218/3162/54892/3624/6688/6229/2207/6208/9935/3276/129138/93974/55646/54681/10296/8314/22985/578/23657/6647/54977/836/2068/3059/5052/2539/3718/1054/23210/23774/669/3202/3313/3146/3304/4067/94081/3303/84456/79876/10018/28982/5293/51341/1432/9258/8861/3071/6868/1777/5291/10019/103/5591/2039/4151/211/6772/9991/10365/6670/7067/92/51621/10320/11143/4891/3635/338442/118/40…	123
GO:0007409	GO:0007409	axonogenesis	338/10804	482/18866	2.64e-09	4.7e-08	2.63e-08	348/3925/128434/6696/393/1855/2902/79006/25806/1951/2886/29882/1944/57549/5649/3475/6794/22854/51466/7070/1796/55558/1020/10494/5361/5365/90249/214/10500/7869/2664/5335/2115/5364/4854/6712/5864/3984/2297/1627/1942/1945/28988/170302/7474/55201/11344/8408/10211/9046/118813/65249/474/396/64221/84446/2017/9344/6714/5595/51330/84894/2817/10458/2049/2041/64855/9024/10013/3996/1382/6324/200933/2050/1050…	338
GO:0030100	GO:0030100	regulation of endocytosis	161/10804	210/18866	2.7e-09	4.8e-08	2.68e-08	341/348/6424/23513/54209/338692/8862/10188/124930/2624/64284/1609/55738/1175/51160/8527/6860/90678/409/20/84058/6622/6850/9094/6455/7474/9026/7249/636/10211/8877/85439/10347/6714/10062/9892/80230/100506013/1201/5468/1785/9463/977/53916/1861/407019/808/5879/933/3190/26119/88455/9784/26585/192683/6386/7251/160/7448/54806/929/246/967/29763/7376/26228/375/22943/5530/948/5054/6311/30844/6363/5533/3071…	161
GO:0034644	GO:0034644	cellular response to UV	71/10804	81/18866	2.83e-09	4.98e-08	2.79e-08	9212/55872/92815/138162/400410/5424/5111/10715/581/150678/6794/56339/10856/1396/26155/4609/54929/79913/468/94241/51499/90427/578/4869/8372/7507/6154/23028/2067/114769/8692/22890/7528/142/5481/1965/1643/545/83695/170506/7508/8450/54617/57646/2332/56160/5603/4193/1642/5429/4776/55031/440275/1387/6872/9683/7157/23411/55364/51426/5796/163859/4239/2033/84236/358/1026/5295/5743/4311/5764	71
GO:0042692	GO:0042692	muscle cell differentiation	279/10804	390/18866	2.84e-09	4.99e-08	2.79e-08	1311/983/891/2648/2146/7919/6300/5600/3475/406984/6895/23493/6929/2876/23363/10038/55897/9149/6495/1025/409/6899/5155/3280/1786/5300/5725/246329/90410/71/50937/2022/7040/25776/10211/4904/7290/836/1525/3021/3627/5936/693175/6382/6909/2539/27101/207/4487/79652/51804/23028/64855/3856/6256/1048/7248/133/93145/10938/2314/963/10266/4283/9518/26585/57591/9794/10753/6608/7528/341676/811/2931/9643/338773/…	279
GO:0001649	GO:0001649	osteoblast differentiation	175/10804	231/18866	2.85e-09	5e-08	2.8e-08	654/115908/1277/6696/6209/7481/51547/7291/10312/3336/4221/7477/10189/2091/2101/3486/22801/2194/51564/6348/54795/27316/1655/4037/10514/468/10457/3295/7290/56975/3021/3727/5245/1050/207/3183/57665/26156/506/5701/23560/1462/8519/8994/10507/1192/5747/1749/7424/2778/23051/865/6423/182/26585/3549/6608/43/344901/27044/338773/9464/1591/4435/3376/3192/4880/51374/54361/1660/1051/5727/537/6615/56998/3479/30…	175
GO:0032606	GO:0032606	type I interferon production	104/10804	127/18866	3.05e-09	5.27e-08	2.95e-08	9636/3148/3665/3661/5437/10084/3654/5441/8767/3663/9533/3329/4791/51728/5440/5300/6850/79132/51428/10211/55666/7706/5434/84868/85364/5971/55718/63906/84282/84166/7353/171568/57506/5094/7318/6737/9641/10623/7187/4361/55593/79671/29108/2547/5970/661/64771/929/7528/79102/27297/51191/9246/5422/1660/64135/148022/23220/9111/4615/170506/11128/56919/7520/7097/29110/54476/22954/26146/114609/8887/5802/5591…	104
GO:0051235	GO:0051235	maintenance of location	236/10804	324/18866	3.42e-09	5.88e-08	3.29e-08	64714/348/9168/213/4796/11013/440503/7114/7295/8694/1649/5905/581/187/706/7070/8996/8733/205251/84266/6713/2512/1020/4793/29923/6348/6622/5335/3954/27329/51490/1627/23353/171023/11344/487/11151/4481/57104/28952/402/57192/6717/80149/550/3627/9446/400916/1535/9913/9817/207/10062/5777/4794/11079/4232/11315/2495/949/7226/53373/930/5468/1729/5310/920/10938/9002/10523/57146/9641/11124/2280/2149/8943/12…	236
GO:0042542	GO:0042542	response to hydrogen peroxide	117/10804	146/18866	4.06e-09	6.95e-08	3.89e-08	983/2146/1277/55139/51157/7295/5111/57332/6188/3162/3297/572/10494/2021/2876/5831/3329/1894/328/10131/9131/7703/5580/10399/10105/54840/51526/578/8877/3939/6647/836/5536/6382/6714/11315/10013/55512/51022/7226/84557/10280/4602/1938/383/5970/11235/10935/2861/11179/824/2534/664/5598/10276/5074/3066/2185/23135/25/5603/4193/4151/6772/140885/10365/5159/406896/5562/7337/8428/8737/5660/3725/65018/3082/421…	117
GO:0006790	GO:0006790	sulfur compound metabolic process	266/10804	371/18866	4.66e-09	7.95e-08	4.45e-08	51380/1468/3425/79017/633/26873/8694/56922/6611/126792/4357/2879/84245/27158/11332/10654/10101/7263/6576/10675/2876/84320/64428/25874/54995/2194/10005/10560/9806/2739/8884/8704/4597/2639/9054/3029/79071/100131187/79094/117145/10539/10327/64834/23657/6647/215/64780/3295/191/38/4598/7923/8703/51647/441024/5160/9446/64377/6999/347734/31/1622/2539/137964/51166/2937/84532/23474/2954/11315/4524/57019/2…	266
GO:1901990	GO:1901990	regulation of mitotic cell cycle phase transition	315/10804	448/18866	5.83e-09	9.82e-08	5.49e-08	11065/991/22974/983/9212/1869/113130/81620/5347/891/4751/1031/55367/1063/3161/2146/8318/6790/9787/699/54443/80279/9319/701/10459/22994/990/7272/60672/1032/994/8558/92421/5111/5721/51529/581/55920/286053/4085/29882/10403/23354/4582/8636/5688/57060/5719/84936/1454/10263/5691/5695/4194/328/5710/10361/8655/5692/199/131601/3276/5684/1019/203068/4957/51433/5689/8379/5693/246184/5709/10457/9978/51499/56…	315
GO:0032479	GO:0032479	regulation of type I interferon production	102/10804	125/18866	6.31e-09	1.06e-07	5.91e-08	9636/3148/3665/3661/5437/10084/3654/5441/8767/3663/9533/3329/4791/51728/5440/5300/6850/79132/51428/10211/55666/7706/5434/84868/85364/5971/55718/63906/84282/84166/7353/171568/57506/5094/7318/6737/9641/10623/7187/4361/55593/79671/29108/2547/5970/661/64771/929/7528/79102/27297/51191/9246/5422/1660/64135/148022/23220/9111/4615/170506/11128/56919/7520/7097/29110/54476/22954/26146/114609/8887/5802/5591…	102
GO:0000422	GO:0000422	autophagy of mitochondrion	69/10804	79/18866	6.68e-09	1.11e-07	6.2e-08	54543/27429/706/11140/10645/93974/51024/11152/7249/139341/2017/23400/11315/55486/7416/10013/6720/10456/26100/23130/84557/2011/11331/56270/22863/64422/1513/79065/57602/2931/55062/493856/664/57154/3064/11345/84749/65991/1459/3099/9776/10059/55626/25793/6721/8878/10193/10133/9821/79594/2629/57103/11337/8678/55102/65018/7157/10075/91137/3091/55187/81631/9927/23710/9474/54832/132671/7855/665	69
GO:1901293	GO:1901293	nucleoside phosphate biosynthetic process	199/10804	269/18866	7.35e-09	1.2e-07	6.73e-08	7083/6241/7298/4832/6901/65990/54209/84875/4831/54963/26289/7114/513/1841/790955/521/4830/93100/1329/1537/516/11284/353/9551/514/11332/3615/112/80308/7371/55191/6576/2987/4837/60490/25874/2194/2023/1854/9605/83549/790/3251/30968/2617/2639/56848/79071/1716/80347/7040/129607/10632/201163/3614/64834/10476/158/517/226/38/128240/7923/6240/539/125061/65220/441024/5160/271/7372/2618/318/347734/10606/531…	199
GO:0031346	GO:0031346	positive regulation of cell projection organization	280/10804	394/18866	7.78e-09	1.26e-07	7.05e-08	348/2648/2146/4192/54443/10807/64787/4831/51364/1855/3265/10178/5753/100287171/79006/9696/51188/4830/29882/54606/11075/5649/6794/8175/55558/10494/5361/5365/6860/23363/6624/80199/83715/2664/816/5364/3984/1627/28988/7474/11344/6993/118813/10300/396/5754/64175/375790/5526/116985/23373/84299/5898/54869/55845/6714/26039/5064/51330/1857/10458/9820/23028/23613/57175/51657/1382/51517/54849/6324/1785/5216…	280
GO:0019318	GO:0019318	hexose metabolic process	189/10804	254/18866	8.09e-09	1.3e-07	7.3e-08	2171/2648/4485/8473/2875/1468/1196/114899/283871/11091/51547/221927/1609/7391/10993/572/5372/2582/6576/11266/282969/3486/132158/3636/2584/5211/2023/5261/4123/7262/2597/5106/4938/60343/468/10296/4191/2027/90673/51451/7167/2592/2821/10327/5499/5210/226/23275/51181/208/200186/5160/221937/5366/5315/283209/6714/2539/26007/207/23178/8445/3607/27230/669/5208/10165/2523/7355/57001/4122/2203/90007/83667/2…	189
GO:0045926	GO:0045926	negative regulation of growth	189/10804	254/18866	8.09e-09	1.3e-07	7.3e-08	407014/11007/1031/6696/393/400410/1032/5600/5753/7481/3475/6794/406984/3624/55558/1020/8751/684/51447/153/10500/2023/7869/10399/6494/51079/84289/51147/56848/7474/84687/7040/6597/201163/2261/1525/5245/8614/4722/3300/2539/4487/51379/87178/9538/694/6788/5468/10501/154/4133/8829/5270/9706/10507/2487/5747/3304/5518/734/6423/9518/2203/55384/8692/3303/26585/3720/29946/6259/10743/978/83667/56649/29948/34…	189
GO:0044766	GO:0044766	multi-organism transport	59/10804	66/18866	1.19e-08	1.87e-07	1.05e-07	3838/79902/51160/155382/7311/11097/6233/684/23225/8086/5901/79023/6993/93343/57122/55706/8480/23636/7314/55048/1514/348995/7514/79720/6396/9688/3434/3837/53371/23511/7316/23165/7251/9883/81929/100101267/55746/9631/4927/10762/7175/3836/7879/51271/8021/2332/9818/23279/9397/4928/9972/23633/2060/200576/137492/5903/3839/858/857	59
GO:1902579	GO:1902579	multi-organism localization	59/10804	66/18866	1.19e-08	1.87e-07	1.05e-07	3838/79902/51160/155382/7311/11097/6233/684/23225/8086/5901/79023/6993/93343/57122/55706/8480/23636/7314/55048/1514/348995/7514/79720/6396/9688/3434/3837/53371/23511/7316/23165/7251/9883/81929/100101267/55746/9631/4927/10762/7175/3836/7879/51271/8021/2332/9818/23279/9397/4928/9972/23633/2060/200576/137492/5903/3839/858/857	59
GO:0043547	GO:0043547	positive regulation of GTPase activity	287/10804	406/18866	1.19e-08	1.87e-07	1.05e-07	8786/398/2146/115703/116983/29127/2302/23513/393/414189/3265/23526/3993/5905/116988/80728/7481/57139/374403/55920/55738/27237/6362/9138/26084/6001/5902/10641/7070/27352/9905/8131/1894/55635/153/28964/9605/64926/6281/6348/2664/10399/10636/5996/6349/5300/6494/5364/201176/26000/6904/79874/9744/259173/7474/64333/9448/201163/25894/7249/79774/54959/396/257106/6361/375790/208/116985/79735/60626/51291/19…	287
GO:0048863	GO:0048863	stem cell differentiation	195/10804	264/18866	1.27e-08	2e-07	1.12e-07	81606/145258/2624/5721/7291/55716/56339/5688/6929/5719/25920/100170841/5691/5695/10016/5710/5692/10500/6899/5684/3280/7869/4072/5689/10538/5693/1072/5709/54517/5686/29081/54345/5706/5682/2068/5720/54888/6949/58495/84844/5595/5698/79918/9861/6909/5705/5702/4487/5685/10501/5704/9739/5701/3313/8829/10213/11137/4054/10507/5683/5694/2487/4005/865/4602/5690/5714/182/10443/51441/8621/5708/26585/2637/372…	195
GO:0001655	GO:0001655	urogenital system development	238/10804	330/18866	1.28e-08	2.01e-07	1.13e-07	654/1063/268/2302/2624/79902/581/7481/4726/4357/6794/7477/1396/51668/6495/10272/4609/54475/5155/3280/760/8772/3217/11020/9244/4072/4318/4854/90410/2297/171023/7474/282679/6659/201163/51107/285/84445/57122/5017/38/79084/6382/64220/5471/2049/51804/23210/90780/6256/10247/3207/6715/7248/5310/2288/7917/8829/10481/403/5420/4358/5154/182/8692/26585/28999/5618/54806/6608/29927/4953/3248/7020/6385/5613/15…	238
GO:0044282	GO:0044282	small molecule catabolic process	316/10804	452/18866	1.44e-08	2.22e-07	1.24e-07	348/51380/3161/2875/3425/4521/1890/440503/26063/64900/55268/27124/56922/56623/6472/51005/7291/4357/10993/56953/1666/1632/30833/572/3612/8644/5973/219970/3028/2582/7263/51251/132158/54363/27349/622/219743/2584/85007/1892/5211/2023/10005/80150/2597/51102/5106/23600/3251/259307/2639/23564/10478/3029/2166/113675/2027/80724/874/7040/7167/37/2592/2821/8372/10327/3613/1384/215/55577/5092/5226/3295/10999…	316
GO:0001763	GO:0001763	morphogenesis of a branching structure	153/10804	201/18866	1.59e-08	2.44e-07	1.36e-07	4192/63943/1746/51548/5361/8914/6495/4609/3217/1522/2297/2022/7474/5499/6768/54903/6714/51804/441478/7052/6256/3207/133/3202/5310/8829/10481/80004/11331/5154/4855/6692/6423/26585/3549/2637/23129/54567/6608/79977/1512/10653/4435/3911/367/780/54361/3169/7475/2885/5727/9500/1906/3845/183/10765/9175/56998/473/6789/5371/54922/4041/650/5058/25/4824/23213/255743/4323/4776/90/51176/1739/639/1282/29072/15…	153
GO:0000086	GO:0000086	G2/M transition of mitotic cell cycle	188/10804	254/18866	1.78e-08	2.69e-07	1.5e-07	22974/983/9212/2305/890/5347/891/9833/4751/9088/1063/3161/26233/9133/6790/80279/22994/990/60672/994/92421/55336/5721/79176/55920/23354/8636/5688/5719/84936/1454/6502/5691/5695/2029/5710/8655/5692/5684/1019/203068/4957/5689/5693/5709/9978/5686/51451/80321/4331/10383/11258/8481/5706/5682/29997/91603/5720/84446/7283/5116/9344/5698/9861/10540/1017/5705/5702/115106/5885/54850/11073/9024/5685/5704/5569…	188
GO:0104004	GO:0104004	cellular response to environmental stimulus	238/10804	331/18866	1.99e-08	2.96e-07	1.66e-07	9212/654/55872/3014/642658/92815/1277/138162/5888/400410/3265/5424/5883/1936/5111/26012/10715/581/7481/10635/3297/150678/6794/572/56339/706/10856/1396/26155/375757/1894/4609/8772/54929/3954/79913/6494/468/9780/94241/51499/2022/90427/578/4869/8372/57192/54112/836/5971/208/7507/1535/6154/5595/2002/9230/2339/5064/207/841/23028/23514/2067/1201/114769/1785/5269/441027/26272/5810/27035/41/4055/5879/642…	238
GO:0061448	GO:0061448	connective tissue development	193/10804	262/18866	2.15e-08	3.16e-07	1.77e-07	1311/654/2648/25886/7298/642658/7059/4192/1277/3221/633/7481/1746/7477/1396/2101/91461/65992/9149/11145/5155/91252/1019/54795/2297/579/7474/7040/4256/8372/2261/150356/38/5447/4148/7314/5595/1301/3200/4487/55512/3207/3213/7483/871/3202/5310/51222/114789/4054/2487/2778/10498/1513/6423/8692/5019/1289/26585/3549/7045/5970/140606/1116/1833/65985/9464/8195/5307/4880/4092/649/3169/10424/4017/85301/864/7…	193
GO:0009636	GO:0009636	response to toxic substance	185/10804	250/18866	2.37e-08	3.45e-07	1.93e-07	983/348/891/115703/213/7298/5888/7295/10715/440/581/9973/4357/2879/26471/27429/7311/2876/1119/10202/1788/6348/22977/9131/25824/1019/1371/468/94241/51024/84817/3049/578/23410/3747/1719/7001/10327/23657/6647/8683/7507/6382/9446/5052/5595/5445/79813/670/64757/23028/2954/11315/10587/1373/6324/6715/642/1644/5002/4846/84560/4258/241/373156/6351/4067/383/127700/1543/10549/2235/4259/83667/10935/1665/5171…	185
GO:0044839	GO:0044839	cell cycle G2/M phase transition	200/10804	273/18866	2.5e-08	3.61e-07	2.02e-07	22974/983/9212/2305/890/5347/891/9833/4751/9088/1063/3161/26233/9133/6790/80279/22994/990/60672/994/92421/55336/5721/79176/26993/55920/23354/8636/5688/5719/84936/1454/6502/5691/5695/2029/5710/8655/5692/5684/22809/1019/203068/4957/29086/5689/5693/9555/5709/9978/5686/51451/4869/80321/4331/10383/11258/8481/5706/5682/29997/51720/91603/5720/84446/7283/10270/5116/9344/5698/9861/10540/1017/5705/5702/115…	200
GO:0098732	GO:0098732	macromolecule deacylation	91/10804	111/18866	2.65e-08	3.82e-07	2.14e-07	7349/83933/9112/51547/26993/81926/10467/51548/10943/51564/6421/26090/56848/25855/23410/1487/51043/79885/8841/4752/5245/10270/147111/2339/11076/23309/10474/10013/10432/9219/54531/6720/3622/22933/195814/11313/25865/57504/51104/10434/127018/3065/9643/23186/57805/10014/90665/64426/55758/5599/79718/56271/3066/6497/11176/10129/2005/9734/55170/10933/817/5562/122953/1859/25942/56916/65018/25836/7157/5580…	91
GO:0019216	GO:0019216	regulation of lipid metabolic process	301/10804	431/18866	3.72e-08	5.18e-07	2.9e-07	341/348/654/2171/1917/6901/440503/100287171/7784/7410/1609/7291/8721/154791/57761/706/8398/10654/8644/7108/51083/10273/6713/150/58526/79888/219743/2194/20/5155/22937/1019/5580/30968/10399/4597/27329/60343/9555/56848/79071/5901/64788/2224/7040/8525/37/3692/23410/57104/8877/6647/2261/215/85441/10999/4598/5447/8841/208/131118/94101/336/51599/55004/6714/31/207/10062/4047/2954/23309/6610/221955/949/55…	301
GO:0006898	GO:0006898	receptor-mediated endocytosis	235/10804	328/18866	4.03e-08	5.59e-07	3.13e-07	341/348/6424/213/23513/338692/8862/10188/124930/8906/1175/55716/28793/8527/28394/28809/1174/2207/10244/409/28796/20/28457/28797/84058/156/6622/1211/28908/28442/10267/4037/201176/6850/28988/9094/3514/28820/3539/28299/28434/9026/28424/78989/28392/28920/4481/636/10211/28461/28813/4599/28450/28778/1212/4600/28822/28912/23166/28937/2017/28930/28776/28395/28825/1514/28439/28452/28938/8936/3689/5298/287…	235
GO:0035303	GO:0035303	regulation of dephosphorylation	157/10804	209/18866	4.97e-08	6.79e-07	3.8e-07	9088/26472/221908/80279/84988/26012/3551/57662/9858/284352/26229/3486/2029/91272/114783/5580/5300/5725/23381/9701/84687/7040/8189/10421/5526/6418/1741/6714/8178/51657/54843/22870/7248/5524/55844/10507/5514/63898/2280/808/10199/5518/55291/9989/121665/5341/8725/51231/23523/23307/3476/114794/3326/51400/55125/26051/261726/5511/5522/5528/8776/151987/1760/9891/7531/81566/3064/9110/9258/63935/3071/1003/…	157
GO:0050673	GO:0050673	epithelial cell proliferation	314/10804	453/18866	6.29e-08	8.42e-07	4.72e-07	348/654/4485/128239/3148/4192/4831/8862/3265/51157/2624/3249/581/4830/7291/3162/187/6794/26471/572/4221/64743/154791/51548/3150/5365/2876/406941/3486/10016/6495/4609/6899/22846/80139/6431/5155/350/9270/3280/93974/5335/7474/282679/7040/130367/51162/56005/79031/54959/26160/116844/7423/79084/58495/1535/1295/7432/4321/83481/207/7060/126695/728/51804/441478/28984/10522/100506013/6678/949/6369/90780/10…	314
GO:0022406	GO:0022406	membrane docking	137/10804	180/18866	8.93e-08	1.16e-06	6.51e-07	983/5347/4751/22994/8677/8675/203062/23354/8636/64598/1454/8541/23241/10244/6810/415117/8655/203068/27077/4957/84902/6809/10652/5864/6813/51259/9657/80321/10383/9409/11258/8481/54903/7283/80776/5116/10540/115106/196996/54843/1201/9738/1453/57787/10814/22863/8673/10497/10228/5518/26276/5341/10382/55755/5872/11311/6811/54806/2054/79600/55125/376267/7532/10490/10890/1069/152579/1488/9793/7531/201475…	137
GO:0006260	GO:0006260	DNA replication	198/10804	273/18866	1.05e-07	1.35e-06	7.56e-07	197342/983/6241/63922/81620/890/7349/9768/374393/8318/51053/4176/10535/4796/9401/5984/51659/5888/2237/3978/4173/990/3265/5424/57418/116028/5883/201254/1877/5982/5111/116447/4678/79075/4171/29803/253980/5425/997/222229/56953/11284/4174/5423/3159/10036/10189/9984/6119/56652/4673/1663/56655/8914/1025/9400/10361/4172/1854/10926/6742/92667/27343/30968/84268/57804/92675/5985/84289/51147/10919/3508/4175…	198
GO:0048545	GO:0048545	response to steroid hormone	245/10804	346/18866	1.09e-07	1.4e-06	7.81e-07	654/7349/3148/7298/81606/4192/1277/6696/5111/11335/8312/79447/572/7477/706/6155/8644/2101/6294/6502/3329/65992/1978/199/409/20/54541/760/9131/5106/790/1655/10521/79039/1364/2022/21/84687/7040/112398/6597/9667/836/6257/5536/6382/5245/1535/336/6714/9125/3485/1616/10062/11315/10474/10013/6678/1373/6256/6720/6750/6715/2692/133/2288/51366/11331/808/10498/865/10266/383/8725/3490/5970/10081/2235/164091/…	245
GO:0030278	GO:0030278	regulation of ossification	158/10804	212/18866	1.11e-07	1.42e-06	7.96e-07	1311/654/115908/9636/4192/7291/10312/4221/7477/2101/91461/51564/6348/54795/1655/4037/468/7474/7040/4256/56975/3727/5595/1050/79412/154/6863/9249/8519/4054/8994/10507/1192/5747/7424/2778/23051/6423/182/26585/1230/344901/7020/54880/338773/9464/4435/796/4880/4092/55787/51374/54361/22943/1051/57154/8326/5727/116039/7166/1432/130497/537/56172/490/5167/56998/3479/2185/202151/6497/3397/4041/650/5566/516…	158
GO:0016052	GO:0016052	carbohydrate catabolic process	150/10804	200/18866	1.17e-07	1.48e-06	8.27e-07	8473/79902/26471/572/51548/11097/2582/10825/132158/2584/5211/2023/5261/4123/23225/2597/54541/8086/5256/11182/1118/2027/7167/79023/3692/2592/2821/10327/3939/5499/5210/57122/55706/5226/226/8480/55556/51181/23636/221937/5315/283209/26007/8987/348995/3607/51422/11164/669/6396/9688/5208/2523/5571/53371/23511/23165/2203/55347/414328/9883/230/2931/339123/81929/100101267/55746/5230/2530/51341/2026/9631/4…	150
GO:0043401	GO:0043401	steroid hormone mediated signaling pathway	109/10804	139/18866	1.22e-07	1.53e-06	8.58e-07	81606/8312/79447/2101/6294/6502/65992/409/1655/10521/79039/112398/6597/9667/6257/5536/5245/6714/9125/1616/11315/10474/10013/6256/2692/2288/51366/11331/10498/865/164091/7533/3065/6879/811/79876/9612/9572/142/367/1407/9325/51341/3169/10424/3275/26508/387/57178/55818/55128/8085/5467/57658/8284/5058/4824/23558/51389/7337/55325/51176/85315/9604/8289/11240/6049/861/29966/27086/55809/8611/5469/56937/711…	109
GO:0042493	GO:0042493	response to drug	277/10804	397/18866	1.47e-07	1.83e-06	1.02e-06	983/891/1063/268/3148/7298/4176/4192/1277/5888/6142/79897/5498/10715/4830/10309/3297/90313/572/706/3624/10555/51083/4837/3329/328/120227/1025/9400/4609/1788/20/6281/6573/1019/6538/11044/790/8836/2022/2027/21/284996/84687/578/3939/1573/6647/80781/836/5447/7423/7515/7372/22949/1535/6999/336/5471/6714/4860/56833/9647/3485/1857/1503/4524/7514/9343/1373/4363/10400/388552/6720/6750/6715/5468/7037/1603/…	277
GO:0046685	GO:0046685	response to arsenic-containing substance	33/10804	34/18866	1.52e-07	1.86e-06	1.04e-06	3162/3297/51593/3178/79752/1371/10105/468/7390/80149/90637/5936/9446/1616/1543/2235/7415/6047/2872/170506/119391/5603/2729/54407/4982/4747/210/132864/5728/1654/1026/467/5176	33
GO:0060324	GO:0060324	face development	44/10804	48/18866	1.59e-07	1.94e-06	1.09e-06	642658/1277/6899/7474/64220/5595/4487/3213/5894/1749/79977/8195/22943/5914/8879/6497/585/5916/83690/5604/29123/51176/4621/7763/25836/444/7122/6722/22930/4313/5594/2033/5083/5156/6237/5781/4040/220/84159/64651/7043/25976/8854/83716	44
GO:0030323	GO:0030323	respiratory tube development	137/10804	181/18866	1.6e-07	1.96e-06	1.1e-06	2302/9618/7481/57333/51501/6493/7477/51668/91461/8914/10272/1978/6431/3280/9719/9509/1522/7965/5864/171023/7474/5499/23657/5754/8985/7534/64220/5595/1050/10454/23210/6678/9678/55512/10247/6720/1907/3202/5310/7917/80004/4054/4846/5154/383/1717/1116/25803/9394/79977/1512/3911/23152/3169/2627/3845/54542/998/7289/4015/3397/51696/64759/5604/5950/10365/4323/60485/83931/5159/6670/7067/55151/2719/1499/13…	137
GO:0010038	GO:0010038	response to metal ion	257/10804	366/18866	1.74e-07	2.1e-06	1.18e-06	27132/983/654/891/728294/4521/2521/513/1841/5111/10312/9633/3162/3297/572/706/8644/712/1396/2021/6860/8904/1894/10016/120227/10272/1788/9361/56670/760/91252/1019/2664/6622/3184/51596/1371/4318/10105/468/8836/8893/7474/7390/6284/3747/4331/5499/57192/6647/836/5536/3727/6382/23400/5595/2539/27101/1050/207/3485/1616/2937/841/11315/2067/55503/6678/1373/55512/7226/5601/10242/4800/1800/955/84557/2244/10…	257
GO:1902850	GO:1902850	microtubule cytoskeleton organization involved in mitosis	112/10804	144/18866	1.81e-07	2.19e-06	1.23e-06	991/332/4605/22974/90990/51203/10460/3833/3925/9212/24137/5347/891/1058/4751/25886/9055/6790/9787/57405/29127/3832/7272/89958/92421/1104/64946/4085/114327/10403/8086/5901/6993/56647/8480/23636/7283/5116/10540/55726/27243/128866/10769/51115/7756/5524/5310/3837/4733/2801/3304/55968/55755/3303/10039/9183/55125/7415/25777/5119/3192/4926/9793/9181/3064/440145/27175/387/137886/7175/51510/9126/54820/668…	112
GO:0016054	GO:0016054	organic acid catabolic process	203/10804	282/18866	1.86e-07	2.24e-06	1.25e-06	51380/3161/2875/3425/440503/26063/64900/55268/56922/6472/51005/7291/4357/10993/1666/1632/5973/219970/3028/7263/54363/27349/219743/85007/1892/10005/80150/51102/5106/23600/259307/2639/23564/10478/2166/113675/80724/7040/37/8372/10327/1384/215/55577/5092/5226/3295/10999/191/390916/38/125061/2109/55556/51181/208/2108/883/1056/10295/6999/587/5471/51166/207/2954/137872/6470/3620/10247/10455/10994/5096/2…	203
GO:0006109	GO:0006109	regulation of carbohydrate metabolic process	156/10804	210/18866	1.91e-07	2.29e-06	1.28e-06	2648/4485/8473/2875/1196/114899/283871/79902/11091/51547/1609/26471/572/51548/11097/11266/3486/5261/23225/7262/5155/54541/6622/8086/60343/11182/10296/90673/7040/51451/79023/3692/5499/5210/57122/55706/8480/23636/208/221937/5366/6714/207/23178/8445/348995/3607/55512/51422/6396/9688/5208/5571/57001/53371/23511/23165/5341/2203/160/90007/9883/83667/5724/2931/339123/55829/81929/100101267/55746/1407/264…	156
GO:0070997	GO:0070997	neuron death	253/10804	360/18866	1.93e-07	2.3e-06	1.29e-06	4605/348/7349/128434/9481/4192/1745/340371/2902/3265/26012/1649/7186/581/7305/3162/997/3297/101/91304/26471/572/5423/27429/712/406983/1020/2021/3329/10038/9040/6495/409/23529/6348/2597/54541/9131/8772/84335/6622/10399/9244/4296/1522/5300/26355/7965/468/10457/51024/7474/112398/11151/23657/6647/836/208/5536/6418/7314/666/23400/4835/4841/2002/2539/207/1616/3689/841/728/51804/11315/128866/1201/29937/…	253
GO:0033627	GO:0033627	cell adhesion mediated by integrin	61/10804	71/18866	1.94e-07	2.31e-06	1.29e-06	5881/83706/4582/9358/22801/9270/9780/6850/1942/8631/9404/5328/199920/5777/3689/10519/1307/5420/5747/80173/4067/6423/3693/7448/54997/5054/3071/6868/916/6352/255743/1399/3976/6366/3694/5140/23075/5979/10563/1398/3691/3383/65125/7042/8754/1969/2200/5781/3696/3685/340485/3688/3678/3673/8613/55612/6591/4856/83700/1545/1803	61
GO:0034612	GO:0034612	response to tumor necrosis factor	227/10804	320/18866	2.51e-07	2.92e-06	1.64e-06	2648/8784/1277/56928/9618/7114/5721/7186/6188/81858/10616/6362/3551/128178/5688/8764/5719/4050/2021/5691/5695/8904/7293/5710/5692/6348/5684/10399/5689/1896/6349/8970/5693/10631/7185/5709/5686/6850/84817/149951/8372/55627/8717/8877/5706/3875/80149/6361/5682/836/5720/51588/1535/5595/5698/9861/5705/51330/5702/1050/207/2937/5609/246330/841/55072/5685/6369/3856/55512/939/6370/5704/10519/114769/2687/57…	227
GO:0048010	GO:0048010	vascular endothelial growth factor receptor signaling pathway	80/10804	98/18866	2.64e-07	3.06e-06	1.71e-06	5600/7410/25759/10016/4689/7423/1535/55845/6714/9146/10458/4688/79652/64855/3315/9047/8440/8829/26999/161198/25865/9261/5747/7424/5879/7409/7448/3087/9564/22905/7867/2534/4504/2887/1432/387/3071/4690/2185/998/23191/153090/5291/5770/1536/10006/3320/23213/5062/3553/8322/10163/199731/405/79812/11061/5228/5829/5587/8828/5290/1398/63916/7422/3091/2321/6461/6093/10787/558/1793/9475/3791/3685/5579/11117…	80
GO:0006090	GO:0006090	pyruvate metabolic process	117/10804	152/18866	2.67e-07	3.09e-06	1.73e-06	8473/23539/79902/10993/26471/51548/11097/25874/2584/5211/2023/23225/2597/54541/5106/2739/8086/3029/11182/2027/7167/79023/3692/2821/3939/5210/57122/55706/226/8480/23636/5160/9123/10873/221937/5315/283209/2954/348995/7416/3607/51422/669/6396/9688/5208/5571/682/53371/23511/23165/2203/6566/9883/51660/8050/230/339123/81929/100101267/55746/5230/51341/2026/5091/9631/5162/54704/4927/1738/5165/3479/10762/…	117
GO:0046785	GO:0046785	microtubule polymerization	65/10804	77/18866	3.13e-07	3.54e-06	1.98e-06	22974/3925/27124/6188/85378/11075/57662/51673/6622/6904/57704/402/7283/11076/10844/7756/4133/1453/2288/22924/4733/2801/3304/29098/5879/2242/10382/55755/3303/100506658/55125/157922/24139/4926/9793/440145/27175/51199/1003/1027/114791/58497/54820/5058/25/50810/10142/2258/1859/59341/22919/23122/1639/4204/10048/6249/81565/859/4137/23271/23332/57606/4233/25999/4131	65
GO:0048208	GO:0048208	COPII vesicle coating	57/10804	66/18866	3.36e-07	3.78e-06	2.12e-06	225689/1294/10016/2153/1522/79090/27095/51693/10113/22870/6396/10342/1453/8775/51399/83696/2801/55291/81876/6811/122553/1075/10282/23243/58485/64689/9919/59349/553115/9570/23256/5861/128637/10175/4905/5537/56681/8452/5265/11196/51128/10959/2348/8615/10427/9554/374/9871/7039/10802/9632/22872/10972/10484/90411/966/3998	57
GO:0051604	GO:0051604	protein maturation	209/10804	293/18866	3.82e-07	4.24e-06	2.37e-06	1311/55367/8473/2161/27344/8260/3249/83596/9973/83475/101/26262/572/284106/23203/9986/27429/8996/4706/8767/10273/79829/3329/219743/2023/1725/9512/350/8772/9509/30968/1522/10440/57002/64788/64110/24142/6659/79094/578/9049/51218/10539/51107/26160/340348/23557/836/6687/4102/51647/51126/56605/79903/196294/51726/23478/6714/1514/5328/23761/91289/29100/841/150274/131474/83943/1201/114769/26085/871/27247…	209
GO:0010212	GO:0010212	response to ionizing radiation	111/10804	144/18866	4.73e-07	5.17e-06	2.9e-06	3014/5888/3265/9112/5883/1196/1936/581/10635/221927/3297/6794/4221/5423/375757/2876/1894/120227/79035/4609/1788/29086/578/5428/836/51720/6240/3627/1535/6154/2002/23028/11073/23514/2067/1785/65123/4436/64326/26272/5810/58493/6423/404672/3364/2547/598/85456/142/595/2885/545/10524/1647/1432/10276/2140/83695/3981/143570/3735/7520/25896/5371/54617/64782/57646/79073/165918/5591/10010/10269/4193/55159/6…	111
GO:0007369	GO:0007369	gastrulation	141/10804	189/18866	4.78e-07	5.22e-06	2.92e-06	642658/8862/1855/1294/145258/2001/7481/145873/187/2139/3624/10139/1290/55897/7709/10399/4324/4318/9555/7474/7290/23275/60626/1295/1301/60436/3689/1846/4771/100506013/3207/25949/123169/335/6423/3693/54623/1289/5607/1856/7448/2335/8195/7296/7403/55997/22943/55578/2627/1954/5598/130497/1738/6615/7358/3281/3912/57669/23187/23135/4041/5566/3557/2131/4323/60412/4155/1844/90/92/51176/6657/6045/8452/2907…	141
GO:0034446	GO:0034446	substrate adhesion-dependent cell spreading	85/10804	106/18866	5.1e-07	5.51e-06	3.08e-06	5881/4192/79778/55920/83706/22854/10675/6281/9270/10319/10631/29780/1942/9404/6714/708/2049/2041/56672/10519/1785/55435/8829/2244/5747/84628/5879/335/811/57580/2335/3911/10109/387/253725/5034/3912/998/5861/25/81/2039/55604/8322/1399/3915/10461/6239/8874/4653/9341/8455/5829/1955/2633/80005/3987/4070/1398/7010/23603/3611/558/1946/84168/1793/10630/3685/4739/3913/59277/23189/55742/3914/5295/91663/556…	85
GO:0000281	GO:0000281	mitotic cytokinesis	61/10804	72/18866	5.58e-07	6.01e-06	3.36e-06	51203/3925/24137/10112/5347/1058/9055/55165/29127/54443/92421/114327/129531/6242/1894/1072/10899/9094/79643/84445/116840/3619/23636/389/9820/27243/128866/55521/403/11021/26586/200942/5119/375/27183/54902/387/51510/585/6683/91782/288/10617/6651/23157/4628/257364/25978/51429/5921/112574/10015/57132/51652/6093/9525/79884/9475/324/6711/388	61
GO:0010927	GO:0010927	cellular component assembly involved in morphogenesis	89/10804	112/18866	5.93e-07	6.37e-06	3.57e-06	23363/20/71/2068/11076/2817/51804/3856/2314/3549/10753/1906/5819/84033/7097/23187/6691/8837/9519/128637/8443/3267/3880/5159/9896/84665/23122/4621/7273/23405/8506/56203/4628/859/27063/4624/9948/23114/1605/23136/29766/7110/11214/1466/6722/200576/928/79933/64645/5048/8898/64753/4703/23332/3611/7140/51778/90102/5156/442721/5573/4089/4208/5376/4205/8557/58529/10529/845/64398/80206/88/8048/4892/3688/71…	89
GO:0051251	GO:0051251	positive regulation of lymphocyte activation	249/10804	357/18866	6.47e-07	6.92e-06	3.88e-06	4192/177/4282/84787/10459/6666/7784/6188/7305/101/572/3500/28448/7070/28394/80381/7468/283234/8764/8767/7535/3329/3503/102723169/7293/11006/199/28457/64926/23529/64332/79155/3280/8772/63925/9092/28442/3502/51571/3965/28396/28388/6850/3514/3539/28434/7040/6659/28424/1493/11151/28392/9093/1445/28461/28444/28455/84868/51043/28450/3507/54440/56941/28468/55795/28426/923/28395/6714/51010/4860/28401/100…	249
GO:0010171	GO:0010171	body morphogenesis	44/10804	49/18866	6.88e-07	7.29e-06	4.08e-06	642658/1277/80199/6899/50937/64220/4487/1749/2778/3549/28982/22943/8879/23187/6497/23648/83690/10159/29123/51176/2719/23122/4621/23528/25836/444/1605/7122/22930/4313/23332/90102/2033/5083/5156/6237/5781/4040/84159/64388/64651/7043/25976/83716	44
GO:0042398	GO:0042398	cellular modified amino acid biosynthetic process	44/10804	49/18866	6.88e-07	7.29e-06	4.08e-06	79017/26873/25902/2356/2593/9791/81490/3029/79094/1719/23657/8985/2618/2937/11315/6470/1159/471/8424/2687/4522/548596/376497/4258/55349/10588/2730/2686/2643/2729/5359/55748/34/2678/1152/5352/501/200895/2628/223/4780/124975/1160/1158	44
GO:0010976	GO:0010976	positive regulation of neuron projection development	206/10804	290/18866	7.56e-07	7.96e-06	4.46e-06	348/2146/4192/4831/1855/5753/79006/51188/4830/29882/54606/11075/5649/6794/8175/55558/10494/5361/5365/6860/23363/2664/816/5364/3984/1627/28988/7474/11344/6993/118813/10300/396/5754/64175/5526/23373/26039/51330/1857/10458/9820/23028/23613/51657/1382/51517/6324/81532/8829/2011/85358/5967/10507/347733/51761/4067/5274/2242/5789/23129/51393/2889/160/1856/81545/11141/2335/22902/9139/9897/56965/375/9373/…	206
GO:0003012	GO:0003012	muscle system process	318/10804	467/18866	7.58e-07	7.97e-06	4.46e-06	1311/407014/124093/7349/2146/7919/6901/4636/8106/1241/4726/3162/388591/8398/23493/6535/150/10038/2593/1025/199/2023/54795/156/5300/816/246329/1613/2010/487/10539/8877/6647/6717/80149/226/7423/9446/1535/2017/3781/2539/9569/3728/10848/5152/6324/4637/1907/154/140465/113246/5606/6640/4846/5747/2149/1113/126306/808/29098/1938/51761/103910/3693/28999/3720/9732/7341/5025/7528/5724/776/2931/9464/8195/142…	318
GO:0044783	GO:0044783	G1 DNA damage checkpoint	55/10804	64/18866	7.72e-07	8.08e-06	4.52e-06	983/1869/891/55367/6790/5111/581/4582/57060/4194/3276/51499/6659/4849/25904/6154/9125/25946/1017/28984/1874/55571/10769/6118/1263/10498/7027/85456/595/9337/835/8738/51065/1647/1027/5371/57472/5325/5591/4193/55159/79791/51322/7029/472/7157/29883/246175/26058/2810/2033/23019/5934/1026/7832	55
GO:0043154	GO:0043154	negative regulation of cysteine-type endopeptidase activity involved in apoptotic process	70/10804	85/18866	7.73e-07	8.08e-06	4.52e-06	332/1032/83596/8996/55011/2876/409/54475/23204/25824/6622/4318/80196/51499/10542/64780/5447/4102/6714/207/11315/939/7483/114769/27074/2537/1800/5894/6195/6478/79886/6423/27018/3476/5607/10049/10935/5329/329/7531/4504/1457/1718/2621/25816/8837/4193/55031/5062/51176/96459/57630/117584/3082/408/331/7422/4804/6197/5272/2810/1654/358/330/7057/9314/960/5743/9709/1410	70
GO:0006575	GO:0006575	cellular modified amino acid metabolic process	141/10804	190/18866	8.08e-07	8.42e-06	4.72e-06	7298/79017/26873/3249/25902/6472/2356/2879/6535/2876/11145/2593/9791/81490/6573/1733/2739/8884/26090/3029/8836/79094/1719/1384/23657/6647/191/8985/5447/441024/883/26279/2618/2539/2937/23474/2954/11315/4524/6470/2350/1159/51022/471/10400/8424/2687/4522/1800/548596/376497/10797/114879/78991/4258/51248/1513/373156/81034/55349/2940/2939/10588/445/51365/1081/347735/114884/254531/8659/2346/8875/1374/27…	141
GO:0060249	GO:0060249	anatomical structure homeostasis	319/10804	469/18866	8.57e-07	8.87e-06	4.97e-06	9212/8367/4751/5881/9894/213/642658/9401/6696/5984/225689/5888/1365/2237/5424/9696/56667/5982/2624/5111/9256/581/57333/286053/10312/5425/26354/11284/3104/101/8365/6794/55651/25861/56834/8360/5304/51548/6119/3178/1020/79888/328/56655/54433/3181/79035/4609/760/3184/8294/27134/3502/57804/5985/23381/71/6850/3514/65057/5983/908/10576/11151/5570/8363/9657/1445/120071/7203/6647/1736/8366/226/54903/91603…	319
GO:0002687	GO:0002687	positive regulation of leukocyte migration	109/10804	142/18866	8.69e-07	8.96e-06	5.02e-06	4192/8784/9547/177/54209/51157/7784/101/7070/8764/199/6348/8772/3965/7474/7423/3627/5595/708/7060/728/719/63940/6369/1907/3146/284114/4267/5747/7424/5879/6351/90550/5880/29108/146433/58515/1230/5025/1240/5724/811/158747/646960/9750/1236/5054/1432/6363/2621/83483/1906/387/3071/6868/3735/972/2185/9943/10059/114609/6352/375056/5641/4323/1436/81704/10488/59341/1524/284340/6366/7941/1435/5228/23075/63…	109
GO:0045992	GO:0045992	negative regulation of embryonic development	25/10804	25/18866	8.76e-07	9.02e-06	5.05e-06	1290/80199/55897/7474/6909/441478/6423/1289/3955/22943/6615/7289/26146/27330/5566/51684/23213/1499/652/2625/7976/5567/655/23432/8324	25
GO:0043200	GO:0043200	response to amino acid	90/10804	114/18866	8.81e-07	9.05e-06	5.06e-06	1277/2902/5111/26012/389541/440/28956/3297/572/1290/6495/1788/9131/3184/1786/1072/84687/10542/1281/836/1535/55004/2937/10458/4524/143686/1373/10400/6750/84861/1307/352954/54675/1278/64121/10325/4067/383/5970/8001/83667/598/445/824/51520/2534/1051/2730/9804/1906/387/27244/1027/8651/1536/10670/2729/8649/1147/3843/1282/599/1385/57521/4976/23304/7009/538/210/1291/4313/3383/1490/2475/22849/80315/57463…	90
GO:0030865	GO:0030865	cortical cytoskeleton organization	52/10804	60/18866	8.81e-07	9.05e-06	5.06e-06	5881/29127/54443/3993/3551/29109/6242/1020/1894/29984/752/389/3996/9886/391/5879/5341/5880/5872/811/27183/112464/7430/387/3071/85369/27289/55012/23221/382/1739/59341/114793/2035/9948/23136/2036/10015/23433/2037/5048/6093/5357/10787/9475/11215/80206/7094/22836/388/390/30846	52
GO:0010770	GO:0010770	positive regulation of cell morphogenesis involved in differentiation	119/10804	157/18866	9.04e-07	9.22e-06	5.16e-06	5881/4192/79006/51188/29882/5649/6794/55558/10494/10675/5361/5365/23363/6281/2664/816/5364/3984/1627/28988/11344/118813/396/708/26039/51330/10458/9820/1382/10519/1785/8829/2244/10507/347733/5879/335/5789/23129/51393/11141/811/57580/2335/22902/56965/10109/23394/26259/1954/51199/170506/387/9175/57698/5034/998/1523/23191/10059/23654/5604/6845/5058/25/5591/2039/6498/4135/23011/55604/84079/8766/79791/…	119
GO:0043001	GO:0043001	Golgi to plasma membrane protein transport	37/10804	40/18866	9.27e-07	9.44e-06	5.28e-06	25837/10139/91461/26088/10399/1445/3875/23163/1201/10434/10890/9919/51125/163882/23062/4905/6845/64083/90196/288/10133/10791/8548/55204/583/2803/9341/80262/83871/9581/11031/57120/6844/23499/2181/63971/6711	37
GO:0043112	GO:0043112	receptor metabolic process	146/10804	198/18866	9.86e-07	1e-05	5.6e-06	348/6424/23513/338692/8862/124930/55111/1175/1020/2207/144717/409/20/22937/84058/156/6622/1211/10267/10330/6850/7040/93343/10211/4599/116985/4600/819/55004/9230/2339/10062/3689/125058/10013/100506013/10268/5468/1785/9463/7037/133/3202/55435/10266/57007/3190/26119/88455/1173/26585/6386/161/160/54806/823/3065/43/967/151636/9572/1889/375/2530/7405/29116/150368/2885/22943/30849/57154/975/7430/948/631…	146
GO:0030239	GO:0030239	myofibril assembly	57/10804	67/18866	9.92e-07	1.01e-05	5.63e-06	23363/71/51804/3856/2314/10753/1906/84033/8837/3880/5159/84665/4621/7273/56203/4628/859/27063/4624/9948/29766/11214/1466/6722/79933/4703/7140/51778/5156/442721/5573/4089/4208/4205/8557/58529/10529/845/80206/88/8048/4892/3688/7111/10324/7138/844/1073/7168/4633/1465/58/11155/25802/70/5239/4629	57
GO:0002831	GO:0002831	regulation of response to biotic stimulus	281/10804	409/18866	1.03e-06	1.04e-05	5.81e-06	348/654/3148/4282/54209/6223/3665/3661/3265/3149/4795/56667/5721/59307/10084/3551/101/56339/10221/4582/6895/11140/5688/8767/5719/2207/5691/5695/3329/90678/5710/5692/409/118430/5684/6421/23643/8772/5580/5689/60343/5693/23170/5709/3965/5686/6850/7474/79132/7001/9450/55666/55269/3902/5706/84868/80149/85364/5682/29997/5720/5971/63906/84282/1535/84166/4068/7353/6714/5595/5698/708/4841/9861/4321/5705/5…	281
GO:0001667	GO:0001667	ameboidal-type cell migration	326/10804	481/18866	1.09e-06	1.09e-05	6.11e-06	348/54443/393/7114/51157/2624/7481/28956/55920/7291/11156/3162/201161/90355/5585/406984/51466/406983/2876/406941/10016/55897/10500/6899/22846/51564/5155/350/9270/7869/5335/6286/4318/1072/1942/7474/7040/5801/9448/1460/2821/285/374969/54345/10755/80149/9404/14/58495/60626/6714/708/54566/83481/9647/207/3689/6273/3728/57175/28984/27161/10013/100506013/10769/6678/949/9219/3315/57111/2050/1201/5468/272…	326
GO:0001101	GO:0001101	response to acid chemical	102/10804	132/18866	1.11e-06	1.11e-05	6.22e-06	1277/2902/5111/26012/389541/440/28956/3297/572/1290/6495/1788/9131/3184/1786/6494/1072/84687/10542/1281/80781/836/1535/55004/2937/10458/4524/143686/3856/1373/10400/6750/84861/1307/352954/54675/1278/64121/10325/4067/383/5970/8001/83667/598/445/824/51520/2534/1051/2730/9804/1906/387/27244/1027/8651/1536/10670/2729/10365/5602/84918/8649/1147/3843/1282/599/231/1385/57521/4976/23304/7009/5311/538/210/…	102
GO:0048144	GO:0048144	fibroblast proliferation	69/10804	84/18866	1.12e-06	1.12e-05	6.25e-06	1869/890/891/4282/84875/990/581/26471/7477/51548/4609/5155/1019/81857/94241/7474/2010/8877/11285/2495/5468/26272/5154/4602/4724/5828/2335/1660/2621/57178/183/685/3981/5074/80169/972/3479/5371/6497/153090/22954/5591/10269/302/648/5159/23063/1499/1385/3725/7157/23515/7472/6277/4763/4804/79577/1021/5156/358/1956/80310/1026/1602/2355/2950/56034/4921/6422	69
GO:0003158	GO:0003158	endothelium development	104/10804	135/18866	1.14e-06	1.13e-05	6.34e-06	654/1365/8721/3551/3687/26084/7477/23493/2876/83605/55897/2194/27134/2022/1460/3215/54345/80781/8985/3627/5624/694/8829/25865/2701/4855/182/57826/2889/54567/26051/10411/7430/94/2702/387/7852/1003/7498/5175/23135/3397/5802/54538/169044/50848/7132/3553/947/90/4301/118/1499/9294/11061/9414/28514/9693/84913/1306/27086/9076/4851/7026/153562/55810/7122/64321/7422/1903/5906/6093/3516/652/3383/7082/1901/…	104
GO:0002697	GO:0002697	regulation of immune effector process	319/10804	470/18866	1.16e-06	1.15e-05	6.46e-06	2302/177/4282/6223/84787/10459/2624/7784/1773/7186/5169/10084/7305/3162/5585/51237/6895/3500/28793/28394/28809/712/9984/7468/8764/8767/2207/3329/3503/684/7293/6810/409/28796/28457/714/713/28797/23529/64332/8772/54795/28908/28442/3502/51571/56848/3965/79004/6850/3514/28820/7474/3539/28299/28434/7040/6813/28424/91543/28392/79132/2821/28920/28461/7454/55666/3902/727/84868/80149/85364/51043/29997/288…	319
GO:0140056	GO:0140056	organelle localization by membrane tethering	128/10804	171/18866	1.17e-06	1.16e-05	6.48e-06	983/5347/4751/22994/8677/8675/203062/23354/8636/64598/1454/8541/23241/10244/6810/415117/8655/203068/27077/4957/84902/6809/10652/5864/6813/51259/9657/80321/10383/11258/8481/54903/7283/80776/5116/10540/115106/196996/54843/1201/9738/1453/57787/10814/22863/8673/10497/10228/5518/26276/5341/10382/55755/5872/11311/6811/54806/2054/79600/55125/376267/7532/10490/10890/1069/152579/1488/9793/7531/201475/9702…	128
GO:0050921	GO:0050921	positive regulation of chemotaxis	110/10804	144/18866	1.19e-06	1.17e-05	6.56e-06	4192/9547/177/54209/7114/51157/6810/199/6348/5155/56670/6809/3965/7474/7040/7423/3627/5595/708/9647/7060/728/719/63940/3315/1907/8829/3146/25865/284114/5747/7424/347733/5879/6351/90550/5880/146433/1230/5025/1240/811/158747/646960/9750/7857/1236/5054/1432/1954/6363/2621/1906/3071/7852/6868/3735/972/2185/9943/10059/114609/6352/5641/1436/5159/10488/59341/284340/6366/7941/1435/5228/23075/6387/7074/55…	110
GO:1904837	GO:1904837	beta-catenin-TCF complex assembly	29/10804	30/18866	1.26e-06	1.22e-05	6.85e-06	8607/4221/4609/6597/7088/90780/123169/7090/7089/3065/7091/10524/9070/8085/283149/607/8295/51176/1387/1499/6932/5929/6934/8313/79577/51339/2033/83439/26108	29
GO:0051216	GO:0051216	cartilage development	145/10804	197/18866	1.28e-06	1.24e-05	6.95e-06	1311/654/2648/25886/7298/642658/7059/4192/1277/3221/633/7481/1746/7477/2101/91461/65992/579/7474/7040/4256/8372/2261/150356/5447/4148/5595/1301/3200/4487/55512/3207/3213/7483/871/3202/5310/51222/4054/2487/2778/10498/1513/6423/8692/26585/3549/7045/5970/1116/1833/9464/8195/5307/4880/4092/649/4017/85301/864/116039/1432/130497/94/1906/5914/7076/6615/5916/650/10269/23213/389125/7067/7046/51320/59341/1…	145
GO:0042063	GO:0042063	gliogenesis	216/10804	307/18866	1.29e-06	1.25e-05	6.98e-06	983/1869/1031/2146/4192/1745/23513/177/54209/83933/79006/55695/54587/5649/56339/1746/706/712/1020/10675/20/23529/6348/3280/10319/23353/8893/8890/7040/6659/1445/79143/6647/2068/79885/208/1967/666/5595/3418/27339/11076/6009/207/2817/728/8891/4771/79809/22933/5468/9463/5270/26227/6692/4602/1938/4067/5501/10419/1840/5970/28999/146433/5803/7448/5025/6608/3065/9572/80045/29956/25777/26228/2065/4152/713…	216
GO:0032469	GO:0032469	endoplasmic reticulum calcium ion homeostasis	24/10804	24/18866	1.53e-06	1.46e-05	8.19e-06	581/2907/23241/51024/487/578/7052/10134/63892/58515/5910/54499/5371/79734/817/57003/7009/5663/596/7466/488/351/9709/3708	24
GO:0007031	GO:0007031	peroxisome organization	68/10804	83/18866	1.62e-06	1.53e-05	8.58e-06	26063/7311/5190/5192/6233/54363/219743/11145/10005/23600/51024/92960/1384/215/9409/3295/390916/7314/196743/7322/10901/56947/5830/57506/10455/26061/4358/5189/373156/7316/5264/1891/5828/10965/3155/30/7321/54469/5195/8799/8800/83752/8310/7323/10059/65084/8443/4843/5193/5191/11001/3417/8504/5824/55825/8239/8540/54677/5825/3416/51/5194/6342/51762/847/2053/1962/8309	68
GO:0048145	GO:0048145	regulation of fibroblast proliferation	68/10804	83/18866	1.62e-06	1.53e-05	8.58e-06	1869/890/891/4282/84875/990/581/26471/51548/4609/5155/1019/81857/94241/7474/2010/8877/11285/2495/5468/26272/5154/4602/4724/5828/2335/1660/2621/57178/183/685/3981/5074/80169/972/3479/5371/6497/153090/22954/5591/10269/302/648/5159/23063/1499/1385/3725/7157/23515/7472/6277/4763/4804/79577/1021/5156/358/1956/80310/1026/1602/2355/2950/56034/4921/6422	68
GO:0031113	GO:0031113	regulation of microtubule polymerization	45/10804	51/18866	1.64e-06	1.55e-05	8.67e-06	3925/27124/6188/11075/57662/6622/6904/57704/402/4133/2288/22924/4733/3304/29098/5879/2242/10382/55755/3303/100506658/157922/24139/4926/9793/51199/1003/1027/58497/5058/25/10142/1859/22919/1639/4204/6249/859/4137/23271/23332/57606/4233/25999/4131	45
GO:0016051	GO:0016051	carbohydrate biosynthetic process	155/10804	213/18866	1.78e-06	1.68e-05	9.39e-06	2648/4485/8473/2875/1468/1196/114899/283871/11091/51547/1609/10993/51477/3612/7086/6576/6888/2023/5261/5155/2597/5106/6622/60343/81849/468/10296/192134/4191/2027/90673/7040/7167/2821/10327/3613/5499/5226/226/208/200186/64377/283209/2539/207/23178/30815/8445/55512/3340/6484/10165/9486/57001/5341/2203/55454/160/113189/83667/2542/230/5724/92579/2931/9572/55829/2997/8402/1407/5230/2530/2641/2805/7874…	155
GO:2000736	GO:2000736	regulation of stem cell differentiation	92/10804	118/18866	1.85e-06	1.73e-05	9.71e-06	81606/2624/5721/56339/5688/6929/5719/25920/5691/5695/5710/5692/5684/3280/5689/5693/5709/54517/5686/5706/5682/5720/54888/5698/9861/5705/5702/5685/5704/9739/5701/3313/10213/11137/4054/5683/5694/4005/865/4602/5690/5714/182/10443/51441/8621/5708/5717/5699/9491/5696/3192/23198/5716/2627/8861/170506/55818/5718/54940/5707/10197/25/8463/5591/861/11051/51755/5713/4851/678/5978/83737/4297/4070/5610/5711/65…	92
GO:0051817	GO:0051817	modulation of process of other organism involved in symbiotic interaction	79/10804	99/18866	1.86e-06	1.74e-05	9.76e-06	348/23513/3838/8106/3249/3429/572/10898/6348/2597/6882/1072/91392/6597/8408/80149/5245/5479/5702/23435/841/6598/6256/920/9706/3837/11331/22938/6351/8692/10318/9367/3065/598/51193/10018/5091/2959/9150/3312/51763/23076/64848/3836/128637/2332/9217/10670/6352/64710/904/5806/302/1436/440275/51176/6441/9218/3725/3643/3840/5978/407006/1605/6667/222236/5610/5272/28996/3841/1105/2033/9474/358/3839/3482/20…	79
GO:0007568	GO:0007568	aging	223/10804	319/18866	1.88e-06	1.76e-05	9.84e-06	1311/983/9212/2305/3014/268/7298/177/140823/4282/4521/3265/25989/83596/53615/4726/7291/3654/286053/2879/5423/27429/706/3159/712/2021/4791/328/1788/22846/9361/131601/83719/22937/5580/2022/2027/8893/84687/578/5428/4869/23410/9093/6647/4904/9521/2068/23636/3727/693175/597/5595/6909/27101/207/3485/2937/51343/3689/2067/10769/87178/51022/27230/6720/3622/8932/26156/2692/1644/133/4436/4335/1030/26272/104…	223
GO:0060348	GO:0060348	bone development	149/10804	204/18866	1.96e-06	1.83e-05	1.02e-05	1311/654/2648/25886/6424/642658/7059/1277/633/7291/7305/84895/7468/3636/6137/5364/2022/171023/2261/26160/56975/64175/5447/5479/6714/25946/5777/5636/4487/6678/55512/389058/3207/6715/871/9249/124976/4054/10507/79001/1749/2778/10498/6423/26585/3549/1833/7020/338773/23508/124565/4880/85301/116039/1954/537/387/5914/80169/3479/202151/6497/7289/4015/5916/10019/4041/4664/650/5358/10006/10269/23213/51141/…	149
GO:0061025	GO:0061025	membrane fusion	126/10804	169/18866	2.02e-06	1.88e-05	1.05e-05	10815/8677/8675/203062/5478/112476/84286/6860/6810/415117/6622/6809/10652/5864/81554/11151/8877/64601/23557/4599/208/6843/4600/23400/1514/116841/53407/2350/662/1201/1785/23176/920/10814/5877/6891/8775/8673/55968/10228/57393/26276/8692/25801/5872/6811/6892/55669/2054/55647/51272/2515/811/10490/10282/6890/246777/27183/1234/79363/7405/9847/9482/57617/2621/23355/5819/7852/137886/7075/9570/9342/54809/…	126
GO:0043462	GO:0043462	regulation of ATPase activity	65/10804	79/18866	2.05e-06	1.9e-05	1.06e-05	6625/130872/23397/51025/4171/8655/23234/6742/93974/10105/10126/5864/26097/4331/131118/51726/10598/3300/9024/150274/5216/7248/4436/6419/8775/3434/5018/25913/2956/10049/203547/10294/3192/1660/11345/5217/64215/483/3301/140735/54899/5359/3306/169200/5867/3337/7157/4624/23411/4437/54431/7140/29103/481/9104/482/26092/7134/4634/1266/11080/7168/4057/7169/5350	65
GO:0007088	GO:0007088	regulation of mitotic nuclear division	122/10804	163/18866	2.08e-06	1.93e-05	1.08e-05	11065/991/9232/51203/10460/9212/113130/81620/5347/891/4751/9088/4288/1063/6790/9787/699/54443/3832/9319/701/10459/990/7272/92421/8260/51529/1104/286053/4085/10403/54998/5902/25970/23363/10361/54461/5155/51433/8379/5300/246184/9555/1613/84687/51451/8877/9184/23636/51434/55795/25906/5885/9820/27243/9587/28984/128866/55512/7756/22933/84861/4733/11331/3304/55968/8881/56984/8621/55755/3550/3303/10419/…	122
GO:0006997	GO:0006997	nucleus organization	102/10804	133/18866	2.09e-06	1.93e-05	1.08e-05	983/5347/891/3148/9133/6223/92421/26993/80346/221496/8815/6676/23481/23353/2010/79643/6732/57122/55706/3021/27348/23435/27243/128866/90780/9688/1861/10436/8882/55968/7536/79607/5518/53371/23165/57602/7341/22927/23399/6314/10208/81929/25777/5119/1760/55746/4926/27183/23198/9631/5515/6733/84172/9221/5819/55818/54700/137886/7175/51510/3020/5371/10783/23760/9519/6683/26135/91754/4000/3267/10269/91782…	102
GO:0030595	GO:0030595	leukocyte chemotaxis	167/10804	232/18866	2.22e-06	2.05e-05	1.15e-05	4485/4192/9547/4282/6223/51157/79902/6362/101/2207/199/51192/6348/5155/54795/80270/6349/3965/6850/7474/11151/84818/727/6361/1525/7423/3627/5479/1652/5595/708/56833/7060/3689/728/2833/719/63940/6369/7226/6370/1907/1800/3146/284114/5747/7424/1113/5879/6351/4067/90550/4283/5880/26585/146433/7409/1230/6373/80024/6367/1240/811/57580/158747/2921/646960/796/9750/26228/7857/1234/5293/58191/1236/7984/5054…	167
GO:0043414	GO:0043414	macromolecule methylation	222/10804	318/18866	2.31e-06	2.13e-05	1.19e-05	155400/2146/8473/55621/65990/6894/84787/84705/55695/751071/27037/53615/11091/3006/51547/6628/79447/3008/55929/4221/56339/54069/84444/2091/4234/7468/80745/115708/79922/6688/3028/55011/10785/7936/114049/10155/94104/51504/4609/30827/1788/3276/55039/28989/63925/1786/9555/23170/10919/57673/26097/9757/54496/29960/29081/51451/4839/54815/6634/4302/92342/113802/10782/54554/221143/54931/56257/54888/54482/5…	222
GO:0032886	GO:0032886	regulation of microtubule-based process	172/10804	240/18866	2.48e-06	2.27e-05	1.27e-05	22974/10460/3925/10615/5347/2648/4751/25886/6790/8045/221150/3832/225689/22994/92421/27124/1104/79969/6188/11075/6794/5902/57662/25876/11186/58526/79929/10263/56683/10634/54461/22809/6622/6904/57704/55201/4869/80321/636/402/10300/8480/23636/50861/11076/27243/7514/128866/79809/10013/10432/10769/4133/10519/9738/55521/1729/348235/5310/57787/2288/22924/79846/2011/4733/29105/3304/55968/29098/5879/2697…	172
GO:0031109	GO:0031109	microtubule polymerization or depolymerization	91/10804	117/18866	2.53e-06	2.31e-05	1.29e-05	22974/3925/11004/221150/27124/6188/85378/11075/57662/25876/58526/79929/10634/51673/6622/6904/57704/55201/402/10300/7283/50861/11076/10844/10013/7756/4133/10519/1453/348235/2288/22924/4733/2801/3304/29098/5879/2242/10382/55755/3303/100506658/26586/55125/6314/157922/24139/4926/9793/9181/440145/27175/51199/1003/1027/114791/58497/54820/6683/57159/5058/25/50810/10142/2258/1859/59341/22919/23122/1639/5…	91
GO:0034063	GO:0034063	stress granule assembly	23/10804	23/18866	2.68e-06	2.42e-05	1.36e-05	2886/1153/11273/636/6228/51657/9898/1965/6311/26065/10146/5562/203228/1778/55239/23369/4137/1656/7812/1654/5563/23215/9908	23
GO:0072662	GO:0072662	protein localization to peroxisome	57/10804	68/18866	2.7e-06	2.43e-05	1.36e-05	26063/7311/5190/5192/6233/54363/219743/10005/23600/1384/9409/3295/390916/7314/196743/7322/10901/5830/10455/26061/4358/5189/373156/7316/5264/1891/5828/10965/3155/30/7321/54469/5195/83752/8310/7323/8443/4843/5193/5191/11001/3417/8504/5824/55825/8239/8540/54677/3416/51/5194/6342/51762/847/2053/1962/8309	57
GO:0051346	GO:0051346	negative regulation of hydrolase activity	319/10804	473/18866	2.79e-06	2.51e-05	1.41e-05	332/9232/341/9088/26472/221908/79661/51025/1470/6690/10188/440503/3265/1032/26086/27344/1294/6590/83596/55920/4171/340267/3551/57662/8996/5973/6242/55011/5365/9858/2876/284352/646424/684/2029/409/54475/23204/91272/2597/114783/25824/93974/9806/51035/6622/27329/4318/10105/80196/56848/51499/84687/9049/2873/10542/636/4331/402/1474/64780/727/10999/10421/5447/4102/2644/5267/6418/693175/1469/55795/1475/…	319
GO:0032259	GO:0032259	methylation	255/10804	371/18866	3.04e-06	2.72e-05	1.52e-05	155400/118881/2146/7298/8473/55621/65990/6894/84787/84705/55695/64745/751071/27037/53615/11091/3006/51547/6628/79447/3008/55929/4221/56339/54069/84444/2091/4234/7468/80745/115708/79922/6688/3028/55011/10785/7936/4837/114049/10155/94104/51504/2593/4609/30827/1788/3276/55039/28989/63925/1786/9555/23170/10919/51490/57673/26097/9757/54496/124512/29960/29081/51451/4839/54815/6634/10322/4302/92342/1138…	255
GO:0070301	GO:0070301	cellular response to hydrogen peroxide	79/10804	100/18866	3.89e-06	3.42e-05	1.91e-05	983/2146/55139/51157/7295/5111/57332/6188/3297/10494/2021/5831/1894/328/10131/9131/7703/5580/10399/10105/51526/8877/5536/6714/11315/10013/55512/7226/84557/10280/4602/383/5970/11235/2861/11179/664/5598/10276/5074/3066/23135/25/5603/4193/140885/10365/5159/406896/5562/8737/5660/65018/3082/4217/23411/1471/55364/23064/2113/558/4233/1728/6778/51765/358/2309/80310/3569/7128/7732/4780/9314/388/2308/301/1…	79
GO:1901136	GO:1901136	carbohydrate derivative catabolic process	142/10804	195/18866	4.46e-06	3.88e-05	2.17e-05	3161/79661/3425/4521/1890/633/3704/51005/4913/93611/56953/30833/11332/5973/26270/51251/10825/10675/7374/1854/79077/5580/3251/1118/57704/7040/5150/23583/2592/8372/215/55577/191/38/375790/8930/3094/6382/4321/4860/1514/7378/2817/11253/5152/2717/6996/1462/252969/10724/53343/131870/55768/10846/8692/55347/10007/55741/1116/79873/11163/5136/6448/978/6385/2931/4245/5016/313/2990/25939/4668/342897/201595/1…	142
GO:0050678	GO:0050678	regulation of epithelial cell proliferation	269/10804	395/18866	5.2e-06	4.44e-05	2.49e-05	348/654/4485/128239/3148/4192/4831/8862/3265/51157/2624/3249/581/4830/7291/3162/187/6794/26471/572/4221/64743/154791/51548/3150/5365/2876/406941/10016/6495/4609/6899/22846/80139/6431/5155/350/3280/93974/5335/7474/282679/7040/130367/51162/56005/79031/54959/26160/116844/7423/79084/58495/1535/7432/4321/83481/207/7060/126695/728/51804/441478/28984/10522/100506013/6678/6369/90780/10247/5468/55081/3202…	269
GO:0006998	GO:0006998	nuclear envelope organization	45/10804	52/18866	5.39e-06	4.6e-05	2.58e-05	983/5347/891/9133/26993/80346/221496/8815/6676/23353/2010/27348/23435/27243/128866/9688/1861/55968/5518/23399/25777/1760/27183/9631/5515/137886/10783/6683/91754/4000/10269/91782/23592/1639/79188/81565/5520/124491/2852/221035/5048/57097/5578/26092/5579	45
GO:0070555	GO:0070555	response to interleukin-1	152/10804	211/18866	5.81e-06	4.94e-05	2.77e-05	5600/5721/3654/6362/3551/8986/7311/5688/8767/6233/5719/5691/5695/5710/5692/6348/79155/5684/6622/27316/5689/6349/5693/5709/3965/9978/5686/8372/5706/80149/6361/5682/5720/55611/7314/1535/6714/5595/5698/9861/5705/5702/246330/4524/10454/5685/6369/6370/5704/5701/166/10213/2244/5683/5694/5690/5714/6351/7316/5708/29108/8692/3476/5970/1116/5717/5699/5976/9491/6367/4792/7528/5696/1326/9572/4435/7334/6500/8…	152
GO:0032922	GO:0032922	circadian regulation of gene expression	55/10804	66/18866	5.86e-06	4.97e-05	2.78e-05	8473/9112/1454/10514/468/5499/8841/5971/83759/1453/5501/10419/10743/3065/9572/3192/22992/1407/112464/9500/10499/3066/148523/5371/3397/4862/10135/3399/9607/7150/6097/79365/10075/4297/5500/23411/5927/4804/196/6928/8204/55366/5465/8553/1408/9575/2673/8863/8864/3398/23077/463/5187/3400/1958	55
GO:0071356	GO:0071356	cellular response to tumor necrosis factor	207/10804	297/18866	5.97e-06	5.06e-05	2.83e-05	2648/8784/1277/56928/9618/7114/5721/7186/6188/81858/10616/6362/3551/128178/5688/8764/5719/4050/5691/5695/8904/7293/5710/5692/6348/5684/10399/5689/1896/6349/8970/5693/10631/7185/5709/5686/6850/84817/149951/8372/55627/8717/8877/5706/3875/80149/6361/5682/5720/51588/1535/5595/5698/9861/5705/51330/5702/1050/207/246330/841/55072/5685/6369/3856/55512/939/6370/5704/10519/114769/5701/10673/10213/10401/407…	207
GO:0060560	GO:0060560	developmental growth involved in morphogenesis	168/10804	236/18866	6.25e-06	5.27e-05	2.95e-05	348/6790/6696/393/1855/7481/29882/3475/6794/7477/51548/55558/1020/5361/6860/8904/10155/55897/6495/214/10500/7869/2664/10631/3984/1627/28988/7474/11344/8408/84445/118813/5754/2017/6909/51330/8936/51804/10013/1382/10501/4133/1785/8829/26999/5590/9706/5967/10507/6423/26053/51393/3326/6259/344901/2335/22902/780/64218/9373/4504/23394/57154/54910/1954/51199/56920/7852/10765/9175/57698/57669/23191/4897/…	168
GO:0010463	GO:0010463	mesenchymal cell proliferation	39/10804	44/18866	6.54e-06	5.49e-05	3.07e-05	7481/6495/4609/6899/7474/4487/9678/5154/3549/6608/9464/130497/56998/8660/4041/650/4000/6772/2719/1499/8646/6469/7472/7422/657/652/2260/10736/6662/4781/2252/6935/7048/655/5396/8642/2263/2294/5764	39
GO:1901214	GO:1901214	regulation of neuron death	222/10804	321/18866	6.64e-06	5.54e-05	3.1e-05	4605/348/7349/128434/4192/1745/340371/2902/3265/26012/1649/7186/581/7305/3162/997/3297/101/91304/26471/572/27429/712/406983/1020/3329/10038/9040/6495/409/23529/6348/54541/9131/84335/6622/10399/9244/4296/1522/5300/7965/468/10457/51024/7474/112398/11151/23657/6647/836/5536/6418/7314/666/23400/4835/4841/2002/2539/207/1616/3689/841/728/51804/11315/128866/1201/29937/80331/7248/4436/8829/8883/8882/1028…	222
GO:0046939	GO:0046939	nucleotide phosphorylation	102/10804	135/18866	6.85e-06	5.69e-05	3.18e-05	8473/4832/4831/26289/1841/79902/4830/11284/26471/51548/11097/2987/2584/5211/2023/23225/2597/54541/8086/11182/2027/7167/129607/79023/3692/2821/3939/5210/57122/55706/226/8480/23636/221937/5315/283209/8382/348995/3607/51422/669/6396/9688/5208/5571/4833/53371/23511/23165/2203/203/9883/230/339123/81929/100101267/55746/5230/51341/2026/9631/4927/3479/10762/7175/3099/195827/8021/5223/5214/5213/9818/5562/…	102
GO:0006066	GO:0006066	alcohol metabolic process	262/10804	385/18866	7.47e-06	6.16e-05	3.45e-05	341/348/654/283871/8694/27124/56623/1609/79153/51477/3612/10654/5331/8818/8644/7108/6713/54982/54363/1119/120227/51447/3636/284161/2584/2194/20/22937/10948/5106/6622/5335/4597/27329/3420/56848/79071/2232/57704/5901/64788/2224/7167/130367/37/1719/57104/10327/3613/8877/6647/5092/4598/5447/55750/5805/3421/90809/1056/8813/336/31/55911/3418/2539/1621/1050/26007/4047/84532/11315/3931/10901/949/57665/39…	262
GO:0045444	GO:0045444	fat cell differentiation	167/10804	235/18866	7.84e-06	6.44e-05	3.6e-05	1869/11007/4320/114899/2624/1649/79969/57761/144404/2876/6495/9935/153/3280/22809/54795/4037/171023/7474/7040/25776/1487/201163/80149/116844/51043/284207/208/25946/1050/207/83862/28971/10013/6788/6720/22933/5468/154/28951/407019/2487/10498/2167/26268/6423/182/4023/51150/374462/64318/1240/5696/65985/84935/9572/8195/5292/168455/595/3192/7030/1488/51341/1051/11221/664/79718/7166/1432/7204/8800/5167/…	167
GO:0071241	GO:0071241	cellular response to inorganic substance	158/10804	221/18866	7.85e-06	6.44e-05	3.6e-05	27132/890/654/891/5888/2521/7186/3162/3297/572/706/8644/2021/6860/8904/1894/1663/8914/10272/9131/6622/3184/4318/10105/468/7474/3747/57192/6647/5536/9775/3727/23400/5595/1017/27101/1050/207/1616/23514/55512/7226/5601/1785/4800/1800/84557/84560/2167/241/2203/4314/1543/7341/5025/246/7020/811/2931/673/142/4504/1965/664/5599/10235/8895/1906/3981/1027/51507/131034/7323/8837/1742/84301/2332/56160/7018/1…	158
GO:0048738	GO:0048738	cardiac muscle tissue development	164/10804	231/18866	1.03e-05	8.2e-05	4.59e-05	407014/983/891/2648/7919/6901/5600/406984/23493/51548/4729/8131/23363/10038/55897/409/5300/90410/2022/7474/7040/25776/1525/693175/1301/6909/2539/27101/10848/6256/7248/2280/26585/9794/3720/54567/7528/811/2931/2248/5292/3192/2065/4092/22943/2627/1432/2702/9150/1906/5914/183/3479/998/23135/150094/650/85366/9686/1948/4000/5058/84700/5950/10269/57538/407010/60485/5159/90/7046/6548/10277/8289/7273/1385…	164
GO:1990823	GO:1990823	response to leukemia inhibitory factor	76/10804	97/18866	1.04e-05	8.24e-05	4.61e-05	4605/6751/6723/11156/29088/5372/22904/9806/6432/7805/54836/7706/292/587/27101/29887/4691/6428/6470/54956/9242/2731/7037/7424/9118/4801/1840/3720/11235/51660/1974/5277/51444/3192/7091/1488/4092/4144/2730/55818/10765/7520/5371/3099/5916/9145/5214/9774/57539/8322/5118/286676/1385/11240/10678/8731/64841/8467/2494/1491/55183/64321/8828/23411/22808/2059/3383/23522/9945/9314/84159/10253/688/26577/9021/4…	76
GO:1990830	GO:1990830	cellular response to leukemia inhibitory factor	76/10804	97/18866	1.04e-05	8.24e-05	4.61e-05	4605/6751/6723/11156/29088/5372/22904/9806/6432/7805/54836/7706/292/587/27101/29887/4691/6428/6470/54956/9242/2731/7037/7424/9118/4801/1840/3720/11235/51660/1974/5277/51444/3192/7091/1488/4092/4144/2730/55818/10765/7520/5371/3099/5916/9145/5214/9774/57539/8322/5118/286676/1385/11240/10678/8731/64841/8467/2494/1491/55183/64321/8828/23411/22808/2059/3383/23522/9945/9314/84159/10253/688/26577/9021/4…	76
GO:1901654	GO:1901654	response to ketone	144/10804	200/18866	1.06e-05	8.39e-05	4.7e-05	7298/6696/5111/11335/4830/4678/3297/572/27158/706/6155/112/8644/8751/1978/54541/9131/1019/5106/790/3184/56848/11184/1364/84687/7040/1460/10270/1535/6714/31/2002/207/10062/5723/5737/11315/28960/1373/6720/6715/5468/23367/10481/2230/808/10266/383/3490/5970/2235/598/5724/811/114131/65985/142/445/367/595/1236/3767/108/6363/1906/490/2706/10499/7097/8837/2782/1536/4824/64083/23558/196541/387758/10365/86…	144
GO:0003170	GO:0003170	heart valve development	51/10804	61/18866	1.07e-05	8.41e-05	4.71e-05	642658/7291/53834/23493/4194/1942/7040/6659/64220/2006/4846/182/54567/7133/7541/26508/2702/6615/650/4193/7132/90/10439/639/4851/6586/657/6093/3516/652/4853/25831/2475/2625/7042/5138/9475/9353/140628/4089/4208/56999/6662/659/3491/5925/6091/11117/7048/8642/6591	51
GO:0045787	GO:0045787	positive regulation of cell cycle	268/10804	396/18866	1.14e-05	8.92e-05	4.99e-05	11065/51203/983/9212/1869/113130/81620/1164/10615/891/25886/55367/2146/7919/8318/6790/9787/29127/4282/225689/2237/990/5753/994/8558/5111/51529/440/581/55920/286053/4085/6210/3297/79447/10403/26471/201161/81610/4582/5902/1163/406984/9984/57060/25970/1894/1663/4194/328/65992/7709/1025/10361/1978/199/10926/3276/5155/9349/3280/6421/1019/51433/81857/10514/9555/51499/7474/6659/4869/4849/4331/8877/10755…	268
GO:0097529	GO:0097529	myeloid leukocyte migration	158/10804	222/18866	1.19e-05	9.3e-05	5.21e-05	4485/4192/177/4282/54209/6223/79902/6362/101/2207/199/51192/6348/5155/6349/6850/84818/727/6361/1525/7423/3627/5479/1652/84522/5595/708/56833/7060/3689/728/719/6369/6370/1907/1800/3146/4267/391/5747/7424/1113/5879/6351/4067/90550/4283/5880/26585/146433/7409/1230/5025/6373/6367/1240/57580/158747/2921/796/9750/26228/7857/5293/1236/7984/975/5054/1432/6363/1906/3071/3735/5175/6729/972/2185/10059/11460…	158
GO:0032507	GO:0032507	maintenance of protein location in cell	53/10804	64/18866	1.26e-05	9.74e-05	5.45e-05	64714/9168/11013/7114/7295/5905/706/8733/1020/1627/23353/11344/402/400916/9913/207/11079/11315/920/23230/10945/602/25777/3192/6500/11014/9087/5371/585/3099/64083/51141/288/81573/3309/65018/6672/23515/5756/10956/55187/3098/10210/85477/5552/23345/54832/3638/2934/6653/11015/2697/857	53
GO:0051881	GO:0051881	regulation of mitochondrial membrane potential	60/10804	74/18866	1.27e-05	9.79e-05	5.48e-05	9481/581/84275/572/706/84941/205251/5831/27166/93974/30968/10399/23593/578/6647/215/27068/208/7314/11334/5366/666/6714/10962/207/11315/2537/1192/79680/55186/637/8115/55669/10935/598/7415/142/2805/664/8326/2730/1497/55012/25/2729/79594/65018/4653/4137/4719/10550/79845/596/3791/55022/665/23530/23111/1634/885	60
GO:0071243	GO:0071243	cellular response to arsenic-containing substance	20/10804	20/18866	1.43e-05	0.000109432	6.13e-05	3162/3297/3178/79752/10105/468/7390/80149/90637/9446/1616/7415/2872/170506/119391/5603/54407/132864/1654/467	20
GO:0071731	GO:0071731	response to nitric oxide	20/10804	20/18866	1.43e-05	0.000109432	6.13e-05	890/7295/7186/9131/3184/3747/1017/1785/1800/4314/4504/1236/6363/8837/54583/1398/4548/2983/358/2308	20
GO:0046434	GO:0046434	organophosphate catabolic process	107/10804	144/18866	1.51e-05	0.000115278	6.45e-05	341/79661/4521/10591/3704/27124/56623/5169/4913/56953/30833/79153/3612/11332/8398/2876/7374/10908/284161/1854/79077/5580/3251/5335/27329/26090/5150/23583/2272/55627/3613/215/38/8930/3094/336/4860/7378/6610/949/55512/11164/5152/375775/6996/252969/53343/131870/56261/10846/79873/11163/5136/23659/3990/954/7415/10380/8605/9588/1267/5444/3632/5167/7498/51763/25939/27293/8871/283748/55276/4952/7941/3417…	107
GO:0006338	GO:0006338	chromatin remodeling	155/10804	218/18866	1.56e-05	0.0001192	6.67e-05	79019/80336/79682/55355/8367/2648/1058/3148/8357/387103/80152/3149/283899/201254/8607/11335/53615/4678/83444/64946/10360/55929/8365/201161/10467/54069/8351/10629/3159/10856/8360/51548/55011/79829/5757/10155/10361/4609/1788/79913/1786/8294/57673/84954/6597/4869/8363/6944/9557/8366/3021/54107/86/22880/57798/1616/6602/114803/9869/6598/3183/9219/11164/64431/54108/22933/8932/6603/8353/3146/23030/8362/…	155
GO:0035633	GO:0035633	maintenance of blood-brain barrier	31/10804	34/18866	1.64e-05	0.000123217	6.9e-05	1365/27134/71/51599/90952/100506658/1003/5175/9069/50848/4155/9414/3915/60/9076/7122/7422/6456/7082/3908/3569/58494/6558/3688/1756/6505/5743/2697/83700/284/7414	31
GO:0009612	GO:0009612	response to mechanical stimulus	149/10804	209/18866	1.8e-05	0.000134941	7.55e-05	654/891/7349/642658/4192/1277/9311/3249/440/7481/784/572/25861/2021/8772/26090/2115/10631/9780/2022/23353/578/285/1281/3627/7507/1535/64220/6714/5595/1301/207/3485/5723/3728/841/83862/6610/5468/8932/5310/441027/5270/1185/5894/55342/85358/4055/5879/51761/3549/5970/1116/22927/4792/834/8195/9750/4316/835/2534/2805/8738/664/3064/5727/5599/1647/4615/1432/7508/1906/387/183/7852/8795/9020/6513/2185/2729…	149
GO:0031529	GO:0031529	ruffle organization	47/10804	56/18866	1.94e-05	0.000144596	8.09e-05	64787/3265/55920/10312/26084/51466/3636/199/28988/83543/54869/29887/57175/54849/5216/8394/391/5879/5341/23647/26228/1236/5217/51763/23191/92154/382/9530/1436/5159/55604/25940/26751/6366/81565/51474/4070/2059/23603/3383/23242/2475/5962/1464/23189/7168/857	47
GO:0071229	GO:0071229	cellular response to acid chemical	61/10804	76/18866	1.98e-05	0.000146997	8.23e-05	1277/26012/389541/28956/3297/1290/6495/1788/3184/1786/6494/10542/1281/1535/55004/10458/143686/84861/1307/352954/1278/64121/10325/83667/598/445/824/51520/2534/1051/2730/27244/8651/1536/10670/2729/10365/8649/3843/1282/599/57521/4976/23304/5311/538/1291/7422/4313/2475/22849/80315/57463/197131/23677/5156/1956/80310/58528/6935/56034	61
GO:0044242	GO:0044242	cellular lipid catabolic process	166/10804	236/18866	2.15e-05	0.000158549	8.88e-05	341/2171/440503/26063/64900/55268/7291/1666/1632/79153/8398/8644/219970/10825/10908/54363/27349/219743/284161/1892/10005/51102/5106/5580/23600/5335/2639/27329/26090/10478/2166/57704/80724/37/57104/55627/1384/8877/215/3295/10999/390916/38/2109/208/2108/1056/336/207/6610/221955/949/1373/55512/375775/22933/2717/10455/10994/5096/11313/35/26061/56261/4258/2167/3033/335/5264/4023/1891/79644/5828/23659/…	166
GO:0045454	GO:0045454	cell redox homeostasis	49/10804	59/18866	2.3e-05	0.000167891	9.4e-05	64714/7295/1649/2876/328/4689/25824/112398/7001/56605/1535/5052/4688/10587/51022/25828/4846/5880/10549/10935/51714/55829/889/7296/9588/23071/51060/1738/5034/9352/54495/10954/1536/4843/2729/2745/81567/9601/81542/10130/2936/2923/30001/54431/81031/1728/56255/4780/23530	49
GO:0071824	GO:0071824	protein-DNA complex subunit organization	195/10804	282/18866	2.39e-05	0.000172264	9.64e-05	55723/79019/79682/81620/55355/8367/1058/3014/1063/3148/8318/9787/51053/4176/8357/92815/387103/80152/5888/8971/4173/201254/8607/6666/3006/4678/64946/4171/3008/55929/8365/201161/4174/10467/54069/8351/8344/8339/9013/3159/10036/128312/7311/23493/8360/6119/375757/6233/55011/4673/5757/3005/10541/8343/4609/4172/9349/6882/8294/8970/85236/9555/9978/4676/4175/6597/4869/8363/6944/4331/51112/9557/5706/7290/8…	195
GO:0010464	GO:0010464	regulation of mesenchymal cell proliferation	30/10804	33/18866	2.62e-05	0.000187615	0.000105022	7481/6495/4609/6899/7474/9678/5154/3549/6608/56998/8660/4041/4000/6772/1499/8646/6469/7472/7422/657/652/2260/6662/4781/6935/7048/5396/2263/2294/5764	30
GO:0002460	GO:0002460	adaptive immune response based on somatic recombination of immune receptors built from immunoglobulin superfamily domains	250/10804	370/18866	2.63e-05	0.000188052	0.000105267	2302/177/84787/3665/10459/3265/7784/7186/10312/5585/3500/28793/28448/28394/28809/712/9984/7468/8767/7374/2207/3329/4791/3503/102723169/28796/28457/714/713/28797/23529/64332/8772/54795/3004/5580/3251/28908/10538/28442/3502/51571/28396/28388/3514/28820/3539/28299/28434/7040/28424/91543/28392/28920/28461/7454/28444/28455/727/84868/80149/51043/28813/28450/5971/3507/28778/28822/54440/56941/28912/28468…	250
GO:0048568	GO:0048568	embryonic organ development	300/10804	451/18866	2.95e-05	0.000208889	0.00011693	115908/23513/3221/286262/1855/6169/145258/2624/3249/25902/53615/25806/7481/7291/388591/3297/1746/7477/25861/23493/80199/10155/91461/55897/6495/9935/6899/29985/22846/525/7262/5155/3280/7703/3217/29924/468/2022/1942/579/668/7474/7040/3235/9742/3215/6647/9368/6768/54345/474/26160/5754/2068/54903/9775/58495/64220/6134/5595/1301/6909/3200/613/1050/207/841/4487/51804/2067/100506013/10848/3856/10265/678…	300
GO:0030048	GO:0030048	actin filament-based movement	112/10804	153/18866	3.01e-05	0.000212741	0.000119087	388591/54795/487/7454/6717/4542/440193/3781/3728/6324/4637/140465/6640/4650/29098/7341/64005/776/25777/2257/9631/7170/2702/57698/57669/4627/85366/81/4643/79784/4646/817/10142/2258/6548/10163/4606/8976/1739/3784/4642/4621/7273/54874/4620/4628/859/7431/10008/4624/4644/7456/7171/274/147179/23327/6262/3760/7136/1832/476/4703/6444/6093/23224/4641/7125/22998/10052/7140/5142/55930/4430/1824/5318/4645/37…	112
GO:0048511	GO:0048511	rhythmic process	209/10804	305/18866	3.08e-05	0.000217814	0.000121926	7153/983/268/26233/2146/7298/8473/4192/9112/55336/5111/7784/11335/2063/7291/56339/3615/3624/1020/1454/4791/8914/153/409/22809/6421/1019/10399/3184/1628/1655/10514/468/1364/5499/55269/191/836/91603/8841/5971/5936/3727/23373/6714/4841/54850/10062/3191/23435/83759/5601/6720/6715/5468/2692/4800/1644/1453/4846/2620/8242/4704/6478/5501/10419/50865/10743/3065/10236/9612/9572/80045/445/4316/57805/835/319…	209
GO:0035264	GO:0035264	multicellular organism growth	110/10804	150/18866	3.1e-05	0.000218813	0.000122486	1311/2648/2307/4726/3297/6895/27429/83605/91461/321/153/2593/6881/22809/1019/6712/6647/2068/80010/3021/7507/8614/5479/137964/2067/10848/55512/23770/154/104/2692/3202/114789/5930/2778/51761/9518/3549/1717/140606/10743/6608/79977/8195/367/10939/28982/7403/4880/5727/7430/79718/5914/8879/80169/54542/3479/55717/3020/585/5916/10269/6668/10365/5641/83931/29123/57599/23371/118/23038/1385/6776/472/10959/5…	110
GO:0016126	GO:0016126	sterol biosynthetic process	64/10804	81/18866	3.18e-05	0.000223229	0.000124957	348/10654/7108/6713/2194/22937/4597/79071/5901/2224/6647/4598/5447/31/2539/4047/51422/3930/6720/4800/3837/10682/335/4801/7555/1717/2222/9619/50814/64801/6319/1718/4802/11161/9453/6721/51141/51706/23541/5562/10613/1727/47/3157/51360/6667/32/3422/8720/1080/10449/3156/39/11160/5563/9023/10162/6307/403313/3638/6309/10826/1066/3158	64
GO:0051402	GO:0051402	neuron apoptotic process	171/10804	245/18866	3.28e-05	0.000230116	0.000128813	4605/348/128434/4192/1745/340371/2902/3265/26012/1649/581/7305/3162/997/101/26471/5423/406983/1020/3329/9040/6495/409/23529/6348/2597/9131/8772/84335/9244/4296/1522/5300/26355/468/51024/112398/11151/6647/836/208/6418/666/4835/4841/2539/728/51804/11315/1201/104/80331/4436/8829/8883/8882/10280/2149/4602/637/3326/112399/5803/598/7020/2931/4435/10018/142/835/2065/2534/22861/4504/5170/54463/23394/1051…	171
GO:0016053	GO:0016053	organic acid biosynthetic process	248/10804	368/18866	3.73e-05	0.00025711	0.000143923	341/2171/51380/2875/65263/10057/4282/633/26063/25902/440/6472/10993/80142/2356/3995/2879/84245/84680/57761/11332/8644/4706/58526/10675/5831/27349/54995/2593/2194/10005/5155/10998/22937/51102/23600/790/80270/79071/113675/6850/7390/7040/37/3692/1719/10327/435/64834/215/3295/8985/7923/441024/883/2618/8560/5315/587/31/10728/219595/10062/22928/5723/84532/29920/11315/4524/201562/221955/6470/1373/55512/…	248
GO:0033619	GO:0033619	membrane protein proteolysis	50/10804	61/18866	3.85e-05	0.000262797	0.000147107	348/56928/101/150/8192/27316/4898/7040/51107/55486/121665/55851/5970/81502/29763/1512/10939/7133/6868/7076/4627/5664/5774/5045/8728/23621/3553/5588/51360/257364/4790/1605/84888/51429/5663/5979/8720/4804/152503/6093/102/8754/84236/23385/83464/7077/7078/25825/7079/51752	50
GO:2000377	GO:2000377	regulation of reactive oxygen species metabolic process	142/10804	200/18866	3.92e-05	0.000266945	0.000149428	10811/2305/140823/440503/2902/7755/7305/84275/706/8644/3329/10131/199/5155/5580/6622/23564/56848/6850/84334/7040/3692/23410/1719/7001/6647/215/26574/80149/693175/11334/1535/4835/613/2539/207/3689/11315/55486/7416/10013/8570/22933/2717/1785/4358/407019/5879/5880/4314/3326/5025/7020/55829/445/9263/2534/329/4504/2885/10229/664/107075310/148022/948/1647/1497/1432/1906/387/5165/183/7498/2185/3099/8837…	142
GO:0046677	GO:0046677	response to antibiotic	40/10804	47/18866	4.26e-05	0.000288352	0.000161412	2146/1396/2021/9349/7390/8372/6647/836/79813/841/23028/4261/6715/79001/8692/1543/10765/2706/1027/23135/3397/4193/3320/51319/867/6548/3309/11143/249/10097/7157/538/5321/3717/5516/255189/3716/4208/8639/26	40
GO:0000082	GO:0000082	G1/S transition of mitotic cell cycle	197/10804	287/18866	4.39e-05	0.000296007	0.000165697	983/6241/1869/81620/1033/891/1031/55367/128239/2146/8318/6790/7298/51053/4176/4173/990/1032/8558/5111/5721/1104/581/4678/4171/997/4174/4582/3624/6119/1020/57060/6502/10263/4194/328/56655/4609/1978/4172/199/10926/3276/58480/6881/5127/1019/10457/11040/51499/4175/6659/4849/1719/4331/5720/54107/5129/693175/56257/25904/5471/6154/9125/25946/1871/1017/207/84967/5777/28984/51379/1874/55571/10769/5001/611…	197
GO:0016064	GO:0016064	immunoglobulin mediated immune response	159/10804	227/18866	4.53e-05	0.000304595	0.000170504	2302/84787/3665/10459/7784/10312/3500/28793/28448/28394/28809/712/9984/7468/7374/2207/3329/3503/102723169/28796/28457/714/713/28797/23529/5580/28908/10538/28442/3502/28396/28388/3514/28820/3539/28299/28434/7040/28424/28392/28920/28461/28444/28455/727/28813/28450/3507/28778/28822/56941/28912/28468/28937/28426/28930/28776/28395/51010/708/28401/28825/100423062/28439/28452/28938/3501/28412/5777/28400…	159
GO:0051783	GO:0051783	regulation of nuclear division	134/10804	188/18866	4.73e-05	0.00031733	0.000177632	11065/991/9232/51203/10460/9212/113130/81620/5347/891/4751/9088/4288/1063/6790/9787/699/54443/3832/9319/701/225689/10459/990/7272/92421/8260/51529/1104/286053/4085/10403/54998/5902/25970/23363/10361/54461/5155/51433/8379/5300/246184/9555/1613/7474/84687/51451/8877/9184/23636/51434/55795/25906/5885/51343/9820/4487/27243/9587/28984/128866/55512/7756/22933/84861/4733/11331/5810/3304/55968/8881/56984…	134
GO:0060759	GO:0060759	regulation of response to cytokine stimulus	139/10804	196/18866	5.15e-05	0.000343066	0.000192039	54209/3665/56928/3661/59307/7186/81858/3654/10616/3551/56339/11140/10555/8767/8904/8772/10399/7737/8970/7185/23170/6850/7474/8717/8877/51588/84166/4321/83666/10062/5777/246330/841/55072/57506/5468/114769/166/9641/342979/407019/3304/865/335/383/51441/29108/3303/5607/3326/3460/7341/834/7376/26228/11274/329/1660/54625/64135/9825/6880/6059/5598/26065/2621/1906/7852/90268/6868/8567/972/7097/8651/29110…	139
GO:0060964	GO:0060964	regulation of gene silencing by miRNA	87/10804	116/18866	5.15e-05	0.000343066	0.000192039	8367/283131/8357/5437/79902/5441/5439/8365/8351/5438/6895/8360/11097/5605/23225/5436/5440/8086/8294/1655/7040/79023/8363/57122/55706/5434/8366/80149/8480/23636/3021/348995/27161/5468/6396/9688/8353/8994/1994/8362/1981/53371/23511/8364/23165/27327/9883/9612/81929/100101267/55746/8087/9631/1660/5530/4927/5433/10762/7175/84944/3020/8021/2332/5432/5604/10269/5431/121504/9818/23279/84962/8737/26523/49…	87
GO:0051983	GO:0051983	regulation of chromosome segregation	81/10804	107/18866	5.26e-05	0.00034787	0.000194728	11065/991/9232/10460/9212/113130/81620/10615/5347/891/4751/11004/4288/1063/9787/29127/699/9319/701/225689/10459/2237/990/7272/116028/8260/51529/55920/286053/4085/10403/1894/1663/6421/51433/8379/246184/9555/90417/51451/9184/51434/55795/25906/5885/7756/22933/84861/8881/56984/55755/3550/9183/51143/3192/4926/1457/1459/55719/7175/998/10783/8697/23137/23063/10664/8452/996/1499/8678/472/25836/1778/23369…	81
GO:0044262	GO:0044262	cellular carbohydrate metabolic process	201/10804	294/18866	5.38e-05	0.000354605	0.000198498	2648/4485/8473/2875/3425/1196/114899/283871/27124/11091/56623/51547/1609/26471/572/51477/3612/51548/11266/3486/2584/5261/7262/54541/5106/6622/27329/60343/5256/10296/192134/90673/51451/7167/3613/5499/5210/55577/5226/55556/208/221937/5366/283209/6714/3418/26007/207/23178/8987/8445/3607/51422/197258/5208/3340/80168/27235/57001/5341/5501/2203/51805/55347/414328/55454/90007/84572/83667/5724/2931/9572/…	201
GO:0031099	GO:0031099	regeneration	142/10804	201/18866	5.83e-05	0.000381378	0.000213485	983/890/891/23162/2146/6790/7298/4192/6696/6156/5111/3162/2356/3475/6895/706/6430/7070/8751/2876/4837/1019/790/10631/2027/578/1460/1719/8408/285/693175/6134/336/5315/5471/83481/728/4814/5782/87178/471/349667/5468/133/5967/335/10419/3549/146760/7448/29956/595/1051/11221/5530/975/8326/5727/2621/2896/1459/1027/3479/8837/5467/1495/5792/9315/5604/5774/5802/389125/607/57539/6657/136319/8428/3725/2348/2…	142
GO:0072593	GO:0072593	reactive oxygen species metabolic process	197/10804	288/18866	6.05e-05	0.000395642	0.00022147	10811/2305/140823/440503/2902/7755/9973/7305/84275/706/8644/2876/3329/10131/199/4689/5155/54541/25824/93974/5580/6622/23564/51079/56848/6850/84334/3049/7040/3692/23410/1719/7001/6647/215/26574/80149/5447/2644/693175/11334/1535/5366/4722/5052/4835/613/2539/207/3689/4688/91942/11315/55486/7416/10013/1373/83943/8570/22933/2717/1785/2537/4358/4846/407019/27035/5879/5880/4314/4724/1543/10549/7409/3326…	197
GO:0042113	GO:0042113	B cell activation	222/10804	328/18866	6.15e-05	0.000400873	0.000224398	2302/4282/84787/10459/3149/55024/8227/581/374403/10312/7305/572/5585/51237/27434/3500/28448/28394/159296/3624/9984/7468/6929/7374/7535/3329/3503/102723169/684/7293/28457/23529/79155/5580/10538/28442/3502/28396/28388/6850/3514/3539/28434/7040/28424/578/1493/28392/7163/28461/28444/28455/112616/836/28450/3507/54440/56941/28468/5245/55795/28426/28395/51010/28401/100423062/56833/28439/28452/3501/28412…	222
GO:0008203	GO:0008203	cholesterol metabolic process	111/10804	153/18866	6.2e-05	0.000403908	0.000226096	341/348/1609/10654/7108/6713/54982/2194/22937/10948/4597/27329/79071/2232/57704/5901/64788/2224/37/6647/4598/5447/90809/1056/336/31/55911/2539/1050/4047/3931/949/3930/6256/6720/4800/2230/2055/3837/114879/10577/23780/26119/10682/335/4801/9784/7555/1717/2222/9619/3990/50814/64801/6319/4504/5444/1718/4802/3069/9453/5467/4041/6721/51141/23541/5562/2629/4864/10613/6820/1727/47/3157/6609/51360/19/33/51…	111
GO:0032801	GO:0032801	receptor catabolic process	31/10804	35/18866	6.41e-05	0.000412443	0.000230874	348/1175/1020/20/1211/7040/93343/1173/161/160/823/151636/7405/29116/30849/57154/5770/5045/5641/302/54894/163/8678/83737/51100/83891/1213/7436/8898/55614/9737	31
GO:0031114	GO:0031114	regulation of microtubule depolymerization	28/10804	31/18866	6.65e-05	0.000424836	0.000237812	22974/11075/57662/25876/58526/79929/55201/10300/10013/10519/26586/6314/157922/9181/6683/57159/50810/2258/59341/23122/23271/57551/23332/4281/324/89927/4130/4131	28
GO:0039528	GO:0039528	cytoplasmic pattern recognition receptor signaling pathway in response to virus	28/10804	31/18866	6.65e-05	0.000424836	0.000237812	3665/3661/79132/55666/85364/29997/63906/5245/84282/7353/708/26007/81570/11331/79671/329/64135/26065/55601/23586/8780/6397/7105/54941/23369/9698/26057/330	28
GO:1902653	GO:1902653	secondary alcohol biosynthetic process	59/10804	75/18866	8.15e-05	0.000511239	0.000286178	348/10654/7108/6713/2194/22937/4597/79071/5901/2224/6647/4598/5447/31/2539/4047/3930/6720/4800/3837/10682/335/4801/7555/1717/2222/9619/50814/64801/6319/1718/4802/9453/6721/51141/23541/5562/10613/1727/47/3157/51360/6667/32/3422/8720/1080/10449/3156/39/11160/5563/10162/6307/403313/3638/6309/1066/3158	59
GO:1901687	GO:1901687	glutathione derivative biosynthetic process	21/10804	22/18866	8.16e-05	0.000511239	0.000286178	10327/9446/2954/4258/373156/4259/2940/2939/119391/2946/27306/653689/2941/2938/2098/4257/2948/2944/2947/2950/2949	21
GO:1903532	GO:1903532	positive regulation of secretion by cell	212/10804	313/18866	8.32e-05	0.000520863	0.000291565	654/7349/6696/4282/54209/8862/3661/114899/2624/7784/5478/101/11132/572/112476/8398/3624/51083/1020/6860/29085/2207/25874/7293/6810/55638/8938/222546/2597/54795/156/6622/50855/11267/56848/5864/6850/668/7040/6659/23410/2821/8372/6717/9854/65220/4828/6382/23400/7432/6714/9146/3689/23435/27243/8618/28984/55512/27230/6863/2692/5208/2244/3123/8673/9255/7424/10497/84062/4602/25930/5879/57393/90550/55763…	212
GO:0110148	GO:0110148	biomineralization	117/10804	163/18866	8.57e-05	0.000534282	0.000299077	1311/654/9636/54829/1277/6696/286077/7481/79176/7291/10312/23493/91461/6899/22904/6348/9270/54795/6574/468/10457/7040/4256/2261/54959/56975/2068/29887/55512/7286/154/4054/401138/4846/1278/26585/1230/246/7020/54880/258/338773/5818/55787/51374/54361/7475/1051/2268/8326/116039/26504/130497/56172/2621/490/5167/3479/2185/4015/650/10269/9923/6786/240/24144/90/92/55151/2719/249/4488/658/359845/1893/4851…	117
GO:0060147	GO:0060147	regulation of posttranscriptional gene silencing	89/10804	120/18866	8.65e-05	0.000538413	0.000301389	8367/283131/8357/5437/79902/5441/5439/8365/8351/5438/6895/8360/11097/5605/23225/5436/5440/8086/8294/1655/7040/79023/8363/57122/55706/5434/8366/80149/8480/23636/3021/348995/27161/5468/6396/9688/57510/8353/8994/1994/8362/1981/53371/23511/8364/23165/27327/9883/9612/81929/100101267/55746/8087/9631/1660/5530/4927/5433/10762/7175/84944/3020/8021/2332/5432/5604/103/10269/5431/121504/9818/23279/84962/873…	89
GO:0051851	GO:0051851	modulation by host of symbiont process	50/10804	62/18866	8.82e-05	0.000548265	0.000306904	348/3249/3429/6348/6882/1072/91392/6597/80149/5245/5479/5702/23435/6598/22938/6351/9367/3065/51193/5091/2959/9150/3312/51763/23076/64848/128637/2332/6352/64710/904/5806/302/1436/440275/51176/6441/9218/3725/5978/407006/6667/222236/1105/2033/358/3482/2040/858/4057	50
GO:0044843	GO:0044843	cell cycle G1/S phase transition	210/10804	310/18866	8.84e-05	0.00054918	0.000307416	983/6241/1869/81620/890/1033/891/1031/55367/128239/2146/8318/6790/7298/51053/4176/4173/990/1032/8558/5111/5721/1104/581/4678/4171/997/79447/4174/4221/81610/4582/3624/6119/1020/57060/6502/10263/4194/328/65992/56655/56241/4609/1978/4172/199/10926/3276/58480/6881/5127/1019/4296/10457/11040/51499/4175/6659/4849/1719/4331/5720/54107/5129/693175/56257/25904/5471/6154/9125/25946/1871/1017/207/84967/5777…	210
GO:0010324	GO:0010324	membrane invagination	104/10804	143/18866	8.87e-05	0.000550545	0.00030818	9212/54209/2624/3500/28448/28394/2207/3503/102723169/199/28457/28442/3502/28396/28388/3514/3539/28434/28424/28392/54784/4481/28461/28444/28455/28450/10347/3507/28468/28426/28395/9146/28401/100423062/28439/28452/3501/28412/3689/28400/28464/28420/27243/28423/5468/28414/28391/28834/9886/3495/3538/28385/28410/28445/51411/391/28473/5879/28466/28638/55113/5880/3493/102723168/28467/246/28454/28526/9938/…	104
GO:0042769	GO:0042769	DNA damage response	detection of DNA damage	33/10804	38/18866	8.91e-05	0.000551098	0.000308489	5984/5424/5982/5111/64949/6188/5425/11284/7311/6119/6233/57804/5985/9978/5983/6659/7314/64963/755/64965/6118/60488/7316/7320/142/8450/7398/4750/1642/8451/6117/57599/5981	33
GO:0032200	GO:0032200	telomere organization	124/10804	174/18866	9.04e-05	0.000558051	0.000312381	9212/8367/4751/9894/8357/9401/5984/225689/5888/2237/5424/5982/5111/286053/5425/26354/11284/3104/8365/8351/55651/84444/8360/51548/6119/3178/328/56655/54433/3181/79035/4609/3184/8294/57804/5985/23381/65057/5983/908/10576/5570/8363/7203/1736/8366/3021/54107/55505/7515/22948/6714/5595/10728/5609/3183/10574/2067/10575/5394/6118/10694/8353/26272/5514/79991/8362/4361/25913/8364/50485/55226/7013/3364/254…	124
GO:0043114	GO:0043114	regulation of vascular permeability	38/10804	45/18866	9.52e-05	0.000586017	0.000328036	348/654/7349/11156/143282/27134/7040/6714/613/133/10266/100506658/2828/1003/56998/388125/29/3269/407010/2909/59341/5795/9414/7525/5139/145741/7122/23576/6865/7422/7010/6456/7082/9590/5138/9353/634/284	38
GO:0009615	GO:0009615	response to virus	234/10804	349/18866	0.000100373	0.000614633	0.000344055	3925/9636/3665/3661/54512/5600/81576/10561/10084/6210/10379/3429/56915/3551/6895/3159/1174/8815/58487/3663/81622/51251/6502/684/81559/2023/51728/54541/8772/3609/4938/1072/10521/3965/11040/8638/4986/55337/91543/10542/79132/4940/51428/8372/4343/55666/80149/85364/29997/550/4599/10964/55718/3627/63906/4600/22948/5245/84282/84166/64108/5366/7353/6714/708/4321/26007/83666/171568/6773/81570/3315/3437/57…	234
GO:0045667	GO:0045667	regulation of osteoblast differentiation	96/10804	131/18866	0.00010139	0.00061911	0.000346561	654/115908/7291/10312/4221/7477/2101/51564/54795/1655/4037/468/56975/3727/1050/8519/8994/10507/1192/5747/7424/2778/23051/6423/182/26585/344901/338773/9464/4435/4880/51374/54361/1051/5727/537/56998/3479/202151/6497/3397/4041/650/5566/51684/1052/10140/255743/90/51430/79697/92/169200/1499/8646/4488/658/3399/9770/4851/4090/3082/5978/5587/4086/8313/657/4088/6096/374/652/3611/3570/1021/9260/4745/4077/4…	96
GO:0061082	GO:0061082	myeloid leukocyte cytokine production	27/10804	30/18866	0.00010552	0.000640712	0.000358653	4282/3162/2207/79004/7474/7040/57506/1113/1653/148022/948/170506/2621/972/10417/3135/23586/9188/8915/604/23411/7042/3815/51704/7099/7043/8013	27
GO:0035690	GO:0035690	cellular response to drug	56/10804	71/18866	0.000108113	0.000654016	0.0003661	10715/4830/3297/9400/4609/790/284996/84687/7372/5471/56833/9647/9343/7037/1644/1800/2203/3326/55696/4504/5530/2621/1906/7852/7345/4843/4824/5911/3553/3309/3784/1399/7157/27063/969/5978/4297/5532/5906/5141/5563/5142/8648/22843/5860/94274/5138/1956/4208/3757/7098/4659/4780/340485/4502/5621	56
GO:0010634	GO:0010634	positive regulation of epithelial cell migration	125/10804	176/18866	0.000108314	0.000654618	0.000366437	7114/51157/2624/3162/406983/10016/51564/5155/9270/5335/4318/7474/7040/9448/2821/80149/14/6714/54566/9647/207/10013/10769/6678/949/3315/57111/27286/10519/6863/506/5216/8829/5606/3146/25865/2523/4846/407019/7424/284361/5025/9564/811/1512/498/5170/1906/183/6868/2896/2185/57669/9922/4215/382/25/9734/23473/407010/5641/152007/8766/407018/23122/6776/3725/6239/84913/23328/27086/407006/6667/5168/5587/9982…	125
GO:0001570	GO:0001570	vasculogenesis	64/10804	83/18866	0.000123183	0.000738305	0.000413283	2305/187/7477/23493/83605/51564/2022/7040/51162/54345/9820/100506013/133/5747/10266/57007/10352/6608/4435/57178/8879/7498/7075/54922/55662/8463/84700/4643/5159/947/8322/29072/1499/6469/9693/55109/9444/4851/5921/64321/7422/5906/161742/10052/54453/1969/677/57493/6237/55273/3726/3791/3696/3685/2013/10413/154796/7048/634/25976/7049/2294/93649/857	64
GO:0071732	GO:0071732	cellular response to nitric oxide	16/10804	16/18866	0.000133172	0.000790876	0.000442711	890/7186/9131/3184/3747/1017/1785/1800/4314/4504/8837/1398/4548/2983/358/2308	16
GO:0045088	GO:0045088	regulation of innate immune response	207/10804	307/18866	0.000150321	0.000877483	0.000491191	348/3148/54209/6223/3665/3661/3265/3149/56667/5721/10084/3551/101/56339/4582/11140/5688/5719/2207/5691/5695/5710/5692/409/118430/5684/6421/8772/5580/5689/60343/5693/23170/5709/3965/5686/6850/7474/79132/55269/3902/5706/84868/85364/5682/5720/5971/84282/84166/4068/6714/5698/4841/9861/4321/5705/56833/5702/26007/83666/10062/5777/10454/5685/10432/115362/57506/5468/5704/11326/5701/3055/84433/10213/3146/…	207
GO:0030501	GO:0030501	positive regulation of bone mineralization	34/10804	40/18866	0.000173293	0.000991971	0.000555278	654/9636/91461/7040/56975/154/7020/338773/51374/54361/8326/116039/130497/490/650/240/90/92/658/657/4088/652/4745/4208/659/3491/655/2824/6546/7043/196527/4057/9365/5764	34
GO:0007159	GO:0007159	leukocyte cell-cell adhesion	242/10804	364/18866	0.000175242	0.00100224	0.000561026	4192/2302/23513/177/6666/7784/6188/3654/101/83706/572/7070/80381/283234/8764/8767/7535/3329/11006/199/64926/64332/3280/8772/9092/8379/51571/10457/3965/6850/6659/1493/11151/9093/1445/7001/79626/4973/3902/84868/8631/80149/51043/836/54440/26279/923/6714/23240/4860/207/3485/5777/3689/3718/441478/3115/939/6370/3620/3606/942/8440/7037/11326/55423/920/84433/10673/5590/3146/50512/10507/3123/6404/10148/89…	242
GO:0090130	GO:0090130	tissue migration	248/10804	374/18866	0.000188389	0.00107177	0.000599947	348/54443/7114/51157/2624/11156/3162/5585/406984/51466/406983/2876/406941/10016/22846/51564/5155/350/9270/5335/6286/4318/1942/7474/7040/5801/9448/1460/2821/285/374969/54345/10755/80149/9404/14/6714/54566/83481/9647/207/3689/6273/3728/57175/28984/10013/100506013/10769/6678/949/3315/57111/2050/5468/27286/10519/6863/506/5216/8829/5606/161198/3146/25865/2523/4846/407019/5747/7424/8503/25930/335/28436…	248
GO:0006521	GO:0006521	regulation of cellular amino acid metabolic process	50/10804	63/18866	0.000189612	0.00107778	0.000603314	5721/5688/5719/5691/5695/5710/5692/5684/4946/5689/5693/5709/5686/23657/5706/5682/5720/5698/9861/5705/5702/11315/5685/1201/5704/5701/10213/4947/5683/5694/5690/5714/51686/5708/51582/1312/5717/5699/9491/4953/5696/23198/5716/5718/5707/10197/5713/5711/1728/493	50
GO:0042180	GO:0042180	cellular ketone metabolic process	177/10804	260/18866	0.000206047	0.0011661	0.000652754	341/654/2171/440503/5721/1609/7291/57761/51117/8644/5688/5719/58526/5691/5695/5710/219743/5692/5684/22937/10948/2739/4946/5689/3029/5693/2232/5709/5686/874/7167/37/3692/10327/23657/215/5706/5682/5720/125061/208/883/6999/5698/9861/5705/5702/51166/207/84274/10062/2954/84883/11315/10901/5685/51422/1645/3620/6720/1201/6715/5468/5704/133/5701/155368/79934/10213/4947/56267/84869/27235/5683/5694/4704/56…	177
GO:0070542	GO:0070542	response to fatty acid	68/10804	90/18866	0.000227984	0.00127581	0.00071416	1869/891/4831/4830/572/112/8644/1019/84687/80149/5536/10270/6714/31/207/6602/5737/1373/6720/5468/2731/4023/3155/7528/5724/65985/445/6319/5444/1236/1374/948/6363/1906/5165/7520/7097/2867/2782/8443/2180/51141/4776/5562/1385/6366/3399/9076/210/54331/1490/5563/5734/2309/6662/55022/847/5732/3949/3667/3371/2308/5743/7049/2170/6422/81285/5166	68
GO:0007272	GO:0007272	ensheathment of neurons	100/10804	139/18866	0.000237107	0.00131891	0.000738289	1890/55695/3687/114569/20/8893/8890/152189/6647/215/2068/208/8560/11076/207/2817/22933/7248/8882/5803/1075/10939/55331/7133/8530/9921/2064/5914/7852/7097/6497/163175/5467/5916/4664/8604/8443/10397/349149/9639/56288/4155/57211/9896/1739/4665/1499/23405/5660/8506/6285/9444/4653/8455/3082/4644/23114/1605/23136/9451/9334/7851/91137/5354/200576/4763/928/27242/4359/81846/79152/5010/8898/7572/5728/26022…	100
GO:0008366	GO:0008366	axon ensheathment	100/10804	139/18866	0.000237107	0.00131891	0.000738289	1890/55695/3687/114569/20/8893/8890/152189/6647/215/2068/208/8560/11076/207/2817/22933/7248/8882/5803/1075/10939/55331/7133/8530/9921/2064/5914/7852/7097/6497/163175/5467/5916/4664/8604/8443/10397/349149/9639/56288/4155/57211/9896/1739/4665/1499/23405/5660/8506/6285/9444/4653/8455/3082/4644/23114/1605/23136/9451/9334/7851/91137/5354/200576/4763/928/27242/4359/81846/79152/5010/8898/7572/5728/26022…	100
GO:0032963	GO:0032963	collagen metabolic process	83/10804	113/18866	0.000257356	0.0014206	0.000795212	7349/4320/642658/1277/57332/4319/57333/8751/10609/406941/85007/409/9509/4324/4318/2022/7040/64175/8985/4321/1514/28984/4261/55512/5468/1509/871/2149/1278/4602/1513/383/26276/1289/3549/4314/4316/4327/4880/9697/2805/54361/4312/9508/3066/63894/3397/10893/5467/5184/1520/5045/4323/5159/55323/51430/23371/1508/1306/7431/56547/114757/64115/7148/3091/9902/1471/5906/4313/54206/652/1490/79148/4239/3569/9099…	83
GO:1902115	GO:1902115	regulation of organelle assembly	135/10804	194/18866	0.000261163	0.00144039	0.000806289	10615/5347/2648/225689/10807/51364/78999/8558/9696/92421/1104/57622/26471/10641/9924/8131/6624/80199/90678/90410/79874/11273/4869/9742/8408/51112/116840/23636/6382/6714/7419/53407/27243/128866/10432/10769/51657/5601/51626/1785/9738/57787/3055/4733/64422/3304/5789/55755/3303/8396/81876/6386/115704/7251/51473/255967/6385/6048/5119/3192/4926/6047/55254/550643/9181/7984/3064/7430/6311/94030/1906/387/…	135
GO:0035051	GO:0035051	cardiocyte differentiation	112/10804	158/18866	0.000273005	0.00149807	0.000838577	983/891/2648/7919/7291/406984/23493/23363/10038/55897/409/3280/5300/90410/7040/25776/54345/1525/693175/5595/6909/2539/27101/6256/7248/182/26585/9794/7528/811/2931/9464/3192/22943/2627/170506/9150/1906/5914/183/3479/23135/150094/650/1948/4000/5058/84700/10269/57538/407010/5159/90/27250/6548/8289/7273/28514/2348/4628/859/10818/4851/4624/5978/11214/64321/2852/6926/6722/7422/4703/6444/10611/3516/652/…	112
GO:0048588	GO:0048588	developmental cell growth	162/10804	237/18866	0.000276354	0.0015113	0.000845986	348/7919/6790/6696/393/1855/29882/3475/6794/51548/55558/1020/5361/6860/8904/10038/214/10500/7869/2664/5300/10631/3984/1627/28988/668/7474/10425/11344/8408/118813/2017/2539/51330/8936/10013/1382/10501/4133/1785/8829/26999/5590/9706/5967/10507/26053/51393/3326/6259/344901/7528/2335/22902/2931/780/64218/9373/4092/4504/23394/3275/57154/54910/1954/51199/9150/1906/56920/183/7852/9175/57698/3479/8085/23…	162
GO:0060491	GO:0060491	regulation of cell projection assembly	129/10804	185/18866	0.000308683	0.00167266	0.000936308	54443/225689/10807/64787/51364/3265/10178/100287171/8558/9696/64284/55920/51466/5365/6624/80199/83715/5580/90410/79874/11344/9742/7454/116840/375790/116985/84299/5898/54869/55845/6714/7419/5064/23613/7226/54849/51626/1785/5216/9738/54942/57787/8829/5420/391/64422/5909/5879/5880/26053/115704/100506658/51473/26051/9750/26228/8087/10109/11135/1236/3064/6363/10435/10806/5217/998/585/23329/23191/55607…	129
GO:1901657	GO:1901657	glycosyl compound metabolic process	93/10804	129/18866	0.000342762	0.0018374	0.00102852	7083/4832/1890/4831/54963/10591/1841/4830/28992/56953/30833/353/3615/8644/7371/51251/2987/83549/790/3251/57704/5901/1716/2079/3614/10327/191/7372/5471/4860/7378/5636/8382/1645/471/10400/2717/5631/84433/132/84869/8833/4833/55347/79873/51292/1633/55669/978/55253/8574/168537/221443/79631/387/139596/2990/7084/8226/441250/4668/8573/5634/9567/200316/2519/60489/2629/27232/1739/4354/231/9414/4976/260425/…	93
GO:0070085	GO:0070085	glycosylation	179/10804	265/18866	0.000353974	0.00189281	0.00105954	8473/11282/283417/56667/126792/91319/200185/256281/4582/54344/8818/5372/746/282969/26229/20/118430/8704/4597/10267/81849/192134/51006/57704/64788/282679/10585/120071/11285/8985/57134/23275/8703/7423/23753/8813/10195/100128731/79868/30815/57171/11253/27230/55624/80235/1603/200810/152002/7841/2135/200424/58505/6484/10724/2523/79053/26301/2801/51172/4122/55858/8702/200958/79644/91869/56052/374378/29…	179
GO:0009308	GO:0009308	amine metabolic process	100/10804	140/18866	0.000364512	0.00194118	0.00108662	83933/6723/5721/6611/6303/79153/5688/5719/5691/5695/1119/5710/284161/5692/1725/5684/3251/4946/2639/5689/5693/5709/5686/23657/5706/5682/5720/125061/196743/883/6999/5698/9861/1621/5705/5702/51166/3689/11315/5685/3620/1201/5704/1644/5701/10213/4947/112483/5683/5694/5690/5714/51686/5708/51582/1312/1543/55349/5717/5699/4128/9491/4953/2861/5696/222962/23198/5716/7166/5718/79814/54498/7412/5707/23446/10…	100
GO:0043523	GO:0043523	regulation of neuron apoptotic process	147/10804	214/18866	0.000367168	0.00195372	0.00109364	4605/348/128434/4192/1745/340371/2902/3265/26012/1649/581/7305/3162/997/101/26471/406983/1020/3329/9040/6495/409/23529/6348/9131/84335/9244/4296/1522/5300/468/51024/112398/11151/6647/836/6418/666/4835/4841/2539/728/51804/11315/1201/80331/4436/8829/8883/8882/10280/2149/4602/3326/112399/5803/598/7020/2931/4435/10018/142/835/2065/2534/4504/5170/54463/23394/1051/8326/27324/2730/10752/6733/3845/387/39…	147
GO:0150146	GO:0150146	cell junction disassembly	18/10804	19/18866	0.000379436	0.00200259	0.001121	54209/712/1020/714/713/9448/22943/9922/382/7046/1524/718/2043/1845/6376/10982/7043/6591	18
GO:1902170	GO:1902170	cellular response to reactive nitrogen species	18/10804	19/18866	0.000379436	0.00200259	0.001121	890/7186/9131/3184/3747/1017/1785/1800/4314/4504/8837/4217/1398/4548/2983/6778/358/2308	18
GO:1901655	GO:1901655	cellular response to ketone	72/10804	97/18866	0.000383231	0.00201607	0.00112854	6696/11335/27158/112/8644/8751/1978/54541/9131/1019/5106/56848/11184/10270/6714/31/2002/207/5737/11315/28960/6715/5468/23367/2230/383/2235/65985/445/367/108/490/2706/8837/2782/64083/196541/10365/5562/51389/231/109/54464/988/55809/2770/23411/1080/196/107/54206/54331/3383/5563/1946/5734/9475/358/1956/2309/9314/687/8031/114907/5732/3371/4478/2308/2908/111/5176/6422	72
GO:0065004	GO:0065004	protein-DNA complex assembly	165/10804	243/18866	0.000402631	0.0021045	0.00117804	55723/79019/79682/81620/55355/8367/1058/3014/1063/3148/8318/9787/51053/4176/8357/387103/80152/5888/8971/4173/201254/8607/6666/3006/4678/64946/4171/3008/8365/201161/4174/54069/8351/8344/8339/9013/10036/128312/7311/23493/8360/6119/375757/6233/55011/4673/3005/10541/8343/4172/6882/8294/8970/85236/9555/9978/4676/4175/6597/4869/8363/4331/51112/9557/5706/7290/8366/2068/3021/6418/7314/440689/79903/7507/7…	165
GO:0001921	GO:0001921	positive regulation of receptor recycling	14/10804	14/18866	0.000406539	0.00211472	0.00118376	23513/6622/116985/10268/1889/4905/302/8934/9341/27065/5663/22876/2060/11149	14
GO:0010649	GO:0010649	regulation of cell communication by electrical coupling	14/10804	14/18866	0.000406539	0.00211472	0.00118376	6717/808/2702/805/3270/288/817/10345/801/845/5144/6546/2697/857	14
GO:0002026	GO:0002026	regulation of the force of heart contraction	24/10804	27/18866	0.000413074	0.00213772	0.00119664	8862/153/156/10539/1907/133/4846/1113/2548/817/6548/4624/6262/476/488/8048/4634/6546/4625/4633/5350/857/493/477	24
GO:0010714	GO:0010714	positive regulation of collagen metabolic process	24/10804	27/18866	0.000413074	0.00213772	0.00119664	7349/642658/57332/406941/409/2022/7040/28984/2149/4602/3549/54361/3066/5159/55323/51430/7431/64115/652/1490/90993/5345/3673/7043	24
GO:0007492	GO:0007492	endoderm development	60/10804	79/18866	0.000413593	0.00213772	0.00119664	1294/3624/1290/55897/4324/4318/9555/1295/1301/3689/1846/100506013/123169/3693/54623/1289/7448/3065/2335/22943/2627/53918/3281/3912/57669/23648/2131/4323/1844/6657/29072/1499/23168/3915/9646/1284/9968/4851/1303/2186/1291/64321/657/6928/4088/79577/4313/652/55614/3909/677/5083/4089/83595/3685/1847/3679/1843/3914/3678	60
GO:0010565	GO:0010565	regulation of cellular ketone metabolic process	131/10804	189/18866	0.000416739	0.00215082	0.00120397	341/654/2171/440503/5721/1609/7291/57761/8644/5688/5719/58526/5691/5695/5710/219743/5692/5684/22937/4946/5689/5693/5709/5686/37/3692/23657/215/5706/5682/5720/208/5698/9861/5705/5702/207/10062/2954/11315/5685/51422/6720/1201/5468/5704/133/5701/10213/4947/5683/5694/5690/5714/335/51686/5708/54576/51805/51582/1312/5717/5699/9491/4953/3248/5696/9612/9572/7376/54361/23198/5716/1374/54704/5165/83752/571…	131
GO:0098727	GO:0098727	maintenance of cell number	115/10804	164/18866	0.000452895	0.00232238	0.00130001	2648/2146/81606/5437/2624/2001/51123/5441/26354/5439/51593/56339/5438/10629/6688/140467/4609/5436/3280/5440/90390/84246/6659/4849/6944/5434/27257/9442/79918/2041/51586/5894/1994/123169/182/54623/84376/6608/81603/23160/27097/79692/4017/1000/56478/80306/430/53918/5433/55818/3981/3479/6497/9126/10893/4041/9282/283149/5432/5431/27022/607/8451/60485/6657/6760/22882/8202/8289/1499/23168/3976/28514/5772…	115
GO:0043276	GO:0043276	anoikis	29/10804	34/18866	0.000474418	0.00240804	0.00134796	1869/6794/51651/10514/25855/90427/7249/7088/6714/207/1048/166/5747/7027/150094/57343/81573/4680/4170/4851/6885/5290/596/2475/3688/3678/6591/857/5166	29
GO:0032392	GO:0032392	DNA geometric change	84/10804	116/18866	0.00051571	0.00260542	0.00145844	7153/63922/3148/4176/9401/5984/51659/5888/4173/3149/8607/5982/79075/4171/4174/3159/10856/7311/56652/6233/1663/3181/9400/4172/6742/6832/5985/9978/3508/4175/5983/56897/4331/9557/2068/7314/7507/5887/3146/4361/2071/25913/50485/7316/404672/2547/142/1653/1069/1660/1108/1643/4683/84893/2965/170506/7508/8450/2963/7520/2967/1106/57680/1642/10146/8451/1107/84181/6117/10111/5965/56916/7157/7486/23064/6594/1…	84
GO:0097178	GO:0097178	ruffle assembly	36/10804	44/18866	0.000516751	0.00260865	0.00146025	64787/3265/55920/26084/51466/3636/199/28988/83543/54869/29887/54849/5216/8394/391/5879/26228/5217/51763/23191/92154/382/9530/5159/25940/26751/81565/4070/2059/23603/3383/23242/5962/1464/23189/857	36
GO:0043413	GO:0043413	macromolecule glycosylation	170/10804	252/18866	0.00053991	0.00271711	0.00152097	8473/11282/283417/56667/126792/91319/200185/256281/4582/54344/8818/5372/746/26229/20/118430/8704/4597/10267/81849/192134/51006/64788/282679/10585/120071/11285/8985/57134/23275/8703/7423/23753/8813/10195/100128731/79868/30815/57171/11253/27230/55624/1603/200810/152002/7841/2135/200424/58505/6484/10724/2523/79053/26301/2801/51172/4122/55858/8702/200958/79644/91869/56052/374378/29929/22845/4245/6388…	170
GO:0044088	GO:0044088	regulation of vacuole organization	38/10804	47/18866	0.000571138	0.00284343	0.00159168	26471/10641/8131/90678/2023/90410/2027/8408/64601/128866/8396/81876/6048/55254/2026/2896/23256/5868/302/79142/140775/55353/203228/65018/5305/57533/25782/51100/9554/5899/9638/200576/79837/4534/22930/29978/950/141	38
GO:0055076	GO:0055076	transition metal ion homeostasis	98/10804	138/18866	0.00057893	0.00287342	0.00160846	654/55630/51312/3162/2512/4609/91252/147138/3163/81894/26872/10539/28952/6647/6717/23400/4738/27102/475/2495/7037/22/150684/1356/84560/51076/8943/9550/8692/7922/3932/28982/375/6500/8454/6341/4504/4682/537/25800/57217/23479/55832/7018/10463/114781/148738/523/9114/84317/540/4891/56898/8301/54583/7779/64924/80762/148867/538/57181/331/3658/3091/64116/55240/26234/6279/326343/6280/1317/261729/23516/408…	98
GO:0007569	GO:0007569	cell aging	85/10804	118/18866	0.000632773	0.00311922	0.00174605	983/2305/3014/140823/4282/3265/25989/83596/7291/286053/3159/22846/83719/5580/2022/4869/9093/6647/4904/9521/23636/693175/6909/51343/2067/10769/87178/3622/26156/4335/1030/11179/811/9891/545/6787/5054/1432/3845/57178/5074/80169/5371/10783/54708/4215/4000/5604/25/5591/3135/10269/55170/51389/27250/23137/7014/472/10135/4976/7157/23515/7486/3987/604/6926/23411/6722/657/7994/5728/596/3383/3611/2475/1021/…	85
GO:0031579	GO:0031579	membrane raft organization	23/10804	26/18866	0.000646107	0.00316573	0.00177209	374887/6281/10211/128240/10347/1201/914/23180/2319/302/5788/1739/4864/11252/859/79152/5538/4118/2934/2013/858/91663/857	23
GO:0032967	GO:0032967	positive regulation of collagen biosynthetic process	23/10804	26/18866	0.000646107	0.00316573	0.00177209	7349/642658/57332/406941/409/2022/7040/28984/2149/4602/3549/54361/3066/5159/55323/51430/7431/652/1490/90993/5345/3673/7043	23
GO:0060314	GO:0060314	regulation of ryanodine-sensitive calcium-release channel activity	23/10804	26/18866	0.000646107	0.00316573	0.00177209	6717/9446/2280/126306/808/57190/56704/5566/805/2946/3270/1193/817/5311/2281/10345/801/845/1756/5144/57158/5350/84502	23
GO:0032964	GO:0032964	collagen biosynthetic process	42/10804	53/18866	0.000656609	0.003202	0.00179239	7349/642658/1277/57332/57333/10609/406941/409/2022/7040/28984/4261/5468/871/2149/4602/383/1289/3549/4880/9697/2805/54361/9508/3066/5467/5159/55323/51430/7431/114757/5906/54206/652/1490/3569/90993/10536/11117/5345/3673/7043	42
GO:0110149	GO:0110149	regulation of biomineralization	70/10804	95/18866	0.000656959	0.003202	0.00179239	1311/654/9636/54829/7291/23493/91461/6348/54795/468/7040/4256/56975/154/4054/401138/4846/26585/1230/7020/54880/338773/55787/51374/54361/7475/1051/8326/116039/130497/56172/2621/490/5167/2185/650/10269/240/90/92/658/359845/1893/4851/657/3091/4088/6093/652/1901/5552/4745/9475/4077/144347/4208/166929/6662/659/3491/655/2824/4958/6546/7043/4921/196527/4057/9365/5764	70
GO:0010977	GO:0010977	negative regulation of neuron projection development	108/10804	154/18866	0.000660919	0.00321888	0.00180184	348/6696/393/27124/11075/3475/7070/112/55558/1020/10500/7869/2664/1522/1942/1716/7474/407002/396/23557/84894/10769/2580/349667/10501/4133/10519/7248/2288/8829/9706/10507/23108/157285/5747/10498/146760/6259/7533/344901/22902/2931/9139/29956/64218/29116/64689/4504/22943/5530/54910/1400/56920/387/3066/3397/1948/57187/5802/382/4193/4776/23258/2258/1949/6405/5780/7337/3956/10509/59341/6049/8934/9529/5…	108
GO:0140112	GO:0140112	extracellular vesicle biogenesis	20/10804	22/18866	0.000685349	0.00331641	0.00185643	92714/10987/11267/6382/23400/9146/27243/55512/6386/7251/6385/27183/7879/947/8766/10015/8027/91947/9525/5873	20
GO:0006275	GO:0006275	regulation of DNA replication	81/10804	112/18866	0.000687763	0.00332314	0.0018602	983/63922/81620/890/7349/51053/5984/990/3265/57418/5982/5111/79075/253980/8914/10361/10926/30968/5985/10919/5983/56897/91603/6282/58525/3980/1017/27101/5001/7270/23560/5930/11124/79991/5879/5518/146059/50485/7013/3364/114799/1660/545/7126/5515/4683/84893/94/80169/998/9126/54617/59343/91607/64061/10269/64710/8412/23063/7014/23244/11143/5884/23595/3399/3725/466/7157/27154/604/4437/1471/26057/6416/5…	81
GO:0019827	GO:0019827	stem cell population maintenance	113/10804	162/18866	0.000693551	0.00334521	0.00187256	2648/81606/5437/2624/2001/51123/5441/26354/5439/51593/56339/5438/10629/6688/140467/4609/5436/3280/5440/90390/84246/6659/4849/6944/5434/27257/9442/79918/2041/51586/5894/1994/123169/182/54623/84376/6608/81603/23160/27097/79692/4017/1000/56478/80306/430/53918/5433/55818/3981/6497/9126/10893/4041/9282/283149/5432/5431/27022/607/8451/60485/6657/6760/22882/8202/8289/1499/23168/3976/28514/57721/9646/258…	113
GO:0055007	GO:0055007	cardiac muscle cell differentiation	90/10804	126/18866	0.000702212	0.00338448	0.00189454	983/891/2648/7919/406984/23493/23363/10038/55897/409/5300/90410/7040/25776/1525/693175/2539/27101/6256/7248/26585/9794/7528/811/2931/3192/22943/2627/9150/1906/5914/183/3479/23135/150094/650/1948/4000/5058/84700/10269/57538/407010/5159/90/6548/8289/7273/28514/4628/859/10818/4624/11214/6926/6722/7422/4703/6444/10611/3516/652/6416/5915/5465/2475/9474/5997/5156/4089/4208/4205/8557/2274/8470/10529/802…	90
GO:0051988	GO:0051988	regulation of attachment of spindle microtubules to kinetochore	13/10804	13/18866	0.000710266	0.00339309	0.00189936	9212/10615/891/4751/29127/55920/1894/90417/22933/3192/998/8678/324	13
GO:0150105	GO:0150105	protein localization to cell-cell junction	13/10804	13/18866	0.000710266	0.00339309	0.00189936	23513/71/51599/5601/1003/81/50848/60/9231/7082/143098/7414/2316	13
GO:1905155	GO:1905155	positive regulation of membrane invagination	13/10804	13/18866	0.000710266	0.00339309	0.00189936	54209/2624/10347/5468/26228/948/3071/55198/718/11031/2150/3673/196527	13
GO:0042593	GO:0042593	glucose homeostasis	165/10804	245/18866	0.000727926	0.00347234	0.00194372	2171/177/7425/4831/4830/7391/79058/56943/6794/572/4221/8398/51548/56652/55011/150/2021/29085/25874/6810/55638/8938/56670/222546/5127/54795/5106/4938/10399/6194/51024/6659/5428/6597/6717/9854/65220/80010/200186/56605/4828/1535/10295/221937/84522/2030/9230/1621/1050/207/6598/91942/11315/143686/9024/3607/415116/5468/2692/9324/5894/3123/10497/5879/57393/90550/5019/57727/6566/28999/83667/80024/65985/5…	165
GO:0007059	GO:0007059	chromosome segregation	220/10804	334/18866	0.000732955	0.00349377	0.00195571	11065/991/332/9232/51203/7153/197342/10460/3833/9212/113130/81620/24137/10615/55355/5347/891/4751/11004/11130/4288/9055/1063/55143/23397/9787/57405/221150/100130958/29127/699/9319/701/225689/387103/10459/80152/2237/990/7272/116028/201254/92421/8260/3835/23212/51529/1104/51547/6188/64946/26993/55920/79075/286053/4085/80198/79980/54892/10403/54069/81610/8815/29781/10609/1894/1663/9400/91272/6421/28…	220
GO:0021762	GO:0021762	substantia nigra development	35/10804	43/18866	0.00074628	0.00354428	0.00198399	64770/8655/1340/4722/2539/522/22933/5810/808/9118/79109/7533/59345/7531/1267/64426/9919/515/6271/387/10971/998/805/10409/4155/3309/11240/1152/60/7707/5354/2746/801/57447/4129	35
GO:0051607	GO:0051607	defense response to virus	173/10804	258/18866	0.0007545	0.00357809	0.00200292	9636/3665/3661/54512/10084/10379/3429/56915/6895/3663/81622/51251/6502/684/81559/51728/54541/8772/3609/4938/10521/8638/4986/55337/91543/79132/4940/51428/4343/55666/80149/85364/29997/4599/10964/55718/3627/63906/4600/5245/84282/84166/64108/5366/7353/708/4321/26007/83666/171568/6773/81570/3437/57506/104/2537/63901/5094/55324/8519/3434/6039/11331/9255/10623/7187/79671/4283/55763/29108/8692/3669/5970/…	173
GO:0071322	GO:0071322	cellular response to carbohydrate stimulus	102/10804	145/18866	0.000776536	0.00367991	0.00205991	65010/177/4831/4830/56943/572/4221/8398/56652/55011/150/2021/29085/25874/6810/55638/8938/222546/5127/54795/5106/10399/51024/6659/5428/6597/6717/9854/65220/1535/84522/2030/9230/6598/91942/9024/415116/2692/9324/5894/3123/10497/5879/57393/5019/65985/51714/9572/6434/2641/5530/3767/2730/2621/5165/2850/8660/26056/5608/2081/4041/5566/5603/2729/5562/57539/3956/10203/25942/4976/8609/51092/408/7074/26137/2…	102
GO:0051646	GO:0051646	mitochondrion localization	37/10804	46/18866	0.000815398	0.00385844	0.00215985	2648/213/89941/440503/221927/55638/23277/55201/487/8409/7314/8936/10013/2011/10128/55669/55860/5819/55288/6683/7345/10059/79594/4976/4137/4747/22906/9638/3091/4534/23095/66008/9927/168620/55333/4205/4131	37
GO:0001678	GO:0001678	cellular glucose homeostasis	107/10804	153/18866	0.000819301	0.00387409	0.00216861	177/4831/4830/56943/572/4221/8398/56652/55011/150/2021/29085/25874/6810/55638/8938/222546/5127/54795/5106/10399/51024/6659/5428/6597/6717/9854/65220/1535/221937/84522/2030/9230/6598/91942/9024/3607/415116/2692/9324/5894/3123/10497/5879/57393/5019/28999/65985/51714/9572/6434/2641/5530/3767/2730/2621/5165/2850/8660/26056/3099/2081/4041/5566/2729/64710/6814/406896/5562/57539/3956/25942/9607/4976/860…	107
GO:0045682	GO:0045682	regulation of epidermis development	67/10804	91/18866	0.000882295	0.00413285	0.00231346	6424/2146/4831/54845/23493/51083/6431/3280/9555/7474/3858/8717/474/58495/9817/5920/1514/114803/126695/3872/27121/4097/865/1513/6608/11005/79977/4926/5727/135228/5467/4664/55506/29841/2118/4610/81537/4665/8202/6820/1499/861/4488/28514/8609/4851/84283/360/5583/5469/4804/54206/6093/652/2810/23764/7042/9475/677/4089/1001/10468/2296/55612/8626/7538/247	67
GO:0006024	GO:0006024	glycosaminoglycan biosynthetic process	78/10804	108/18866	0.000917347	0.00427854	0.00239501	10057/633/126792/9957/10675/26229/5155/8704/7040/11285/375790/8703/6382/2817/55512/3340/1462/6484/54480/8702/55454/160/113189/11046/6385/9394/79586/11041/9956/6487/64132/7358/92370/10082/3038/2131/6482/10331/5159/3553/92126/83539/2719/57214/84068/10678/64131/6383/2132/9672/50515/4790/9653/9334/4060/26035/1213/22856/2239/23169/3073/9435/51363/2683/10090/55790/3339/1950/90161/1464/5549/9469/4958/16…	78
GO:0071887	GO:0071887	leukocyte apoptotic process	78/10804	108/18866	0.000917347	0.00427854	0.00239501	9212/4282/3665/3661/581/55716/101/5585/84941/5304/26155/2207/27166/8772/3965/1942/7474/578/9093/23657/836/3059/1514/207/3718/939/3620/4067/10945/55829/10018/6950/1234/5293/1236/6363/2621/6868/1676/972/8660/5291/155038/6352/81704/96459/1399/338442/5588/8737/6366/8915/10461/9693/27086/7157/6387/3707/3575/57181/355/604/23411/3091/27242/5728/652/4254/558/1831/4208/3569/10758/2737/301/3958/8013/384	78
GO:0097237	GO:0097237	cellular response to toxic substance	87/10804	122/18866	0.000930721	0.00432463	0.00242081	348/213/7295/10715/9973/2879/2876/25824/94241/51024/84817/3049/23410/3747/1719/7001/10327/6647/9446/5052/2954/11315/10587/4846/4258/241/373156/10549/4259/83667/10935/51714/145226/55829/5292/7296/25841/6415/9588/4504/948/27244/195827/55607/2643/127281/119391/29914/2946/1193/493869/65018/64359/2938/538/2936/7837/114757/84293/3040/51780/10516/50506/2098/4257/5742/1728/6280/53905/3043/2882/2944/128/2…	87
GO:0006970	GO:0006970	response to osmotic stress	63/10804	85/18866	0.000931222	0.00432463	0.00242081	581/572/5585/706/81628/3954/836/5971/5609/6750/1201/5269/1263/2547/3326/10367/5170/9181/55144/51562/8531/9221/92241/7520/6513/2185/9943/5603/310/5602/91862/231/59341/9053/6652/56262/9076/7157/5311/79085/9990/23209/51719/1386/54206/5243/1654/27347/8291/1831/677/358/1956/7098/3176/6558/80303/10725/3673/5743/3778/6517/4638	63
GO:0048638	GO:0048638	regulation of developmental growth	231/10804	353/18866	0.000944527	0.00438015	0.00245189	407014/983/348/891/7919/6696/2307/393/5600/7784/29882/3297/3475/406984/27429/23493/55558/1020/6860/10038/6495/153/2593/10500/7262/1019/7869/2664/5300/3984/1627/28988/170302/7474/11344/118813/6647/2261/375790/5447/1525/693175/54440/8614/5479/2017/6909/2539/83481/51330/137964/207/51804/1382/27230/6788/10501/154/4133/1785/2692/8829/9706/5967/10507/5747/10498/51761/6423/9518/51393/3720/6259/10743/660…	231
GO:0002931	GO:0002931	response to ischemia	43/10804	55/18866	0.000955224	0.00441715	0.0024726	54209/56666/10273/3329/1978/9131/10105/10519/1938/5025/3767/2706/3099/5608/7345/8878/24145/1436/57103/599/23172/1524/65018/1435/7157/4217/5978/57492/55328/10525/596/80315/29904/9475/22953/8864/6376/23017/11149/2697/79625/857/1958	43
GO:0032781	GO:0032781	positive regulation of ATPase activity	43/10804	55/18866	0.000955224	0.00441715	0.0024726	130872/23397/8655/23234/6742/10126/5864/26097/131118/51726/10598/3300/150274/5216/4436/6419/8775/25913/2956/10049/10294/3192/1660/11345/5217/64215/483/3301/140735/5359/3306/5867/3337/4437/54431/29103/481/9104/482/26092/4634/11080/7168	43
GO:0030049	GO:0030049	muscle filament sliding	32/10804	39/18866	0.000969459	0.00446391	0.00249877	4637/140465/7170/85366/4606/4621/7273/4620/7431/4624/7171/7136/4703/7125/7140/8557/7135/88/7111/7134/4634/7138/1756/7168/4604/4632/4625/7169/4633/58/70/1674	32
GO:0060840	GO:0060840	artery development	74/10804	102/18866	0.000994634	0.00456366	0.00255461	1311/348/4192/7481/23493/8131/6495/6899/3280/27329/4854/2022/6659/1281/64220/6909/10454/1785/4016/3340/8829/182/9784/23129/54567/3248/9464/4092/3198/94/2702/57178/84516/4015/1948/51684/4824/5159/7046/639/163/6469/2348/4628/196528/4851/5311/10427/6722/7422/4763/4804/657/221395/3516/652/81031/25831/7042/5138/56999/7798/659/2737/6091/4035/3949/5396/4052/2296/2138/2294/93649/4638	74
GO:0006851	GO:0006851	mitochondrial calcium ion transmembrane transport	22/10804	25/18866	0.00100632	0.00459454	0.0025719	23203/9512/30968/3954/6687/5245/55486/7416/79568/91689/11331/221154/90550/10367/80024/10939/5664/63933/4976/79085/10730/168620	22
GO:0044539	GO:0044539	long-chain fatty acid import into cell	16/10804	17/18866	0.00104448	0.00472232	0.00264343	10998/10999/208/207/376497/51703/2058/948/6198/6513/8660/2180/11001/2181/7057/2170	16
GO:0072673	GO:0072673	lamellipodium morphogenesis	16/10804	17/18866	0.00104448	0.00472232	0.00264343	6714/8936/57175/10006/51177/6642/10163/6643/6239/8874/5168/348110/23603/10630/23189/960	16
GO:0140354	GO:0140354	lipid import into cell	16/10804	17/18866	0.00104448	0.00472232	0.00264343	10998/10999/208/207/376497/51703/2058/948/6198/6513/8660/2180/11001/2181/7057/2170	16
GO:2000811	GO:2000811	negative regulation of anoikis	16/10804	17/18866	0.00104448	0.00472232	0.00264343	51651/7088/6714/1048/5747/57343/4680/4170/4851/5290/596/3688/3678/6591/857/5166	16
GO:0002082	GO:0002082	regulation of oxidative phosphorylation	27/10804	32/18866	0.0010675	0.00480299	0.00268858	983/891/65990/6472/84275/26471/84300/6622/10105/215/1347/84277/11315/134145/9167/7415/5230/387/23479/201626/65018/205/538/79085/4656/29103/1346	27
GO:1903959	GO:1903959	regulation of anion transmembrane transport	27/10804	32/18866	0.0010675	0.00480299	0.00268858	23204/338440/124935/208/207/57393/5724/51703/130497/183/8660/8501/8737/5663/9747/1080/57120/10550/5243/2475/27347/5997/8864/7057/3688/5621/477	27
GO:0035455	GO:0035455	response to interferon-alpha	19/10804	21/18866	0.00109553	0.00486602	0.00272386	684/4600/3437/27074/8519/10410/3433/2621/7175/3455/10581/103/201626/6738/5610/3454/2625/27252/558	19
GO:0140467	GO:0140467	integrated stress response signaling	19/10804	21/18866	0.00109553	0.00486602	0.00272386	1649/440/468/666/8440/1965/4690/5770/23645/3309/6347/10551/9451/84919/3576/55161/4780/9709/467	19
GO:0009306	GO:0009306	protein secretion	297/10804	462/18866	0.00109573	0.00486602	0.00272386	1311/348/654/10815/4282/54209/7425/3661/114899/3993/7186/9727/57333/10312/5478/56943/101/11132/572/25807/8398/51083/293/150/6860/29085/25874/7293/2029/6810/84300/55638/5211/8938/56670/222546/2597/5127/54795/50855/56848/64285/5864/6850/64788/6284/7040/6659/91543/23410/3747/2821/402/374969/6717/7260/9854/64175/292/65220/2740/23400/7432/84522/6714/3382/55585/9230/26297/3418/10062/23435/91942/11315/2…	297
GO:0098773	GO:0098773	skin epidermis development	66/10804	90/18866	0.00114897	0.00509895	0.00285425	3624/51083/80199/1896/7474/8717/54345/2068/54888/114803/126695/3872/27121/5154/340481/26133/5970/8323/6608/11005/3065/50814/3911/11166/4926/22943/6615/3066/135228/10269/147495/60485/1499/6469/4488/28514/4851/84283/91/4644/538/4763/4804/9620/3516/596/6654/55366/7042/94234/9079/1956/7976/4089/6662/8546/3488/2252/7053/55504/1001/10468/55612/8626/2263/57216	66
GO:0008298	GO:0008298	intracellular mRNA localization	12/10804	12/18866	0.00124086	0.00545089	0.00305126	399664/23404/636/55795/51010/25946/5394/170506/22794/8559/677/7538	12
GO:1903332	GO:1903332	regulation of protein folding	12/10804	12/18866	0.00124086	0.00545089	0.00305126	6625/9141/79031/6449/23275/3300/5082/2896/3309/9529/6767/54557	12
GO:0060976	GO:0060976	coronary vasculature development	40/10804	51/18866	0.00128141	0.00559872	0.00313401	8862/187/23493/55897/6899/5754/7423/10454/100506013/1785/3340/8829/9784/23129/9464/7541/2627/1954/84516/51684/5159/7046/639/65250/29072/2719/163/4628/196528/4851/10427/2852/6722/7422/6444/652/161742/4052/7049/93649	40
GO:0051647	GO:0051647	nucleus localization	24/10804	28/18866	0.00131324	0.00569568	0.00318828	80336/29109/23353/9368/5747/84376/25777/998/85440/79789/1639/23291/1778/4628/859/274/6585/5108/153241/5048/23224/2475/547/9423	24
GO:0006749	GO:0006749	glutathione metabolic process	42/10804	54/18866	0.00132047	0.00572319	0.00320369	79017/26873/2879/2876/2739/3029/79094/23657/6647/2539/2937/23474/2954/11315/51022/2687/1800/4258/373156/2940/2939/2730/1497/2686/2729/2946/55748/2678/27306/653689/3417/2941/2938/2936/4779/2948/2944/4780/124975/2947/2950/2949	42
GO:0006911	GO:0006911	phagocytosis	engulfment	89/10804	126/18866	0.00133082	0.00575501	0.0032215	54209/2624/3500/28448/28394/2207/3503/102723169/199/28457/28442/3502/28396/28388/3514/3539/28434/28424/28392/4481/28461/28444/28455/28450/10347/3507/28468/28426/28395/28401/100423062/28439/28452/3501/28412/3689/28400/28464/28420/28423/5468/28414/28391/28834/9886/3495/3538/28385/28410/28445/51411/391/28473/5879/28466/28638/55113/5880/3493/102723168/28467/246/28454/28526/9938/26228/3494/948/28408/2…	89
GO:0035592	GO:0035592	establishment of protein localization to extracellular region	297/10804	463/18866	0.00133135	0.00575501	0.0032215	1311/348/654/10815/4282/54209/7425/3661/114899/3993/7186/9727/57333/10312/5478/56943/101/11132/572/25807/8398/51083/293/150/6860/29085/25874/7293/2029/6810/84300/55638/5211/8938/56670/222546/2597/5127/54795/50855/56848/64285/5864/6850/64788/6284/7040/6659/91543/23410/3747/2821/402/374969/6717/7260/9854/64175/292/65220/2740/23400/7432/84522/6714/3382/55585/9230/26297/3418/10062/23435/91942/11315/2…	297
GO:0002449	GO:0002449	lymphocyte mediated immunity	238/10804	366/18866	0.00133798	0.005776	0.00323325	2302/177/84787/3665/10459/7784/7186/10312/3500/28793/28448/28394/28809/712/9984/7468/7374/2207/3329/3503/102723169/409/28796/28457/714/713/28797/23529/8772/54795/3004/203068/5580/3251/28908/10538/28442/3502/51571/3965/28396/28388/3514/28820/3539/28299/28434/7040/28424/91543/11151/28392/28920/28461/10383/7454/28444/3902/28455/727/84868/28813/28450/3507/28778/28822/54440/56941/28912/28468/28937/284…	238
GO:0002920	GO:0002920	regulation of humoral immune response	94/10804	134/18866	0.00141354	0.00606588	0.00339551	2302/7784/3500/28793/28394/28809/712/3503/28796/28457/714/713/28797/28908/28442/3502/3514/28820/3539/28299/28434/28424/28392/28920/28461/727/28813/28450/28778/28822/28912/5245/28937/28930/28776/28395/708/28825/28439/28452/28938/3501/5777/728/28791/719/28420/28874/28940/930/28823/28907/28834/11326/3538/124976/1380/28913/28876/922/28919/28921/7448/11005/720/28454/28817/28815/721/1236/975/28816/3426…	94
GO:0006022	GO:0006022	aminoglycan metabolic process	118/10804	172/18866	0.00142754	0.0061179	0.00342463	3161/10057/3425/633/126792/9957/10675/54982/26229/5155/9806/8704/1118/192134/7040/8372/11285/375790/8703/6382/207/2817/55512/3340/1462/6484/54480/8702/8692/55454/1116/160/113189/11046/6448/6385/9394/5292/79586/11041/5016/9956/6487/64132/7358/2990/92370/10082/3038/2131/6482/10331/5159/3553/92126/6548/138050/83539/2719/57214/84068/374907/10678/64131/6383/2132/2588/23670/9672/50515/4790/3082/9653/11…	118
GO:0031345	GO:0031345	negative regulation of cell projection organization	128/10804	188/18866	0.00145206	0.00621479	0.00347887	348/6696/393/8558/27124/11075/3475/51466/7070/112/55558/1020/5365/10500/5580/7869/2664/1522/1942/1716/7474/407002/396/23557/84894/10769/2580/349667/10501/4133/10519/1785/9738/7248/2288/8829/9706/10507/23108/157285/5747/5909/10498/146760/115704/6259/7533/344901/22902/2931/9139/29956/26228/64218/2534/29116/64689/4504/22943/5530/54910/1400/56920/387/5217/3066/23329/3397/832/4134/1948/57187/5802/382/…	128
GO:0007565	GO:0007565	female pregnancy	133/10804	196/18866	0.00145338	0.00621634	0.00347973	7349/6696/26528/2057/3297/4221/6159/8398/10155/6573/51673/790/81671/4318/29924/56848/3965/1364/285/6647/84868/3021/8614/7372/5471/5595/708/55585/207/3485/27161/100506013/6256/3620/1307/133/2288/7319/23780/682/10266/383/6866/3490/3549/1312/5618/1833/3248/10935/811/824/796/367/4316/780/5016/54361/3291/84172/3845/5914/183/7076/139596/2706/6513/3020/5467/397/7005/6019/64750/6670/8434/3553/639/231/796…	133
GO:0022404	GO:0022404	molting cycle process	65/10804	89/18866	0.00149089	0.00636421	0.00356251	3624/51083/80199/1896/7474/8717/54345/2068/54888/114803/3872/27121/5154/340481/26133/5970/8323/6608/11005/3065/9855/50814/3911/11166/4926/22943/6615/3066/135228/26018/10269/147495/60485/1499/6469/4488/4851/84283/91/4644/538/4763/4804/9620/3516/596/6654/55366/7042/94234/9079/1956/7976/4089/6662/3488/2252/7053/55504/1001/10468/55612/8626/2263/57216	65
GO:0022405	GO:0022405	hair cycle process	65/10804	89/18866	0.00149089	0.00636421	0.00356251	3624/51083/80199/1896/7474/8717/54345/2068/54888/114803/3872/27121/5154/340481/26133/5970/8323/6608/11005/3065/9855/50814/3911/11166/4926/22943/6615/3066/135228/26018/10269/147495/60485/1499/6469/4488/4851/84283/91/4644/538/4763/4804/9620/3516/596/6654/55366/7042/94234/9079/1956/7976/4089/6662/3488/2252/7053/55504/1001/10468/55612/8626/2263/57216	65
GO:0086064	GO:0086064	cell communication by electrical coupling involved in cardiac conduction	21/10804	24/18866	0.00156018	0.00660356	0.00369649	6717/808/2702/5566/805/3270/817/6262/2281/476/10345/801/10052/5318/481/482/5144/6546/2697/857/477	21
GO:0061842	GO:0061842	microtubule organizing center localization	26/10804	31/18866	0.00158973	0.0067068	0.00375428	6790/9787/4085/29109/90410/51490/23353/55726/10092/25777/7430/4682/51199/23299/54820/56288/126353/10142/1739/81565/117583/5048/23224/5903/1783/3799	26
GO:0045927	GO:0045927	positive regulation of growth	181/10804	274/18866	0.00169172	0.00709103	0.00396936	983/891/7349/7919/2307/54512/10591/7784/3249/221927/29882/84275/3297/54555/23493/23404/84717/6860/10038/2664/5300/6832/3984/1627/28988/170302/11344/5393/8877/118813/375790/3021/693175/54440/1535/5479/6909/51330/9647/207/1382/27230/10519/3872/2692/84861/9211/8829/5967/10507/6195/8882/1981/51761/6423/6386/51393/5607/6608/2335/22902/8195/51193/5292/4686/9373/4092/58191/1457/23394/57154/2064/5716/743…	181
GO:0050764	GO:0050764	regulation of phagocytosis	70/10804	97/18866	0.00170521	0.00713537	0.00399419	54209/2624/2207/10399/55646/6850/1445/8877/6647/10347/1535/336/613/949/5468/1785/55423/3055/3146/64422/335/29108/2889/10960/720/246/811/26228/721/2268/948/3560/2621/3071/7097/29/3561/399687/55198/4240/140885/5806/3553/5788/26060/6347/5795/6441/55529/7275/10461/961/8724/718/5322/57118/11031/5906/5728/9066/8291/9474/23208/2150/3685/4035/717/5873/3673/196527	70
GO:0046500	GO:0046500	S-adenosylmethionine metabolic process	15/10804	16/18866	0.00172536	0.00713537	0.00399419	84245/191/4524/10400/58478/51074/4144/79066/27232/4552/10768/23382/27430/23743/262	15
GO:0055119	GO:0055119	relaxation of cardiac muscle	15/10804	16/18866	0.00172536	0.00713537	0.00399419	1113/5025/2946/3270/817/476/5142/5997/481/488/5144/6546/5350/8654/477	15
GO:0061684	GO:0061684	chaperone-mediated autophagy	15/10804	16/18866	0.00172536	0.00713537	0.00399419	6625/1917/10273/6622/23400/1263/5476/3312/3320/2670/1915/9531/3920/1191/171024	15
GO:0090136	GO:0090136	epithelial cell-cell adhesion	15/10804	16/18866	0.00172536	0.00713537	0.00399419	57662/7060/3728/3693/3549/144100/3801/1495/6722/1832/3815/11149/4856/1545/7414	15
GO:1903358	GO:1903358	regulation of Golgi organization	15/10804	16/18866	0.00172536	0.00713537	0.00399419	57662/5605/5595/53407/1785/6811/83452/5604/9659/64145/30845/10142/79591/23271/5594	15
GO:0006743	GO:0006743	ubiquinone metabolic process	18/10804	20/18866	0.00174394	0.00718022	0.00401929	51117/2232/84274/84883/155368/79934/27235/4704/51805/93058/56997/10229/57017/57107/29914/80219/160760/3156	18
GO:0042474	GO:0042474	middle ear morphogenesis	18/10804	20/18866	0.00174394	0.00718022	0.00401929	6169/145258/6495/6899/579/4487/116039/130497/1906/8575/51141/10194/4669/2260/10736/3638/5396/2138	18
GO:0014823	GO:0014823	response to activity	53/10804	71/18866	0.00177022	0.00727459	0.00407212	983/654/3297/3329/84808/10631/51024/7384/51537/285/158/284207/1535/522/662/6715/114789/3033/5019/219537/1407/2641/10014/2730/9804/1906/183/7852/23135/5467/5591/2729/867/5562/23371/1385/2806/1284/4976/252995/210/6262/4656/3091/51719/5728/5563/2475/1408/3569/847/3673/5764	53
GO:0035773	GO:0035773	insulin secretion involved in cellular response to glucose stimulus	49/10804	65/18866	0.00182642	0.00742776	0.00415786	56943/572/8398/150/29085/25874/6810/55638/8938/222546/5127/54795/6717/9854/65220/84522/9230/91942/9024/415116/9324/5894/3123/5879/57393/5019/51714/9572/2641/2850/26056/4041/8609/51092/408/7074/2281/5532/1080/3091/3156/1946/55088/22841/55107/3799/4035/111/5799	49
GO:0009649	GO:0009649	entrainment of circadian clock	28/10804	34/18866	0.00182807	0.00742776	0.00415786	26233/9112/55336/2063/5499/5936/23373/54850/83759/5501/1407/5371/150094/2767/7157/23239/8403/283807/2776/5500/8553/1408/26224/8863/64839/8864/3398/5187	28
GO:0043094	GO:0043094	cellular metabolic compound salvage	28/10804	34/18866	0.00182807	0.00742776	0.00415786	7083/1890/54963/93100/353/84245/7371/83549/3251/1716/8566/271/4860/7378/197258/132/58478/51292/1633/978/51074/55256/7084/8226/270/272/23743/2766	28
GO:0031663	GO:0031663	lipopolysaccharide-mediated signaling pathway	45/10804	59/18866	0.0018469	0.00748087	0.00418759	654/4282/3661/4795/59307/3654/10221/8767/6348/23643/7040/7001/9450/923/5595/207/949/3606/114769/3055/4846/92140/4067/929/4792/5724/148022/948/1432/7097/3656/10892/6352/3553/85363/6347/8915/23328/1604/5594/7128/5578/6376/7099/4057	45
GO:0071692	GO:0071692	protein localization to extracellular region	300/10804	470/18866	0.0019572	0.00789809	0.00442113	1311/348/654/10815/4282/54209/7425/3661/114899/3993/7186/9727/57333/10312/5478/56943/101/11132/572/25807/8398/51083/293/150/6860/29085/25874/7293/2029/6810/84300/55638/5211/8938/56670/222546/2597/5127/54795/50855/56848/64285/5864/6850/64788/6284/7040/6659/91543/23410/3747/2821/402/374969/6717/7260/9854/64175/292/65220/2740/23400/7432/84522/6714/3382/55585/9230/26297/3418/10062/23435/91942/11315/2…	300
GO:0016358	GO:0016358	dendrite development	164/10804	247/18866	0.00196008	0.00789983	0.00442211	991/348/2146/115703/23542/1855/2902/26012/8499/51188/64284/10084/29882/57549/5649/6794/1020/23363/116443/3251/816/1501/1072/1627/1942/28988/55201/84687/10298/6993/7940/23373/9344/26039/10458/2049/9820/23613/10013/10769/4133/8440/54942/8829/51399/85358/10507/10498/84062/5789/51473/11141/7533/57580/124925/2931/9762/50488/55236/56965/375/2534/64689/5530/26259/55079/170506/387/3066/8536/998/473/26037…	164
GO:0030326	GO:0030326	embryonic limb morphogenesis	89/10804	127/18866	0.00196128	0.00789983	0.00442211	581/7291/140467/27077/7474/3235/9742/54903/6468/6909/4487/1382/3207/7483/51098/1749/2778/6423/5089/26585/3549/8323/3065/7020/79977/9464/3205/10018/5307/1889/28982/2768/22943/5727/116039/1954/130497/2702/3206/79583/3066/6497/7289/80144/5916/26146/4041/64327/8434/51176/65250/1387/2719/1499/4621/6469/4488/7704/25836/80856/50515/4851/157506/5469/5663/6926/657/3236/652/4853/5915/7042/4154/2260/4089/40…	89
GO:0035113	GO:0035113	embryonic appendage morphogenesis	89/10804	127/18866	0.00196128	0.00789983	0.00442211	581/7291/140467/27077/7474/3235/9742/54903/6468/6909/4487/1382/3207/7483/51098/1749/2778/6423/5089/26585/3549/8323/3065/7020/79977/9464/3205/10018/5307/1889/28982/2768/22943/5727/116039/1954/130497/2702/3206/79583/3066/6497/7289/80144/5916/26146/4041/64327/8434/51176/65250/1387/2719/1499/4621/6469/4488/7704/25836/80856/50515/4851/157506/5469/5663/6926/657/3236/652/4853/5915/7042/4154/2260/4089/40…	89
GO:0034389	GO:0034389	lipid droplet organization	23/10804	27/18866	0.00198605	0.00797488	0.00446412	440503/5478/6713/29923/57104/550/57146/161247/440335/8605/5481/128637/1040/23197/22931/23259/53349/8760/128486/22930/5738/345275/23111	23
GO:2000785	GO:2000785	regulation of autophagosome assembly	30/10804	37/18866	0.00202602	0.00810033	0.00453434	26471/10641/8131/90678/90410/8408/128866/8396/81876/6048/55254/23256/5868/79142/140775/203228/65018/5305/57533/25782/51100/9554/5899/9638/200576/79837/4534/22930/29978/141	30
GO:0043473	GO:0043473	pigmentation	71/10804	99/18866	0.00208117	0.00829024	0.00464065	51151/64284/581/4935/10399/1896/79090/55330/10981/79083/23557/9230/10540/2647/114803/89781/6678/388552/282991/124976/8943/84062/26276/3549/79803/967/8195/4435/10018/84343/5167/5861/585/81839/63915/57619/2767/10159/8975/84079/8766/9896/8934/583/83938/357/8455/4644/538/3257/200576/4763/372/4254/596/26258/4208/56999/4286/2737/63971/3815/8546/164/1001/5873/5874/1908/1910/6591/81285	71
GO:0051147	GO:0051147	regulation of muscle cell differentiation	126/10804	186/18866	0.00210095	0.00836389	0.00468187	2648/2146/7919/6300/5600/406984/6895/23493/6929/10038/55897/1025/409/6899/5155/1786/5300/5725/50937/2022/7040/10211/4904/3627/5936/693175/2539/4487/64855/1048/93145/10938/963/4283/9518/26585/9794/7528/341676/2931/9643/338773/824/9750/1760/10014/22943/1000/80306/1432/9150/1906/6604/3479/8536/998/8837/150094/22954/1495/650/1948/663/5058/25/9734/4193/84193/55544/4323/27250/57486/493829/6830/3566/430…	126
GO:0019852	GO:0019852	L-ascorbic acid metabolic process	11/10804	11/18866	0.00216774	0.00852014	0.00476934	10327/9446/9962/6513/119391/2729/1727/1528/9963/6515/9104	11
GO:0044803	GO:0044803	multi-organism membrane organization	11/10804	11/18866	0.00216774	0.00852014	0.00476934	5478/1514/89848/920/8692/1234/2621/5819/7852/5297/9873	11
GO:0060048	GO:0060048	cardiac muscle contraction	97/10804	140/18866	0.00224907	0.00880784	0.00493039	7349/6901/388591/54795/156/487/6717/80149/7423/9446/3781/3728/10848/6324/5606/6640/1113/808/29098/7341/5025/776/2257/4092/51130/9631/2702/7852/5608/5566/85366/805/2548/2946/30845/3270/1193/817/10142/2258/79041/6548/1739/3784/55151/7273/859/4090/10008/4624/274/23327/6262/2281/5290/3760/7136/1832/476/6444/1490/801/10052/2475/5142/1824/5997/5318/481/3757/23171/8557/488/1829/6781/7135/845/3764/8048/3…	97
GO:0032496	GO:0032496	response to lipopolysaccharide	217/10804	334/18866	0.00226332	0.00885831	0.00495864	654/3148/4282/54209/8106/3661/4795/59307/6590/3654/3297/10221/706/8767/3329/4791/4793/84292/22904/6348/79155/23643/1019/6622/3965/7474/7040/129607/7001/9450/84868/80149/836/1670/3627/10270/923/6714/5595/613/207/10062/1671/5737/841/728/10949/6678/949/1373/3620/3606/942/114769/6863/2687/133/4016/3055/11019/3146/342979/4846/9261/92140/2149/4258/55593/3587/4067/4283/383/29108/54623/5970/1312/1543/597…	217
GO:0051642	GO:0051642	centrosome localization	25/10804	30/18866	0.00235508	0.00915678	0.00512572	6790/9787/4085/29109/90410/51490/23353/55726/25777/7430/4682/51199/23299/54820/56288/126353/10142/1739/81565/117583/5048/23224/5903/1783/3799	25
GO:0048285	GO:0048285	organelle fission	303/10804	476/18866	0.00236201	0.00917823	0.00513772	11065/991/332/4605/9232/22974/90990/51203/7153/197342/983/10460/3833/9212/113130/81620/24137/1164/10615/5347/891/4751/11004/9088/11130/4288/27338/9055/1063/55143/23397/9133/6790/9787/100130958/29127/699/54443/3832/9319/701/225689/10459/5888/990/7272/994/201254/92421/8260/3835/23212/51529/1104/51547/26993/79703/79075/286053/4085/80198/3297/79980/54892/10403/54998/5902/29781/5719/25970/10609/23363/…	303
GO:0031641	GO:0031641	regulation of myelination	36/10804	46/18866	0.00239497	0.00922041	0.00516133	1890/55695/3687/11076/207/22933/8882/5803/1075/7133/8530/9921/5914/163175/5916/8604/56288/9896/1739/1499/23405/6285/3082/1605/9451/27242/8898/5728/26022/5915/2475/10810/58494/7038/1959/5764	36
GO:0007097	GO:0007097	nuclear migration	20/10804	23/18866	0.00240693	0.00922041	0.00516133	29109/23353/9368/5747/84376/25777/998/85440/79789/1639/23291/1778/4628/6585/5108/153241/5048/23224/547/9423	20
GO:1902001	GO:1902001	fatty acid transmembrane transport	20/10804	23/18866	0.00240693	0.00922041	0.00516133	58526/10998/215/208/31/207/51422/7069/376497/1376/51703/1374/6513/8660/5565/788/32/5825/5563/7057	20
GO:2000107	GO:2000107	negative regulation of leukocyte apoptotic process	38/10804	49/18866	0.00245435	0.00937444	0.00524755	9212/4282/3665/84941/5304/26155/2207/8772/1942/3059/3718/939/3620/55829/1234/1236/6363/2621/972/8660/6352/81704/5588/6366/8915/10461/27086/6387/3707/3575/57181/604/3091/652/4254/558/1831/384	38
GO:0043954	GO:0043954	cellular component maintenance	46/10804	61/18866	0.0024725	0.00942714	0.00527705	348/286262/1365/25861/57662/50855/6832/5864/400916/147381/2017/1741/23613/4524/9463/2149/51104/57555/144100/3801/2534/1488/85461/3066/382/55737/55765/1436/1739/6830/1639/3643/9076/80856/23411/8898/10882/7082/3675/3480/11228/2150/4983/5621/93649/57126	46
GO:0097581	GO:0097581	lamellipodium organization	63/10804	87/18866	0.00248258	0.00945448	0.00529236	7410/79902/25970/5365/6624/29984/29780/11344/7454/2017/55845/6714/8936/57175/1785/8440/5879/10092/5880/26053/23647/100506658/10109/4690/998/221178/23191/92154/832/22885/10096/10006/2039/64083/51177/55604/6642/10163/84962/6643/6239/8874/10097/9459/538/5756/5168/348110/79647/23603/3983/1901/2475/10810/10787/1969/9353/10630/3815/23189/3688/960/7414	63
GO:0050879	GO:0050879	multicellular organismal movement	42/10804	55/18866	0.00250048	0.00949479	0.00531492	1311/124093/246329/487/7515/9446/113246/126306/1938/51761/1760/51542/92241/1134/4151/2548/2946/79784/55737/1147/4621/859/100507537/342667/26058/7136/7125/28996/2475/7140/8557/488/7135/7134/4130/7138/844/1756/6769/4625/3708/23336	42
GO:0050881	GO:0050881	musculoskeletal movement	42/10804	55/18866	0.00250048	0.00949479	0.00531492	1311/124093/246329/487/7515/9446/113246/126306/1938/51761/1760/51542/92241/1134/4151/2548/2946/79784/55737/1147/4621/859/100507537/342667/26058/7136/7125/28996/2475/7140/8557/488/7135/7134/4130/7138/844/1756/6769/4625/3708/23336	42
GO:0071333	GO:0071333	cellular response to glucose stimulus	93/10804	134/18866	0.00252822	0.00958893	0.00536762	177/4831/4830/56943/572/4221/8398/56652/55011/150/2021/29085/25874/6810/55638/8938/222546/5127/54795/5106/10399/51024/6659/5428/6597/6717/9854/65220/1535/84522/2030/9230/6598/91942/9024/415116/2692/9324/5894/3123/10497/5879/57393/5019/65985/51714/9572/6434/2641/5530/3767/2730/2621/5165/2850/8660/26056/2081/4041/5566/2729/5562/57539/3956/25942/4976/8609/51092/408/7074/26137/2281/2852/5290/6722/553…	93
GO:0050870	GO:0050870	positive regulation of T cell activation	143/10804	214/18866	0.00253526	0.00961004	0.00537944	4192/177/6666/7784/6188/101/572/7070/80381/283234/8764/8767/7535/3329/11006/199/64926/64332/3280/8772/9092/51571/3965/6850/6659/1493/11151/9093/1445/84868/51043/54440/923/6714/4860/207/3485/5777/3718/3115/939/3606/942/8440/7037/55423/920/84433/10673/5590/3146/10148/8943/865/4602/5879/921/4067/29108/3549/7409/58515/22890/1326/3932/2534/2885/5170/1236/11221/975/864/6363/2319/387/57178/5914/3071/469…	143
GO:0003018	GO:0003018	vascular process in circulatory system	128/10804	190/18866	0.00265682	0.0100532	0.00562752	1311/348/654/2171/7349/8862/11156/3162/257313/8398/112/150/2876/153/143282/9270/54795/27134/7040/6647/10999/8985/7432/6714/613/1621/207/1373/1907/10242/154/133/2244/376497/4846/2149/1113/10266/100506658/9732/219537/5724/8195/1889/796/4880/5910/2730/948/2702/2828/1906/387/490/183/1003/56998/388125/29/5467/27345/2643/3269/2729/407010/5028/57539/2909/59341/5795/9414/583/7525/5139/1636/145741/7122/23…	128
GO:0007599	GO:0007599	hemostasis	225/10804	348/18866	0.00272584	0.0102904	0.00576028	1311/348/8357/1277/2161/2624/7410/1609/7391/83706/8351/8527/150/9158/25970/2207/2153/409/10362/5155/350/5580/55330/71/8761/6850/8525/2821/7001/1281/7454/23657/64780/3021/7534/7975/5575/6714/5595/708/25946/5624/5328/5777/89781/23028/3315/388552/5270/10938/8353/2244/7103/9002/5894/1192/4846/79001/4097/2778/2149/5154/1278/84062/5879/5912/4067/139189/5341/11311/79803/7409/8323/7448/5025/3065/2769/233…	225
GO:0019184	GO:0019184	nonribosomal peptide biosynthetic process	17/10804	19/18866	0.00276349	0.0103963	0.00581957	79017/26873/3029/79094/23657/2937/2687/4258/2730/132949/2686/2729/55748/56898/2678/4780/124975	17
GO:0061081	GO:0061081	positive regulation of myeloid leukocyte cytokine production involved in immune response	17/10804	19/18866	0.00276349	0.0103963	0.00581957	4282/2207/7474/57506/1653/148022/948/170506/972/10417/3135/23586/9188/8915/51704/7099/8013	17
GO:0090153	GO:0090153	regulation of sphingolipid biosynthetic process	17/10804	19/18866	0.00276349	0.0103963	0.00581957	8398/20/5580/10399/56848/23410/8877/94101/6610/55512/29095/94103/8439/7132/5562/142891/3491	17
GO:1905038	GO:1905038	regulation of membrane lipid metabolic process	17/10804	19/18866	0.00276349	0.0103963	0.00581957	8398/20/5580/10399/56848/23410/8877/94101/6610/55512/29095/94103/8439/7132/5562/142891/3491	17
GO:1990182	GO:1990182	exosomal secretion	17/10804	19/18866	0.00276349	0.0103963	0.00581957	10987/11267/6382/23400/9146/27243/55512/6386/7251/6385/27183/7879/8766/10015/8027/9525/5873	17
GO:0034349	GO:0034349	glial cell apoptotic process	14/10804	15/18866	0.00284051	0.0105758	0.00592005	7186/1020/5580/836/2621/5584/6347/28514/7157/5583/27242/9590/5925/5578	14
GO:0042159	GO:0042159	lipoprotein catabolic process	14/10804	15/18866	0.00284051	0.0105758	0.00592005	348/81926/26090/147111/1509/11313/51104/10434/127018/472/84945/5538/58489/3949	14
GO:1901550	GO:1901550	regulation of endothelial cell development	14/10804	15/18866	0.00284051	0.0105758	0.00592005	3551/5624/1003/50848/7132/3553/118/9294/7122/7422/1903/6093/9475/7414	14
GO:1903140	GO:1903140	regulation of establishment of endothelial barrier	14/10804	15/18866	0.00284051	0.0105758	0.00592005	3551/5624/1003/50848/7132/3553/118/9294/7122/7422/1903/6093/9475/7414	14
GO:0032418	GO:0032418	lysosome localization	55/10804	75/18866	0.00289141	0.010753	0.00601924	2624/3162/2207/56848/3965/5864/6850/6284/6813/79036/201163/23557/90809/55004/2647/23207/10013/54849/7462/10814/282991/8673/54785/1113/4067/2242/26276/5880/79803/5293/5170/2268/4627/8723/3598/6845/55207/9846/867/57102/4135/25940/3566/7942/9043/81565/83871/6812/23095/8773/94121/3815/54664/8013/2294	55
GO:0034405	GO:0034405	response to fluid shear stress	29/10804	36/18866	0.00290586	0.0107944	0.0060424	760/8841/6714/207/5310/4846/5607/10370/5025/445/4092/5598/2185/9788/7980/6721/10365/5159/5311/19/9655/2113/8754/4208/4780/9314/7043/5743/2697	29
GO:0044068	GO:0044068	modulation by symbiont of host cellular process	22/10804	26/18866	0.00298746	0.0110533	0.00618732	23513/3838/8106/572/10898/2597/8408/841/920/9706/3837/11331/10318/598/10018/3836/440275/3840/5272/3841/9474/3839	22
GO:0009791	GO:0009791	post-embryonic development	62/10804	86/18866	0.0031853	0.0116854	0.00654118	581/27148/159296/3150/3636/22809/5864/578/2068/2067/27161/10848/27230/113246/4237/2778/1717/10018/4880/4594/5326/8879/10765/54542/25/4643/7046/639/472/4204/57003/50515/23515/7915/26058/4692/5663/3658/7422/55224/652/596/2475/2625/546/2200/57493/55870/48/6414/9314/84159/2202/7855/3482/4929/64651/25976/2263/4633/10512/3708	62
GO:0032365	GO:0032365	intracellular lipid transport	35/10804	45/18866	0.00331927	0.0121358	0.00679328	58526/20/215/31/51422/7069/407019/10577/26119/9619/1376/64801/27183/1374/9885/5565/57614/302/5007/4864/81537/19/788/32/5825/9066/5563/116150/6342/4040/10087/3949/134429/2170/1066	35
GO:0019048	GO:0019048	modulation by virus of host process	24/10804	29/18866	0.00346951	0.0125859	0.00704526	23513/3838/8106/572/10898/841/6256/920/3837/11331/8692/598/10018/3836/9217/10670/440275/3643/3840/1605/5610/28996/3841/3839	24
GO:0050690	GO:0050690	regulation of defense response to virus by virus	24/10804	29/18866	0.00346951	0.0125859	0.00704526	23513/1175/1174/10053/920/3055/51606/5879/1173/8905/161/160/3932/55690/375/2534/926/5062/163/162/130340/5610/164/567	24
GO:0090257	GO:0090257	regulation of muscle system process	168/10804	256/18866	0.00365675	0.013243	0.00741306	407014/7349/7919/4636/388591/150/10038/1025/199/2023/54795/156/5300/816/1613/487/10539/8877/6647/6717/80149/9446/2017/2539/9569/3728/5152/1907/154/113246/4846/5747/2149/1113/808/29098/3720/9732/7341/5025/7528/5724/2931/9464/142/796/1760/7133/4092/51130/5530/9110/2702/9150/1906/387/490/183/3479/5566/85366/805/4000/5058/84193/2946/255743/30845/7132/3270/1193/817/10142/2258/79041/29995/6548/1739/136…	168
GO:0005980	GO:0005980	glycogen catabolic process	19/10804	22/18866	0.00369336	0.0132781	0.00743273	5261/5256/5499/283209/8987/2548/5255/9821/55276/5509/5836/5500/5257/801/5236/5834/79660/178/5837	19
GO:0034104	GO:0034104	negative regulation of tissue remodeling	19/10804	22/18866	0.00369336	0.0132781	0.00743273	177/56834/1445/613/3375/26585/338773/796/183/7107/29/3635/9607/4982/1471/3569/7128/6422/952	19
GO:0035584	GO:0035584	calcium-mediated signaling using intracellular calcium source	19/10804	22/18866	0.00369336	0.0132781	0.00743273	4935/51024/5737/10134/7226/1672/5566/7412/2039/5788/22859/5795/6364/6262/2281/9455/6403/3791/5621	19
GO:0051900	GO:0051900	regulation of mitochondrial depolarization	19/10804	22/18866	0.00369336	0.0132781	0.00743273	706/84941/10399/215/666/6714/10962/2537/142/2805/8326/2730/55012/2729/4653/596/3791/1634/885	19
GO:0071359	GO:0071359	cellular response to dsRNA	19/10804	22/18866	0.00369336	0.0132781	0.00743273	3661/10084/4869/10211/85364/57506/3434/1660/64135/23586/340061/8780/79594/201626/4790/5899/81035/7098/857	19
GO:0007596	GO:0007596	blood coagulation	221/10804	343/18866	0.00377408	0.0133594	0.00747822	1311/348/8357/1277/2161/2624/7410/1609/7391/83706/8351/8527/150/9158/25970/2207/2153/409/10362/5155/350/5580/55330/71/8761/6850/8525/7001/1281/7454/23657/64780/3021/7534/7975/5575/6714/5595/708/5624/5328/5777/89781/23028/3315/388552/5270/10938/8353/2244/7103/9002/5894/1192/4846/79001/4097/2778/2149/5154/1278/84062/5879/5912/4067/139189/5341/11311/79803/7409/8323/7448/5025/3065/2769/2335/954/64696…	221
GO:0031943	GO:0031943	regulation of glucocorticoid metabolic process	10/10804	10/18866	0.00378681	0.0133594	0.00747822	1609/51083/10273/54361/650/9563/5978/476/653/27122	10
GO:0034350	GO:0034350	regulation of glial cell apoptotic process	10/10804	10/18866	0.00378681	0.0133594	0.00747822	7186/1020/5580/2621/5584/6347/28514/5583/9590/5578	10
GO:0090649	GO:0090649	response to oxygen-glucose deprivation	10/10804	10/18866	0.00378681	0.0133594	0.00747822	784/9131/468/662/7248/664/10059/867/10135/360	10
GO:1901203	GO:1901203	positive regulation of extracellular matrix assembly	10/10804	10/18866	0.00378681	0.0133594	0.00747822	7040/28984/23187/23122/1605/4088/23332/90102/6662/11117	10
GO:1904018	GO:1904018	positive regulation of vasculature development	155/10804	235/18866	0.00380753	0.0134102	0.00750664	4192/2624/7291/3162/187/3687/51548/10016/51564/5155/5335/27329/2022/7474/10298/56005/8877/285/79031/80149/116844/7423/5315/3689/3728/728/2041/719/27161/100506013/10769/6369/3315/694/27286/10519/79924/133/8829/25865/2523/4846/407019/92140/7424/10266/6423/284361/26585/1116/26051/1512/339123/5170/10411/5054/2627/94/6271/7852/1003/7075/2896/2185/3099/8837/55662/1948/4215/1536/25/9734/6786/407010/6019…	155
GO:0006506	GO:0006506	GPI anchor biosynthetic process	26/10804	32/18866	0.00385274	0.0135304	0.00757395	9091/54344/8818/8733/27315/284098/128869/8813/54965/80235/100996939/54872/5279/5277/51227/93210/84720/94005/5283/80157/51604/55650/93183/10026/23556/84302	26
GO:0006767	GO:0006767	water-soluble vitamin metabolic process	61/10804	85/18866	0.00407092	0.0142658	0.00798559	56922/25902/79581/6472/2356/80308/10560/6573/8884/1719/10327/8566/441024/9446/326625/4524/6470/2350/4363/5096/4522/79178/3141/51293/10797/51248/29968/81034/9962/6947/10588/5091/4594/8875/5167/6513/55312/119391/2729/55163/10840/1727/27249/60496/2348/4552/64087/1528/9963/113278/4548/54/6948/200895/686/5095/55788/6515/9104/316/55	61
GO:0040001	GO:0040001	establishment of mitotic spindle localization	28/10804	35/18866	0.00414435	0.0145075	0.00812088	51203/5347/1058/89958/4085/10403/6993/56647/3837/55968/55755/9183/4926/9181/3064/137886/54820/126353/23122/1639/23291/81565/5048/23332/3688/10253/10252/2697	28
GO:0006740	GO:0006740	NADPH regeneration	16/10804	18/18866	0.00435719	0.0151141	0.00846045	25796/7086/6888/22934/5226/2539/5223/6120/64080/57103/55276/9563/3417/7157/51071/23530	16
GO:0006744	GO:0006744	ubiquinone biosynthetic process	16/10804	18/18866	0.00435719	0.0151141	0.00846045	51117/2232/84274/155368/79934/27235/4704/51805/93058/56997/10229/57017/57107/29914/80219/160760	16
GO:1901663	GO:1901663	quinone biosynthetic process	16/10804	18/18866	0.00435719	0.0151141	0.00846045	51117/2232/84274/155368/79934/27235/4704/51805/93058/56997/10229/57017/57107/29914/80219/160760	16
GO:1904872	GO:1904872	regulation of telomerase RNA localization to Cajal body	16/10804	18/18866	0.00435719	0.0151141	0.00846045	8607/55651/10856/908/10576/7203/1736/55505/22948/10574/10575/5394/10694/5073/6950/167227	16
GO:0031349	GO:0031349	positive regulation of defense response	246/10804	385/18866	0.00436973	0.0151495	0.00848026	7349/283131/3148/4192/54209/6223/3665/2161/3661/3265/3149/56667/5721/7784/10084/3551/101/26471/4582/5688/8767/5719/2207/5691/5695/3329/90678/5710/5692/64332/118430/6348/5684/56670/6421/8772/5580/6622/5689/5693/5709/55540/5686/6850/7474/79132/84818/8717/55269/3902/5706/84868/85364/5682/5720/5971/1535/84166/4068/1652/923/6714/5595/5698/4841/9861/4321/5705/5702/1050/83666/7052/11315/63940/10454/5685…	246
GO:0042098	GO:0042098	T cell proliferation	130/10804	195/18866	0.00437847	0.0151717	0.0084927	2302/23513/177/7784/581/6188/55716/80381/283234/8764/8767/7535/7293/199/64926/3280/8772/8379/10457/3965/6850/1493/11151/9093/7001/84868/51043/836/54440/26279/923/23240/4860/3485/5777/9479/1503/3718/3115/3620/3606/942/8440/7037/977/11326/920/84433/10673/3146/3123/10148/383/5880/29108/3549/58515/5699/6385/2534/7133/54361/1051/975/2064/6363/64844/3071/5074/4690/896/54542/2615/3479/916/7412/3113/1089…	130
GO:0032878	GO:0032878	regulation of establishment or maintenance of cell polarity	21/10804	25/18866	0.00446795	0.015416	0.00862943	3993/10399/51571/3996/22902/889/9750/10565/2319/1003/57698/2185/10193/81704/253260/7010/6093/2625/9475/2934/23189	21
GO:0060688	GO:0060688	regulation of morphogenesis of a branching structure	42/10804	56/18866	0.00448406	0.0154551	0.00865136	4192/63943/51548/6495/3217/7474/51804/6256/11331/5154/26585/6608/367/9500/183/9175/25/23213/1499/6469/859/5228/3082/2119/55727/7472/4070/7422/6928/652/55366/57142/2260/10736/6662/2252/59277/655/6591/3239/2263/6422	42
GO:0017145	GO:0017145	stem cell division	34/10804	44/18866	0.00457557	0.0157372	0.00880923	81606/26354/10263/7073/3622/9253/6423/10890/4674/9181/80709/4300/57187/2124/7005/85440/8650/2258/51176/8452/8202/7704/4851/2119/678/64321/5048/7042/2260/3815/25937/8324/2263/57216	34
GO:0044706	GO:0044706	multi-multicellular organism process	149/10804	226/18866	0.00459651	0.0157773	0.0088317	7349/43847/6696/26528/2057/3297/4221/6159/8398/10155/6573/51673/790/81671/4318/29924/56848/3965/1364/8372/285/6647/84868/3021/8614/7372/5471/5595/708/55585/207/3485/5737/27161/100506013/6256/3620/6863/1307/133/2288/5270/7319/23780/682/10266/383/6866/3490/3549/1312/1543/5618/1833/3248/10935/5724/811/824/796/367/4316/8605/780/5016/54361/3291/84172/1906/3845/5914/183/7076/139596/2706/6513/3020/5467/…	149
GO:0033750	GO:0033750	ribosome localization	13/10804	14/18866	0.00465872	0.0158042	0.00884678	6209/23212/5901/4869/3692/7514/55341/84946/6059/4927/161424/51068/55153	13
GO:0042659	GO:0042659	regulation of cell fate specification	13/10804	14/18866	0.00465872	0.0158042	0.00884678	7481/54845/55897/7474/6423/367/22943/64321/657/2260/8543/2247/8324	13
GO:0045217	GO:0045217	cell-cell junction maintenance	13/10804	14/18866	0.00465872	0.0158042	0.00884678	25861/57662/50855/2149/57555/144100/3801/55765/1436/7082/11228/2150/57126	13
GO:0051645	GO:0051645	Golgi localization	13/10804	14/18866	0.00465872	0.0158042	0.00884678	6794/10494/9368/7534/11235/84376/79567/7405/998/22820/57584/372/1600	13
GO:0051775	GO:0051775	response to redox state	13/10804	14/18866	0.00465872	0.0158042	0.00884678	114990/23657/9616/55512/51022/22933/55829/397/4862/6262/2281/9575/128	13
GO:0071236	GO:0071236	cellular response to antibiotic	13/10804	14/18866	0.00465872	0.0158042	0.00884678	2146/1396/9349/1027/4193/6548/3309/10097/7157/538/5321/255189/4208	13
GO:0050817	GO:0050817	coagulation	224/10804	349/18866	0.00466075	0.0158042	0.00884678	1311/348/8357/1277/2161/2624/7410/1609/7391/83706/8351/8527/150/9158/25970/2207/2153/409/10362/5155/350/5580/55330/71/8761/6850/8525/7001/1281/7454/23657/64780/3021/7534/7975/5575/6714/5595/708/5624/5328/5777/89781/23028/3315/388552/5270/10938/8353/2244/7103/9002/5894/1192/4846/79001/4097/2778/2149/5154/1278/84062/5879/5912/4067/139189/5341/11311/79803/7409/8323/7448/5025/3065/2769/2335/954/64696…	224
GO:0034764	GO:0034764	positive regulation of transmembrane transport	139/10804	210/18866	0.00489266	0.0165474	0.0092628	65010/65990/54209/7114/389816/581/388591/187/10063/5649/784/11132/7070/51083/1020/23204/760/6622/5335/246329/84334/487/3747/9368/6717/154043/208/3627/9446/2539/207/65268/11315/10268/930/154/1785/9002/134145/85358/2149/808/57393/4283/51582/28999/100506658/7341/2631/6373/5724/673/375/5170/51703/9847/3767/3064/54997/1432/6271/183/3479/8660/483/1520/57620/805/25/81/2946/5584/6786/30845/288/10142/6548…	139
GO:0106106	GO:0106106	cold-induced thermogenesis	98/10804	144/18866	0.00502864	0.0169896	0.00951033	2171/8473/1649/3297/1666/6794/51548/7351/153/468/79071/4898/6850/10912/4849/201163/51043/8841/2271/192111/1621/79813/6009/10062/23028/10400/3606/154/4237/2778/2167/7090/3033/51393/5618/43/9807/1240/9572/1376/7376/5564/6319/7030/9673/1051/948/2887/7852/55818/6868/115209/58488/23135/3397/5565/5608/216/55198/2180/55856/1734/85440/51094/7067/3566/79602/1778/79054/4851/7840/33/3717/7422/3910/3516/5536…	98
GO:0120161	GO:0120161	regulation of cold-induced thermogenesis	98/10804	144/18866	0.00502864	0.0169896	0.00951033	2171/8473/1649/3297/1666/6794/51548/7351/153/468/79071/4898/6850/10912/4849/201163/51043/8841/2271/192111/1621/79813/6009/10062/23028/10400/3606/154/4237/2778/2167/7090/3033/51393/5618/43/9807/1240/9572/1376/7376/5564/6319/7030/9673/1051/948/2887/7852/55818/6868/115209/58488/23135/3397/5565/5608/216/55198/2180/55856/1734/85440/51094/7067/3566/79602/1778/79054/4851/7840/33/3717/7422/3910/3516/5536…	98
GO:0006760	GO:0006760	folic acid-containing compound metabolic process	23/10804	28/18866	0.00508096	0.0171397	0.00959432	7298/25902/6472/2356/6573/8836/1719/441024/2618/4524/6470/2350/471/4522/10797/81034/10588/2346/2643/10840/2348/4552/200895	23
GO:1904019	GO:1904019	epithelial cell apoptotic process	81/10804	117/18866	0.00514434	0.0173445	0.00970895	1869/6424/4192/7072/2624/3162/26471/11132/572/8644/409/1788/6431/79155/5335/3714/10298/80781/3875/51588/693175/666/28984/3856/6788/2244/10266/641700/637/598/889/7857/1965/5170/5054/5598/2621/1003/6789/8837/153090/382/25/3135/5584/27250/6347/10640/4217/6934/51129/3717/6262/2852/7010/958/9037/3383/7466/2475/2625/204851/57124/677/2309/3569/3791/831/659/7128/2934/7057/5925/4780/6272/10413/7048/196527…	81
GO:0021700	GO:0021700	developmental maturation	186/10804	287/18866	0.00520021	0.0175146	0.00980422	991/80336/891/5881/6790/7298/7059/9319/65010/6690/2902/994/2624/1649/29882/5649/6855/712/51083/6860/83853/84966/55638/8938/3280/9985/816/5364/10296/5864/10981/7474/2261/54345/56975/23557/2068/375790/7534/79084/11334/54888/5064/2539/137964/1050/23028/23774/10265/388552/22933/5468/9463/5216/2692/3202/10481/79670/10507/8943/10497/201164/865/5518/51441/26133/26585/3549/84456/1811/11005/9855/967/23787…	186
GO:0071300	GO:0071300	cellular response to retinoic acid	49/10804	67/18866	0.00526351	0.0177095	0.00991328	1277/5753/7481/7477/27429/6899/51079/7474/11344/5754/5468/7483/11331/22938/4602/4067/7475/54997/130497/3066/2185/5916/22850/8463/8322/1385/472/7525/19/5979/2707/7472/4656/6096/23064/11211/358/81029/1620/6662/9314/10413/3371/8324/5176/2263/8854/2042/339479	49

## Sheet: GO.CC
	ID	Description	GeneRatio	BgRatio	pvalue	p.adjust	qvalue	geneID	Count
GO:0030055	GO:0030055	cell-substrate junction	384/11175	423/19559	5.78244e-54	4.46983e-51	2.01473e-51	6223/6156/6209/6169/6181/6176/6235/6204/6129/26986/6168/6132/79969/6217/8675/6218/6188/6187/81873/5478/2886/6160/6201/25996/83706/6203/6136/6222/51466/3159/7070/23521/6155/6130/6175/6143/6141/6207/9358/6189/6128/5605/6202/6193/6208/6205/22801/28964/214/10095/6133/58480/9349/79798/2783/6124/1072/71/3984/29780/2022/9351/4869/9448/10298/83543/10211/10094/402/2261/5754/9404/4736/7534/4082/726/6146/55…	384
GO:0005759	GO:0005759	mitochondrial matrix	395/11175	473/19559	2.25666e-35	5.81466e-33	2.62089e-33	983/891/728294/7298/51025/4521/64975/92170/5888/6182/64951/513/1841/10922/64745/80324/116540/64949/55210/64928/56922/25902/116447/65993/6183/6472/79590/6188/5442/92399/4357/6150/29088/56953/54460/2356/1666/9238/1632/25996/3336/65003/90480/3396/51116/80298/514/644096/128308/10573/4706/80308/56652/84266/79922/115416/3028/28957/10469/7263/51073/51253/118487/28998/2876/84971/5831/3329/112812/27349/62…	395
GO:0005743	GO:0005743	mitochondrial inner membrane	405/11175	489/19559	1.38398e-34	2.67454e-32	1.20552e-32	9481/83858/7298/51025/1468/1345/6901/123096/140823/64975/92170/26519/6182/4723/64951/513/79751/790955/26517/7388/5498/521/51312/100131801/51629/283130/116540/64949/617/55210/64928/4707/137682/7381/4715/65993/6183/6472/79590/56901/6188/4726/4716/119559/1329/54539/6150/29088/1537/84275/27089/516/64432/54460/2356/26521/54998/9556/125988/1337/65003/9551/84833/728568/4713/23203/3396/51116/514/51117/84…	405
GO:0044391	GO:0044391	ribosomal subunit	179/11175	187/19559	6.83554e-34	1.05678e-31	4.76329e-32	9636/64975/6223/6227/6156/6234/6173/6209/6169/6142/6181/6158/11224/6182/25873/6176/64951/6235/6204/6231/6129/116540/6167/64949/6168/6132/64928/6217/6170/65993/6183/79590/6218/6188/6187/6161/6157/6210/6150/29088/3921/54460/6160/6201/6192/6152/6232/51121/6203/65003/6144/6230/6136/9045/3396/6224/51116/6165/6159/6147/6222/7311/6139/23521/6155/6130/128308/10573/6175/4706/6143/6141/6164/115416/6207/289…	179
GO:0098798	GO:0098798	mitochondrial protein complex	233/11175	265/19559	4.40126e-28	5.67029e-26	2.55582e-26	51025/55139/140823/64975/26519/6182/4723/64951/513/790955/26517/7388/521/116540/64949/617/64928/4707/56922/7381/4715/581/65993/6183/79590/56901/5442/4726/4716/54539/6150/29088/1537/27089/516/54460/26521/9556/125988/1337/65003/9551/84833/4713/3396/51116/54543/514/84303/128308/10573/4694/10452/4706/115416/3028/28957/126328/293/4729/51073/51253/28998/4696/4708/4728/51069/219927/4580/57129/64960/4695…	233
GO:0016607	GO:0016607	nuclear speck	329/11175	401/19559	8.10967e-27	8.95539e-25	4.03654e-25	3299/81669/6625/3014/7919/10212/54540/8106/10178/116028/1196/6835/2057/9129/3835/8227/4707/51747/6627/26993/1609/79228/10084/997/51501/54892/56339/9907/57109/7086/5411/10482/199746/6430/57018/10189/10465/8175/8535/9984/26121/51631/79005/56731/4116/9584/6427/9158/64852/328/8241/6015/3636/11338/30827/6431/64332/6421/6629/5546/55644/9092/23360/7737/5300/51503/80196/9295/468/25957/10521/10919/3984/10…	329
GO:0031252	GO:0031252	cell leading edge	339/11175	421/19559	9.61747e-25	9.29288e-23	4.18866e-23	5881/23513/64787/4831/24141/5753/23526/11133/26986/27124/56623/4830/6188/11075/440829/26084/374666/51466/7070/23625/1020/90249/6624/6810/3636/199/9270/9265/50855/5335/27329/6809/1072/468/9780/3984/55561/1627/29780/28988/90417/84687/11344/9026/8525/11151/3747/83543/6993/117145/10211/10094/91039/9368/54836/6282/10347/208/7283/64419/2245/2017/54869/55845/6714/5064/51330/8936/10458/126695/4771/57175/…	339
GO:0005635	GO:0005635	nuclear envelope	371/11175	473/19559	5.65462e-23	4.85669e-21	2.1891e-21	4001/1063/51155/4521/3177/9112/283417/10227/26012/11335/84823/1104/3249/5905/1773/79902/581/163183/4085/3429/56943/2879/5902/10482/221496/11322/8815/7108/11097/7112/79050/144404/8904/6676/29844/27433/27346/10202/26173/23223/23225/169714/2597/4710/1019/11044/203068/8086/5987/8379/11270/147138/79004/23353/5901/8089/7329/2010/79023/80772/29107/55627/127845/57122/55706/4904/10907/84629/4599/8480/6240…	371
GO:0034774	GO:0034774	secretory granule lumen	266/11175	322/19559	8.81185e-23	6.81156e-21	3.07024e-21	2171/213/4282/10321/4831/7114/23526/6590/79169/93100/5478/80142/79980/83706/353/3615/2512/56954/5719/114790/79792/5695/2153/5211/5155/350/203068/5580/9535/1522/6286/5689/23593/29952/54676/51571/8836/5709/1118/5686/8635/28988/7040/10576/64333/1460/6993/2821/10450/3614/10383/5036/226/116844/3608/6282/1670/8566/7423/7044/5267/10120/1774/5315/3310/9861/4860/1621/5702/5777/3728/6678/23406/29099/1476/2…	266
GO:0031300	GO:0031300	intrinsic component of organelle membrane	318/11175	398/19559	3.09189e-22	2.17275e-20	9.79344e-21	25837/56928/89941/790955/8677/5986/5498/51016/100131801/8675/163183/83460/57655/119559/91319/125988/6855/81926/3118/9986/221496/54344/84303/8818/10897/10452/8733/205251/7108/79714/6860/25874/90522/23204/169714/10998/91252/54968/10478/79071/5864/10440/51024/3120/23353/54896/578/92960/79135/64834/118813/54020/215/9409/139341/550/9694/57134/55750/6687/10245/6843/128869/400916/5250/347734/23400/10195…	318
GO:0031983	GO:0031983	vesicle lumen	268/11175	328/19559	1.44791e-21	8.60948e-20	3.88063e-20	2171/213/4282/10321/4831/7114/23526/6590/79169/93100/5478/80142/79980/83706/353/3615/2512/56954/5719/114790/79792/5695/2153/5211/5155/350/203068/5580/9535/1522/6286/5689/23593/29952/54676/51571/8836/5709/1118/5686/8635/28988/7040/10576/64333/1460/6993/2821/10450/3614/10383/5036/226/116844/3608/6282/1670/8566/7423/7044/5267/10120/1774/5315/3310/9861/4860/1621/5702/5777/3728/6678/23406/29099/1476/2…	268
GO:0005774	GO:0005774	vacuolar membrane	336/11175	427/19559	2.41234e-21	1.24316e-19	5.60341e-20	1917/85320/56928/24141/89849/11133/389541/245973/28956/126321/10312/1175/84219/92979/3118/10641/56834/114990/7311/1174/25798/114790/84286/8131/8904/79888/684/20/525/10948/81671/4935/83930/533/1211/3108/2783/29988/56848/11182/51296/9296/3120/284129/54896/6520/10053/79036/10542/201163/8408/10211/1186/57192/7805/215/64601/23557/90809/206358/3112/23400/55004/2647/6009/127829/252839/89781/719/221955/2…	336
GO:0005769	GO:0005769	early endosome	298/11175	377/19559	1.31281e-19	4.61273e-18	2.07914e-18	3833/348/202915/10807/24141/124930/55111/100287171/142678/64284/55920/11156/51160/9179/374666/29886/3329/5605/54982/144717/26088/23623/153/27342/645811/5987/27329/29984/10457/10981/79874/28988/6455/11151/56850/51699/8372/10612/10211/8877/51107/79666/84868/64601/10347/208/5245/666/336/5595/9146/125058/4771/80230/3996/23295/23163/64089/79412/80700/1201/154/753/27074/9463/7037/55435/920/8829/23392/7…	298
GO:0005681	GO:0005681	spliceosomal complex	167/11175	192/19559	2.15087e-19	7.22879e-18	3.2583e-18	6625/7919/51690/22889/55692/6636/81576/6633/9129/26986/8227/3187/6635/25804/51747/6627/10181/6628/55015/79706/6626/51691/5411/199746/57819/10189/10465/8175/151903/26121/3178/51631/4116/57794/6427/56949/6637/22913/8233/6632/5935/3181/23658/79622/11338/84292/51639/6631/6629/27316/1153/9092/7737/27258/51503/4670/1655/84991/8896/11066/29896/51428/6634/10450/54883/4904/57461/10907/56259/8449/91603/557…	167
GO:0001726	GO:0001726	ruffle	156/11175	179/19559	2.17958e-18	7.02007e-17	3.16422e-17	64787/4831/5753/23526/27124/56623/4830/6188/26084/6624/199/9270/9265/50855/5335/1072/28988/90417/84687/9026/83543/117145/9368/6282/10347/208/64419/2245/2017/54869/6714/51330/10458/4771/81848/5152/23550/10519/1785/1729/8394/5420/27131/5879/5341/64092/23647/9564/10044/822/64411/23286/9847/2268/9181/7430/54997/10235/83660/57403/387/660/6868/51763/57669/4627/221178/9788/23191/92154/4651/114609/55198/…	156
GO:0000151	GO:0000151	ubiquitin ligase complex	229/11175	287/19559	2.96449e-16	7.9019e-15	3.56169e-15	11065/991/1164/27338/26233/84733/701/10459/146330/142678/55336/57332/51529/7186/79176/81858/91319/253980/29882/84759/54620/93611/10616/6923/26262/1163/84259/10336/8535/25879/8216/26270/10273/118424/6502/80325/90379/10016/6015/54461/7703/90390/84727/51433/440590/246184/54994/10296/54442/9978/84246/84231/10425/65249/550/9442/51434/6468/50717/55827/9817/25906/7324/79016/27101/54850/51343/9820/7322/8…	229
GO:0031968	GO:0031968	organelle outer membrane	180/11175	218/19559	8.24732e-16	2.05651e-14	9.26949e-15	81890/55139/89941/51001/581/4830/163183/84895/3429/125988/572/54543/706/7311/84303/10452/6233/4580/10981/51024/90427/10651/80347/2010/578/91543/401505/80772/25875/8408/55627/79135/139341/517/54470/55750/6843/7314/9830/5366/666/192111/597/7419/647087/518/10204/670/64757/8936/56993/841/5298/84883/7416/56947/57506/10456/2692/7417/84134/125170/54927/3313/5894/25813/55177/11331/10989/10953/10280/20116…	180
GO:0019867	GO:0019867	outer membrane	181/11175	220/19559	1.39174e-15	3.36193e-14	1.51535e-14	81890/55139/89941/51001/581/4830/163183/84895/3429/125988/572/54543/706/7311/84303/10452/6233/4580/10981/51024/90427/10651/80347/2010/578/91543/401505/80772/25875/8408/55627/79135/139341/517/54470/55750/6843/7314/9830/5366/666/192111/597/7419/647087/518/10204/670/64757/8936/56993/841/5298/84883/7416/56947/57506/10456/2692/7417/84134/125170/54927/3313/5894/25813/55177/11331/10989/10953/10280/20116…	181
GO:0031984	GO:0031984	organelle subcompartment	297/11175	392/19559	6.12068e-15	1.27873e-13	5.76371e-14	338707/440270/23015/11282/27344/55111/8677/122616/8675/126792/56623/80346/9179/92979/3118/1174/10139/144717/10244/6810/8938/8704/1211/79090/10631/10981/3120/10067/2010/79094/10053/25776/55627/636/127845/93643/51107/118813/25839/7260/11285/9854/8985/9600/8703/738/1212/116985/80148/666/84661/10134/11070/3996/23163/3115/55512/54956/78992/1201/1785/9463/79690/11313/54103/10396/283987/3837/51399/6484/…	297
GO:0005911	GO:0005911	cell-cell junction	363/11175	493/19559	1.05124e-14	2.08361e-13	9.39165e-14	11007/80115/128239/79778/389813/23513/24146/11187/225689/1365/9618/10188/56666/89958/421/1366/134549/9266/3249/54587/53834/64130/29109/5411/57662/27352/2125/8751/23363/7535/6624/5605/55971/1894/84966/9265/157378/1019/5580/50855/5335/4072/27134/10256/6809/1501/1072/71/6904/1627/1364/84687/8189/11151/10298/26872/1445/201163/10211/93643/5499/7454/340348/3875/8631/5754/6282/1525/54621/81607/1741/5159…	363
GO:0098687	GO:0098687	chromosomal region	263/11175	350/19559	1.12537e-12	1.93314e-11	8.71339e-12	332/983/79019/9212/113130/147841/79682/81620/10615/55355/5347/8367/891/1058/4751/11004/11130/3014/1063/55143/2146/9894/6790/4176/57405/221150/699/9401/701/387103/84787/80152/5888/2237/4173/7272/5424/201254/5111/92822/11335/3835/5905/79902/64946/79228/55920/79075/4171/286053/4085/3297/79980/222229/10403/3104/8365/201161/4174/4221/54069/55651/84444/10189/8360/51548/9984/54780/328/54433/3181/55655/7…	263
GO:0030684	GO:0030684	preribosome	72/11175	78/19559	5.1832e-12	8.17677e-11	3.68559e-11	23246/91695/56342/8568/23212/84261/9136/85395/6201/10528/54663/2091/25879/26155/27341/79050/51602/65095/23481/9277/51154/81887/10969/90441/10607/3692/55813/25983/705/10813/57050/88745/92856/51096/22984/83732/8602/84294/80135/65083/345630/84946/26156/55272/79954/10436/4809/10199/117246/9790/10885/10412/28987/51118/51388/11103/161424/7520/23076/22884/84916/84549/27340/55720/5591/51077/8780/55127/15…	72
GO:0098589	GO:0098589	membrane region	255/11175	343/19559	1.78323e-11	2.50625e-10	1.12966e-10	1241/389541/7186/28956/3162/3551/7070/114569/7535/90249/3329/54982/684/6281/8772/203068/30968/10376/1613/147744/10287/10542/1445/10211/8717/9368/4973/8631/836/292/1525/23636/23624/55004/6714/5595/84876/199920/2817/3689/841/11315/6610/7514/7416/10013/949/7462/930/349667/1201/1509/871/920/3055/84433/931/5590/5420/4846/6404/2149/29098/1938/914/5912/682/4067/1984/55824/8692/6386/146760/973/6608/929/6…	255
GO:0035770	GO:0035770	ribonucleoprotein granule	188/11175	243/19559	2.44131e-11	3.36988e-10	1.51893e-10	80336/84331/7072/92312/6158/26986/25804/10084/2886/3297/23589/10482/57819/6175/79752/6128/9924/6637/348262/1025/64332/5436/6629/203068/6194/1153/27258/100131187/8761/26097/11273/8189/55337/4849/4343/4904/7706/113802/80149/27257/9600/284131/55643/2926/5936/55794/22907/54888/84282/6191/9125/5702/4691/3191/23435/7073/27161/28960/5685/8570/10456/11157/23367/5701/3837/8994/1994/6737/9898/80153/29760/5…	188
GO:1905368	GO:1905368	peptidase complex	81/11175	92/19559	1.09538e-10	1.36569e-09	6.15571e-10	5721/56943/27429/8733/5688/5719/5691/5695/5710/5692/5684/11047/5689/5693/130617/5709/5686/112869/5706/5682/5720/6687/90637/128869/56970/23478/3300/5698/9861/5705/5702/10474/5685/6883/3315/5886/5887/5704/5701/23392/10213/28972/23326/5683/5694/9789/56893/5690/5714/5708/5717/5699/117143/9491/5696/9690/51377/7415/10939/23198/5716/55578/6880/5718/9352/5707/10197/94005/8295/7337/29979/90701/51604/5713/…	81
GO:0043292	GO:0043292	contractile fiber	183/11175	238/19559	1.14076e-10	1.3997e-09	6.30897e-10	4636/10273/23363/2023/71/29780/11344/10539/6717/226/3781/3728/3856/3315/127495/3620/140465/2483/2280/5339/808/103910/10049/219537/22927/6385/776/8087/375/6341/5530/7170/56704/6271/5175/84033/6513/2275/2317/22954/5664/832/85366/51164/805/57159/779/5058/84700/9659/81/8878/5525/255743/7913/3880/3270/288/84665/54545/1499/4621/7273/118461/347273/4620/6261/26287/56203/859/27063/4624/7171/5756/1605/1272…	183
GO:0005938	GO:0005938	cell cortex	227/11175	305/19559	1.90529e-10	2.26583e-09	1.0213e-09	9833/5881/1397/54443/26086/89958/100287171/26012/5413/3993/134549/7186/90120/6242/1731/8541/6624/1894/2023/64926/57595/6622/50855/1522/1211/29984/752/10256/1072/6712/10296/7127/1627/28988/2010/84687/9026/11151/1487/10539/10211/79083/10755/9854/208/4082/1212/3059/2017/389/4691/126695/4771/11336/3996/89848/23406/10456/23176/5216/55188/9886/7248/5590/2244/51411/4650/391/5747/10497/5879/103910/29959/…	227
GO:0018995	GO:0018995	host cellular component	60/11175	65/19559	3.28886e-10	3.73866e-09	1.68516e-09	7153/79902/51160/155382/7311/11097/6233/23225/8086/5901/55337/79023/6993/93343/636/4343/57122/55706/8480/23636/7314/55048/348995/7514/79720/6396/9688/3434/3837/53371/23511/7316/23165/7251/9883/81929/100101267/55746/6341/9631/4927/10762/7175/7155/51271/8021/5297/2332/9818/23279/9397/8934/4928/29883/9972/137492/5903/558/358/3998	60
GO:0043657	GO:0043657	host cell	60/11175	65/19559	3.28886e-10	3.73866e-09	1.68516e-09	7153/79902/51160/155382/7311/11097/6233/23225/8086/5901/55337/79023/6993/93343/636/4343/57122/55706/8480/23636/7314/55048/348995/7514/79720/6396/9688/3434/3837/53371/23511/7316/23165/7251/9883/81929/100101267/55746/6341/9631/4927/10762/7175/7155/51271/8021/5297/2332/9818/23279/9397/8934/4928/29883/9972/137492/5903/558/358/3998	60
GO:0005844	GO:0005844	polysome	63/11175	69/19559	3.86929e-10	4.27281e-09	1.92592e-09	6227/6156/6234/6173/6169/6142/25873/2521/6235/4440/6231/6132/6170/6188/6161/6160/6192/6152/6130/6143/6141/6128/84316/8667/6171/6135/10445/5682/4736/85451/6191/6228/27161/87178/23367/4733/7411/1981/1938/10985/689/811/8087/1965/1660/6311/3069/2332/57532/9513/440275/51389/55323/113251/60560/23185/122830/124540/26019/26523/4628/7431/55364	63
GO:0005884	GO:0005884	actin filament	99/11175	118/19559	4.33856e-10	4.72354e-09	2.12908e-09	5881/11133/25861/10634/83715/199/1613/71/1627/28988/11344/11151/9093/83543/10094/7454/3059/2017/9817/6714/57175/23406/7248/3055/92521/2011/4650/2620/5879/5880/23307/219537/56940/1238/2534/7170/7430/57617/92241/5074/254102/23384/5358/5058/84700/2039/4646/23301/126353/55604/8976/8522/79983/60/7525/5311/4644/7456/7171/5756/147179/11214/9124/23607/23433/8572/7010/4641/10611/9050/5357/23242/10787/3425…	99
GO:0005766	GO:0005766	primary lysosome	125/11175	155/19559	4.56143e-10	4.83012e-09	2.17712e-09	2171/23526/93100/80142/79980/25798/2512/114790/8904/79888/684/203068/5580/23593/29952/6809/8836/8635/6813/10576/3614/10383/5036/55004/127829/719/2717/4718/10694/80331/527/7276/10396/8673/10577/410/383/5476/29108/25801/6386/10043/374395/967/1075/7415/58485/9588/55860/2665/10970/4332/10493/4125/8895/54472/9545/2896/9342/6836/2990/2357/9145/4069/3136/5707/23197/6845/1650/2548/5878/302/2519/11010/468…	125
GO:0032587	GO:0032587	ruffle membrane	82/11175	95/19559	7.77067e-10	7.70093e-09	3.47111e-09	64787/23526/4830/6188/199/1072/84687/9026/83543/117145/10347/208/54869/6714/4771/81848/5152/23550/10519/1785/1729/8394/5879/5341/10044/23286/9847/2268/9181/7430/54997/10235/387/660/6868/51763/57669/221178/92154/114609/55198/5058/23586/51177/378/4646/23362/59341/5795/26751/23122/23396/11252/152273/66036/24138/1915/5756/7074/10395/2059/4641/23603/5141/9107/23499/1969/255189/10630/324/3685/6792/7094…	82
GO:0005667	GO:0005667	transcription regulator complex	295/11175	413/19559	9.54089e-10	9.10507e-09	4.10401e-09	1869/55502/2648/642658/9112/79101/6621/10589/145258/1649/53615/7391/8625/9328/10629/3159/1875/23493/6929/6688/3182/3005/10155/328/55635/6495/9935/3068/6881/22809/6421/1019/6882/53635/81857/11267/468/29777/147912/54815/1487/11243/4331/2068/8841/9442/5971/6257/3727/7088/3059/10923/4841/6909/1871/1017/1050/6908/10062/51804/23028/112950/1874/55290/10522/10474/10432/6883/90780/9219/6256/3207/3622/1045…	295
GO:0031248	GO:0031248	protein acetyltransferase complex	80/11175	93/19559	1.7902e-09	1.60909e-08	7.25281e-09	2648/8473/8607/8260/11091/55257/56943/55929/10629/10856/10943/84316/56655/6881/84289/51147/8089/339287/112869/10902/10445/54107/51126/56970/86/9913/55689/54934/84148/10474/23774/9678/6883/9898/23326/54556/7862/64769/6878/57325/3054/117143/6879/80218/9643/55683/55167/80018/6873/27097/9767/10524/55578/6880/51562/284058/80155/57634/1810/51230/93624/10933/8295/23338/60560/11143/1387/122830/151050/846…	80
GO:1902493	GO:1902493	acetyltransferase complex	80/11175	93/19559	1.7902e-09	1.60909e-08	7.25281e-09	2648/8473/8607/8260/11091/55257/56943/55929/10629/10856/10943/84316/56655/6881/84289/51147/8089/339287/112869/10902/10445/54107/51126/56970/86/9913/55689/54934/84148/10474/23774/9678/6883/9898/23326/54556/7862/64769/6878/57325/3054/117143/6879/80218/9643/55683/55167/80018/6873/27097/9767/10524/55578/6880/51562/284058/80155/57634/1810/51230/93624/10933/8295/23338/60560/11143/1387/122830/151050/846…	80
GO:0000118	GO:0000118	histone deacetylase complex	68/11175	77/19559	2.63419e-09	2.21329e-08	9.97615e-09	83933/9112/8607/53615/55929/10467/10629/10856/23493/51564/8819/25855/54815/10902/79885/8841/3094/116092/23309/10013/9219/64431/3622/8932/54556/10284/57504/57649/3065/9612/5931/23186/51317/10014/51341/90665/64426/1108/1457/55758/10524/79718/5928/55818/3066/7764/57459/473/57634/9734/10933/8295/1107/79685/2122/10847/79595/25942/58516/55809/221037/23468/81611/91748/51780/8204/9611/6907	68
GO:0032432	GO:0032432	actin filament bundle	67/11175	76/19559	4.09214e-09	3.36513e-08	1.5168e-08	79778/29109/6624/4082/1535/57175/5590/5747/103910/59274/7170/7205/2275/4627/2317/989/22885/23094/51164/5358/81/7791/10801/79784/23002/55752/4628/359845/5829/4624/7171/51474/9124/54751/165904/8572/7010/129446/10611/3983/22998/3611/9531/5357/9260/144347/11346/1265/10529/87/27295/3936/10979/4026/7168/23022/4625/1410/57216/58/10398/11155/11170/10580/5239/4638/171024	67
GO:0005819	GO:0005819	spindle	263/11175	367/19559	4.62231e-09	3.64597e-08	1.64338e-08	991/332/22974/90990/51203/983/10460/3833/9212/24137/10615/10112/5347/891/2648/4751/11004/25886/9055/1063/55143/6790/9787/29901/221150/29127/3832/701/225689/10459/990/7272/79101/994/80097/1877/11335/3835/5905/79969/79902/6188/653784/85378/55920/4085/114327/3297/79980/23354/90799/201161/83541/5423/89765/81610/10101/11186/55262/1894/1663/256364/8655/5303/91272/8086/4957/10636/1211/8379/84902/23170/1…	263
GO:0070469	GO:0070469	respirasome	85/11175	101/19559	5.50697e-09	4.21474e-08	1.89975e-08	4723/790955/7388/617/4707/7381/4715/56901/4726/4716/54539/1537/27089/1337/4713/4694/4706/1349/126328/4729/4696/4708/4728/1340/4695/55572/4710/4702/51079/9377/4712/10975/4705/4701/1351/4709/170712/7384/374291/4697/4731/56964/1347/55967/192286/1350/6834/4700/4722/4725/647087/55969/4717/6389/29796/6390/54205/84701/4720/4714/4718/7386/4711/1327/90871/135154/5018/4704/9167/7385/4724/51103/55101/107075…	85
GO:0031970	GO:0031970	organelle envelope lumen	77/11175	90/19559	6.18084e-09	4.6841e-08	2.11131e-08	26519/1841/26517/5498/7064/6472/2671/10063/26521/25996/4713/27429/51287/84300/10131/27166/9131/203068/30968/4702/1371/84902/84269/26520/51499/8635/90580/51142/117145/402/6647/55750/400916/4725/647087/2647/27101/11315/204/54205/57019/388753/81570/131474/87178/10456/65260/10989/100287932/221154/57001/4833/4067/51012/79145/55749/10367/6821/824/2268/64083/240/9536/57486/65018/4976/4653/4719/590/26515…	77
GO:0061695	GO:0061695	transferase complex	transferring phosphorus-containing groups	188/11175	253/19559	8.39368e-09	6.17935e-08	2.78527e-08	983/890/1164/891/2648/9133/10459/5437/1032/5424/5111/5442/10309/5425/5441/5439/3551/1163/5438/10629/1020/9533/56655/51082/1025/9400/4172/5211/5261/51728/5436/6881/5440/1019/6882/81887/57804/5256/5428/8408/4331/5434/56647/2068/55718/54107/58490/5315/1017/6908/901/5636/171568/10474/6883/64425/51422/54108/80349/5635/5631/27013/64210/2958/22863/2962/5571/10623/22938/2960/8503/123169/2071/25885/8621/2…	188
GO:1904949	GO:1904949	ATPase complex	68/11175	78/19559	9.03504e-09	6.58876e-08	2.96981e-08	5984/9112/283899/8607/53615/83444/55929/10467/10856/29998/29844/79913/6597/54815/10902/10445/4798/54107/86/26039/6602/6598/9219/64431/54108/6603/54556/57504/5977/3065/7528/51377/55249/7415/11177/5931/6605/51341/1108/1457/10524/55274/5928/6604/3066/57459/54617/57634/93973/6599/8295/10042/1107/10847/6601/6760/8289/51773/8467/5981/2186/81611/55193/57492/23506/6595/6594/5925	68
GO:1990204	GO:1990204	oxidoreductase complex	91/11175	110/19559	9.39629e-09	6.78816e-08	3.05969e-08	6241/10811/2648/4723/790955/7388/617/4707/7381/4715/4726/4716/54539/1537/27089/4713/4694/4706/126328/4729/4696/4708/4728/4689/4695/55572/4710/4702/51079/4712/4705/4701/4709/7384/374291/4697/4731/56964/6240/55967/5160/4700/1535/10295/4722/4725/4717/6389/4688/29796/6390/4720/4714/2731/4718/7386/4711/90871/84869/2653/135154/27035/4704/7385/4724/51103/51292/8050/1743/5162/55101/5033/1738/5034/4698/63…	91
GO:0062023	GO:0062023	collagen-containing extracellular matrix	300/11175	427/19559	1.12264e-08	7.96147e-08	3.58854e-08	1311/348/115908/4485/1300/7059/4192/54829/1277/2161/633/7058/1294/7784/6590/340267/81621/22854/712/1290/3068/714/143282/6281/713/5155/350/7869/9509/10319/1522/27329/4318/3898/4670/10631/136227/3965/1298/50937/7474/7040/22917/4256/51162/285/1281/80781/150356/64175/375790/8985/4148/7044/1295/5315/1301/1514/2817/7060/2006/27299/7052/333/50509/6678/1476/284018/27286/1509/1307/977/5269/871/4016/5270/1…	300
GO:0030175	GO:0030175	filopodium	87/11175	106/19559	4.18987e-08	2.79204e-07	1.25848e-07	374403/374666/1020/6624/3636/84687/11344/9368/25983/1525/55585/5064/10458/4771/4133/10519/50619/54942/118812/5420/160/64005/22902/9750/8087/10411/8326/7430/57698/998/221178/23191/55607/4651/10123/3093/7412/2332/10006/6845/382/3135/9513/4646/10160/2258/59341/7802/1778/7408/55740/4644/5756/1605/322/2195/58530/4534/23224/4254/2823/4430/3675/84168/7976/10630/2683/2043/3655/5962/3685/121512/7402/88/36…	87
GO:0019898	GO:0019898	extrinsic component of membrane	219/11175	306/19559	1.04559e-07	6.62491e-07	2.9861e-07	29127/51025/23513/3838/10188/5753/27124/57655/51764/79058/129531/51117/6725/7535/6281/525/9265/5127/30968/5996/2783/246329/6850/57704/11152/9093/56850/8408/57664/6768/55040/6449/80149/6714/2787/84273/222256/29887/84274/3728/9892/84958/196996/54491/54843/64089/80700/26100/9267/93145/3055/23130/1861/5270/79934/6503/283987/85358/91419/56270/22863/27131/5747/2280/2778/8503/4067/2242/51805/30837/23230…	219
GO:0098803	GO:0098803	respiratory chain complex	71/11175	85/19559	1.87298e-07	1.14906e-06	5.17925e-07	4723/790955/7388/617/4707/7381/4715/56901/4726/4716/54539/1537/27089/1337/4713/4694/4706/1349/126328/4729/4696/4708/4728/1340/4695/55572/4710/4702/51079/9377/4712/4705/4701/1351/4709/170712/7384/374291/4697/4731/56964/55967/1350/4700/4722/4725/4717/6389/29796/6390/84701/4720/4714/4718/7386/4711/1327/90871/135154/4704/7385/4724/51103/55101/107075310/4698/6391/4719/6392/1339/84419	71
GO:0030427	GO:0030427	site of polarized growth	143/11175	191/19559	2.29131e-07	1.38374e-06	6.23704e-07	23162/5881/116983/393/1855/24141/27124/9266/11075/25861/7070/1020/6624/6622/1522/6809/1627/3508/28988/84687/11344/6993/10094/118813/10300/1525/50861/3059/2017/9344/90060/1741/80228/10540/9479/11336/22933/4133/10519/1785/7248/54942/2288/8829/1861/5967/8882/10280/808/84062/10092/26053/23307/51393/23265/3326/10236/57580/22902/8087/5818/7531/5727/51199/1400/57698/55361/2185/23191/55607/26958/10129/56…	143
GO:0098562	GO:0098562	cytoplasmic side of membrane	141/11175	188/19559	2.31904e-07	1.38963e-06	6.26359e-07	29127/1917/56928/6234/10188/5753/6235/92421/6231/7186/57655/51764/79058/3551/27429/6155/6725/7535/5605/64926/9265/5127/5996/2783/246329/7185/6850/84687/57664/9854/84299/6714/2787/5064/8502/2539/3728/128866/196996/55072/52/9267/3055/6503/85358/27131/7187/5747/2280/2778/914/26119/4067/2242/55763/121665/63892/81502/246/2769/59345/3932/2534/329/2768/2790/55847/2268/5530/7430/3845/387/490/9885/2185/23…	141
GO:0030496	GO:0030496	midbody	137/11175	182/19559	2.3631e-07	1.40443e-06	6.33029e-07	332/983/9212/24137/10615/10112/5347/4751/9055/1063/55143/6790/55165/29127/54443/10807/92421/9727/115098/55920/201161/129531/5585/1731/84936/55262/1894/1663/129138/2664/10399/5300/23170/10899/5901/2079/54784/201163/84445/10300/64780/11258/3619/9600/1670/23636/51647/58525/9817/5898/8502/127829/253012/11336/128866/11104/22933/79720/1785/57787/22924/403/84628/84062/9960/55763/51097/55226/5501/57149/2…	137
GO:0030426	GO:0030426	growth cone	138/11175	184/19559	3.10659e-07	1.80556e-06	8.13836e-07	23162/5881/116983/393/1855/24141/27124/9266/11075/25861/7070/1020/6624/6622/1522/6809/1627/3508/84687/11344/6993/10094/118813/10300/1525/50861/2017/9344/90060/1741/80228/10540/9479/11336/22933/4133/10519/1785/7248/54942/2288/8829/1861/5967/8882/10280/808/84062/10092/26053/23307/51393/23265/3326/10236/57580/22902/8087/5818/7531/5727/51199/1400/57698/2185/23191/55607/26958/5664/2332/10006/5802/5453…	138
GO:0016528	GO:0016528	sarcoplasm	67/11175	80/19559	3.39811e-07	1.96025e-06	8.83563e-07	124093/8996/816/7873/487/10585/6717/7060/10456/10523/2280/5339/126306/84062/22927/811/1760/56704/6271/7498/3099/79073/2946/6786/3270/288/6253/7184/817/79041/54545/55151/6261/444/100507537/489/6262/2281/6444/818/23224/10345/3710/813/202333/4208/6345/488/2934/7057/178/845/10324/3709/844/51655/6588/6695/2170/781/55214/57158/5350/6517/84502/3708/2318	67
GO:0042383	GO:0042383	sarcolemma	104/11175	135/19559	9.82026e-07	5.34582e-06	2.40957e-06	124093/633/784/246329/10211/6717/8987/782/3856/5152/10400/6324/10519/2692/6640/5339/84062/682/80024/776/5534/51130/5530/3767/7430/1000/79147/84033/6513/779/3880/288/302/6641/6253/817/6548/493829/1739/64208/54407/347273/2806/6261/859/7779/3916/342667/1605/274/1291/5663/6262/3760/5532/476/6444/23603/5348/1292/3908/8291/10518/8910/786/481/23385/358/1837/5962/9499/7402/6445/7871/3688/113146/3752/858/…	104
GO:0005905	GO:0005905	clathrin-coated pit	59/11175	71/19559	2.90997e-06	1.4996e-05	6.75929e-06	10188/79969/1175/8527/1174/3329/409/1211/29924/4037/9026/8877/55040/1212/2017/9892/1785/7037/6572/55707/10266/57007/1173/85021/8905/11021/161/160/10059/7018/4646/29967/8650/57214/163/4952/8301/23048/9873/408/26020/50618/130340/22876/9779/2060/1213/1601/7436/22848/25977/23677/115548/6272/4035/3949/351/6401/6517	59
GO:0031256	GO:0031256	leading edge membrane	129/11175	175/19559	3.62788e-06	1.78736e-05	8.0563e-06	64787/24141/23526/4830/6188/440829/7070/90249/199/1072/468/9780/84687/9026/3747/83543/117145/10347/208/54869/6714/5064/4771/81848/5152/23550/10519/1785/1729/8394/5967/2564/55591/5879/5341/23129/64005/10044/9750/23286/9847/2268/3767/9181/7430/54997/10235/387/490/660/6868/2567/51763/25800/57669/998/221178/92154/114609/55198/5058/23586/2554/51177/10159/378/4646/23109/23362/81704/4642/59341/5795/2675…	129
GO:0000784	GO:0000784	nuclear chromosome	telomeric region	94/11175	124/19559	1.07986e-05	5.05898e-05	2.28028e-05	983/8367/9894/4176/5888/2237/4173/5424/5111/11335/79228/4171/8365/4174/4221/55651/10189/8360/9984/328/54433/55655/79035/4172/8294/9555/80145/4175/65057/8363/10951/56897/5499/8366/3021/7515/23028/2067/5001/6118/6741/8563/4436/5514/4999/79991/8362/4361/25913/8364/55226/5501/7013/2547/26277/5976/55791/142/25777/9937/545/8520/4683/3981/7520/80169/5000/3020/5371/55506/57187/5591/54386/5431/1642/121504…	94
GO:0120111	GO:0120111	neuron projection cytoplasm	69/11175	87/19559	1.11239e-05	5.18001e-05	2.33483e-05	24137/23162/339451/5905/10084/55638/6421/10947/26090/55330/9026/6647/23557/6687/2647/8936/10458/127829/3315/388552/4133/282991/8943/84062/11127/1176/3192/55860/2319/1742/6683/7345/63915/2332/55207/9371/23011/7014/127933/10749/23291/4976/1778/81565/26985/4137/4747/22906/3091/821/5048/3800/23095/84945/66008/6416/26258/23710/5594/547/667/8546/3799/5813/6792/4130/5874/79971/7881	69
GO:0030864	GO:0030864	cortical actin cytoskeleton	64/11175	80/19559	1.36904e-05	6.082e-05	2.74139e-05	54443/3993/134549/6242/1072/6712/10296/1627/28988/84687/11151/10211/79083/3059/2017/4771/3996/89848/23406/51473/824/6709/10411/1000/80306/2319/6513/3927/4627/55607/92154/55915/57619/3880/126353/8976/59341/357/10097/10487/9948/1915/7122/51429/11214/25924/10395/2037/5357/23242/11034/10518/999/5962/2934/6711/100820829/7402/88/5579/91663/1073/10486/800	64
GO:1905354	GO:1905354	exoribonuclease complex	24/11175	25/19559	1.63722e-05	7.15013e-05	3.22284e-05	54512/56915/23589/54663/23404/11340/4931/23016/81887/6832/5393/51010/196441/87178/5394/8570/51013/10200/10438/9567/115752/118460/22894/23517	24
GO:0008287	GO:0008287	protein serine/threonine phosphatase complex	43/11175	51/19559	3.26412e-05	0.000134211	6.04941e-05	5531/90673/84687/5499/5526/54205/5524/55844/5514/5518/9989/5501/23399/5522/5528/5534/151987/5530/5515/5533/5527/51278/4690/5519/23645/5525/5529/80335/8036/9878/5520/5509/57223/85407/5523/5500/84919/5532/5516/4659/79660/5507/3708	43
GO:1903293	GO:1903293	phosphatase complex	43/11175	51/19559	3.26412e-05	0.000134211	6.04941e-05	5531/90673/84687/5499/5526/54205/5524/55844/5514/5518/9989/5501/23399/5522/5528/5534/151987/5530/5515/5533/5527/51278/4690/5519/23645/5525/5529/80335/8036/9878/5520/5509/57223/85407/5523/5500/84919/5532/5516/4659/79660/5507/3708	43
GO:0019897	GO:0019897	extrinsic component of plasma membrane	124/11175	172/19559	3.33325e-05	0.000136328	6.14484e-05	29127/23513/3838/10188/5753/57655/51764/6725/7535/6281/9265/5127/30968/5996/2783/246329/6850/9093/57664/6768/55040/6714/2787/222256/3728/9892/84958/196996/54843/9267/93145/3055/5270/6503/85358/27131/5747/2778/4067/2242/1015/246/2769/59345/3932/4926/2534/2768/4092/2790/2268/5530/1000/3845/387/1003/9885/2185/1009/23344/1742/1495/2332/2782/7018/4240/2767/22866/302/3092/10160/8650/10142/2788/94056/87…	124
GO:0030173	GO:0030173	integral component of Golgi membrane	50/11175	61/19559	3.54434e-05	0.000144198	6.49958e-05	5986/10897/6860/90522/169714/91252/57134/347734/51614/11079/25972/4242/55624/10237/7355/3955/55454/51272/10282/8460/11041/55331/2218/2590/51000/51124/113829/84912/128637/5045/29914/90196/113419/57222/51030/64921/259230/142891/23443/9583/55032/53947/5768/10559/253832/9215/261729/166929/55790/340485	50
GO:0098576	GO:0098576	lumenal side of membrane	32/11175	36/19559	3.85694e-05	0.000155282	6.99916e-05	56928/3118/622/3120/84334/131118/10134/3115/3123/3122/121665/5476/6892/81502/3134/3119/811/3117/3127/3312/972/3113/3136/3135/5311/4924/84888/821/3107/3133/3106/3105	32
GO:0099023	GO:0099023	vesicle tethering complex	56/11175	70/19559	4.72849e-05	0.000184602	8.32073e-05	100287171/29911/79090/7127/51112/25839/7260/64601/738/27095/51693/11336/11070/10597/60561/51399/83696/55763/26276/2802/23265/122553/84376/9183/9382/10890/58485/51542/57617/23355/84342/998/4735/6293/91949/64400/54536/27072/60412/60684/55823/51361/55770/55014/10640/51594/23339/23233/149371/22878/9392/83548/10466/57511/29091/171024	56
GO:0045171	GO:0045171	intercellular bridge	56/11175	71/19559	9.92961e-05	0.000372601	0.000167946	22974/10112/9055/55143/55165/22994/9727/8625/81610/2101/29781/79622/9094/668/9657/64780/7507/14/10848/84861/10011/55177/84628/22868/11021/60509/200942/57215/22826/63935/11103/4735/79650/5566/85403/2946/5584/8446/947/22981/1639/51335/22909/2035/284252/4482/5768/23064/63876/2948/5567/2944/2947/2949/30846/10562	56
GO:0030904	GO:0030904	retromer complex	20/11175	21/19559	0.000130707	0.000478844	0.000215834	10807/29886/5987/51699/112936/27131/29934/7879/9559/55737/23258/6642/58533/6643/1639/81609/8724/9779/51479/55667	20
GO:0030117	GO:0030117	membrane coat	71/11175	94/19559	0.000154206	0.000557015	0.000251068	80115/122616/8906/1175/9179/9907/1174/10016/10947/1211/29924/11316/10053/55040/1212/57410/27243/128866/91056/6396/6572/55707/8943/1173/8905/22818/161/160/23423/22905/1176/59349/57617/553115/26958/83988/9276/27072/56681/22820/1315/54812/163/51128/8301/162/11276/26985/23339/10427/9685/130340/10483/9779/57132/2060/1213/25977/205428/1314/9871/372/10802/9632/22872/51226/10484/8546/164/3482/51014	71
GO:0048475	GO:0048475	coated membrane	71/11175	94/19559	0.000154206	0.000557015	0.000251068	80115/122616/8906/1175/9179/9907/1174/10016/10947/1211/29924/11316/10053/55040/1212/57410/27243/128866/91056/6396/6572/55707/8943/1173/8905/22818/161/160/23423/22905/1176/59349/57617/553115/26958/83988/9276/27072/56681/22820/1315/54812/163/51128/8301/162/11276/26985/23339/10427/9685/130340/10483/9779/57132/2060/1213/25977/205428/1314/9871/372/10802/9632/22872/51226/10484/8546/164/3482/51014	71
GO:0043209	GO:0043209	myelin sheath	39/11175	47/19559	0.000156411	0.000559561	0.000252216	23513/6810/760/2664/377677/22933/6715/5590/808/10382/1267/3767/2064/127281/349149/3320/5584/302/60412/4155/1739/4642/231/153562/5354/2752/4359/5728/7846/596/3710/8777/5376/2934/64398/10100/3688/256987/83700	39
GO:0042611	GO:0042611	MHC protein complex	23/11175	25/19559	0.000156597	0.000559561	0.000252216	3118/3108/3120/3112/3115/3123/3122/3134/3119/3117/3127/972/3113/3136/3135/3111/3109/3107/3133/3106/3105/567/3140	23
GO:0009295	GO:0009295	nucleoid	36/11175	43/19559	0.00019707	0.000677046	0.000305171	55210/116447/6472/5442/80298/56652/84300/6742/9361/6832/4350/7284/5428/37/292/54931/2926/55794/22907/64216/7416/1373/26073/506/7417/3313/22868/60528/10128/3030/60493/55379/10845/3032/7019/1629	36
GO:0000792	GO:0000792	heterochromatin	60/11175	78/19559	0.00020628	0.00070555	0.000318019	1058/84733/84787/3015/11335/57332/53615/3297/222229/3008/3159/10155/6015/1788/7703/1786/9555/57673/10951/29997/3619/22880/1059/22933/8932/7319/1912/7317/4999/7320/7341/3065/85456/10472/6950/23512/9810/6615/23076/23272/115426/5371/11176/7155/56254/6045/10320/4204/56916/23466/9031/54737/1656/23468/23411/546/6304/2296/90865/23310	60
GO:0045178	GO:0045178	basal part of cell	53/11175	69/19559	0.00051111	0.00165309	0.000745111	10998/8884/1364/6520/4363/376497/5967/8140/26119/200958/6566/127700/9962/2065/975/2064/1906/23187/7018/85440/288/947/4891/6510/23122/5547/5311/1605/9963/4070/2060/7010/5010/6541/4641/23332/9635/4233/90102/358/1956/3655/659/667/6558/55914/1131/23428/3672/634/3673/3680/3861	53
GO:0031143	GO:0031143	pseudopodium	17/11175	18/19559	0.000607829	0.00194154	0.000875126	8398/5595/57111/5894/824/1267/6845/81/408/5594/2150/58529/88/4478/87/10324/11155	17
GO:0000974	GO:0000974	Prp19 complex	13/11175	13/19559	0.000689305	0.00215722	0.000972341	56949/11338/57461/56259/27339/25949/55696/10286/3312/5356/51340/988/5430	13
GO:0000152	GO:0000152	nuclear ubiquitin ligase complex	35/11175	43/19559	0.000704328	0.00218653	0.000985552	11065/991/27338/84733/701/10459/57332/51529/29882/84759/10336/8535/6015/7703/51433/246184/51434/25906/51343/9820/166979/1912/8881/54880/119504/25847/8697/79184/648/6045/996/9577/80012/84333/23492	35
GO:0101031	GO:0101031	chaperone complex	22/11175	25/19559	0.000964551	0.00292391	0.00131792	3297/11140/10273/908/10576/7203/5536/8624/22948/10728/10574/10963/10575/10694/7248/56984/3326/6950/3312/9532/9531/26353	22
GO:0000407	GO:0000407	phagophore assembly site	27/11175	32/19559	0.00101726	0.00307166	0.00138452	25989/81671/11152/8408/8987/60673/26100/23130/9706/56270/22863/79065/81876/55054/64771/55062/7879/9776/8878/9821/8678/55102/53349/22878/23673/9474/4077	27
GO:0016234	GO:0016234	inclusion body	58/11175	78/19559	0.00119062	0.0035476	0.00159904	8106/5424/5905/10482/10273/2876/6622/468/9817/5705/10013/55437/5704/9463/3304/1938/23523/3303/23390/3326/1856/2997/22803/4504/7541/2268/3064/4683/7175/4591/10006/25793/8878/29979/10537/5588/9529/5660/9695/8301/65018/4928/4137/9972/5663/2060/23001/5903/9531/51567/57713/6310/178/5621/27129/9709/1191/4744	58
GO:0009925	GO:0009925	basal plasma membrane	40/11175	51/19559	0.00120588	0.0035476	0.00159904	10998/8884/1364/6520/4363/376497/8140/26119/200958/6566/127700/9962/2065/975/2064/7018/288/947/6510/5311/1605/9963/4070/2060/7010/6541/4641/9635/4233/358/1956/3655/659/667/6558/55914/1131/23428/634/3680	40
GO:0034451	GO:0034451	centriolar satellite	69/11175	95/19559	0.00127318	0.00372791	0.00168031	10460/79682/10615/5347/9787/55165/8045/22994/51364/26289/79101/64770/9727/64743/8398/9584/55262/112752/9270/50855/23564/55561/90417/65109/10211/8481/3875/5116/9817/2539/1621/5886/5420/2314/51441/23265/51473/84376/54913/55791/6890/29070/9847/59349/10806/9725/585/26056/10783/10207/4750/54899/1107/8766/4354/23259/3566/5588/9043/11051/23177/284252/7010/5108/26524/10464/8291/57600/3799	69
GO:0031082	GO:0031082	BLOC complex	18/11175	20/19559	0.00168219	0.00474574	0.00213909	55330/79036/23557/2647/116841/89781/388552/282991/84062/79803/84343/55361/63915/23325/6616/3257/23673/26258	18
GO:0005720	GO:0005720	nuclear heterochromatin	28/11175	34/19559	0.00174287	0.00486367	0.00219224	1058/84787/3015/11335/3008/10155/6015/1788/7703/9555/57673/10951/1059/22933/85456/6950/23512/115426/6045/10320/54737/23468/23411/546/6304/2296/90865/23310	28
GO:0044232	GO:0044232	organelle membrane contact site	23/11175	27/19559	0.00190445	0.0052765	0.00237832	57655/125988/10948/83930/10981/79143/196996/55177/22863/440026/158747/51075/30849/9804/57488/23155/53349/55014/114876/821/118987/9474/2182	23
GO:0017101	GO:0017101	aminoacyl-tRNA synthetase multienzyme complex	11/11175	11/19559	0.00211346	0.00579327	0.00261125	7965/5859/9521/5917/4141/9255/3376/51520/2058/3735/1615	11
GO:0019814	GO:0019814	immunoglobulin complex	111/11175	163/19559	0.00258614	0.00698981	0.00315058	3500/28793/28448/28394/28809/3503/102723169/28796/28457/28797/28784/28803/28908/28442/3502/28396/28388/6850/3514/28820/3539/28299/28434/28424/28392/28920/28935/28461/28444/28455/28813/28450/3507/28778/28822/28912/28468/28937/28426/28930/28776/28395/28401/28825/100423062/28439/28452/28938/3501/28412/28781/28400/28791/28785/28464/28420/28874/28940/28943/28423/28804/28823/28773/28904/28907/28414/283…	111
GO:0038201	GO:0038201	TOR complex	14/11175	15/19559	0.00275759	0.00715308	0.00322417	9894/64223/55615/84335/143686/9675/23367/79109/83667/27244/23049/57521/253260/2475	14
GO:0070993	GO:0070993	translation preinitiation complex	16/11175	18/19559	0.00422189	0.0104936	0.00472989	8662/8666/8667/27335/8665/8668/10480/3646/8664/10209/1965/10289/8669/8661/51386/54505	16
GO:0042571	GO:0042571	immunoglobulin complex	circulating	55/11175	76/19559	0.00436309	0.010741	0.00484138	3500/28448/28394/3503/102723169/28457/28442/3502/28396/28388/3514/3539/28434/28424/28392/28461/28444/28455/28450/3507/28912/28468/28426/28395/28401/100423062/28439/28452/3501/28412/28400/28464/28420/28423/28414/28391/28834/3495/3538/28385/28410/28445/28473/28466/28638/3493/102723168/28467/28454/28526/3494/28408/28409/28449/3512	55
GO:0045239	GO:0045239	tricarboxylic acid cycle enzyme complex	13/11175	14/19559	0.00453299	0.0110886	0.00499807	2648/2271/10295/8802/1743/1738/92259/8801/55753/594/4967/1629/8803	13
GO:0045177	GO:0045177	apical part of cell	274/11175	433/19559	0.00495375	0.0120417	0.00542765	9481/389813/65010/10057/177/23539/51364/89958/6550/56667/55630/134549/3249/64284/5169/10312/784/4582/125931/7070/114569/684/22846/525/6573/760/8884/4935/50855/4072/1896/6809/6712/1364/9351/6813/6520/9026/3747/10327/23657/9368/374969/9854/154043/705/7283/9123/6522/1535/2030/92359/1514/54566/29887/3485/728/4771/4363/6476/10456/154/51626/10519/1048/528/92840/1800/5590/7379/5002/5420/5747/92140/2778/…	274
GO:0008250	GO:0008250	oligosaccharyltransferase complex	12/11175	13/19559	0.00741946	0.0170185	0.00767091	200185/746/100128731/1603/58505/6184/1650/201595/3703/7991/6185/84061	12
GO:0044292	GO:0044292	dendrite terminus	12/11175	13/19559	0.00741946	0.0170185	0.00767091	90410/9344/9479/4133/55081/51098/3326/5727/23191/3320/23242/6792	12
GO:0005901	GO:0005901	caveola	58/11175	82/19559	0.00777175	0.0176693	0.00796424	3162/10211/6714/5595/6610/10013/949/1201/3055/4846/2149/29098/6608/8612/112464/5727/83483/2319/6513/483/1495/867/1499/347273/11252/3643/859/8611/7035/3717/10395/657/23209/476/23603/5348/161742/1946/5594/481/4040/659/999/3667/7048/858/30846/11149/5743/3778/26509/284119/6401/857/5740/8436/493/477	58
GO:0098984	GO:0098984	neuron to neuron synapse	233/11175	368/19559	0.0086735	0.0194902	0.00878497	2171/80758/339451/23542/23513/6223/6156/1855/6169/6142/2902/9454/78999/6129/26012/6132/6188/81858/55738/57622/64130/440829/6232/81926/112476/6230/6136/9045/6222/6175/6207/1020/6128/4900/6208/23623/409/9349/116443/10636/1501/1627/28988/6455/84687/9026/8525/7249/4599/81832/4736/7534/5575/4600/9123/23373/1741/81831/6714/5064/8502/613/6009/8825/116841/10458/25897/79414/200933/4133/57479/1785/8440/946…	233
GO:0120114	GO:0120114	Sm-like protein family complex	78/11175	114/19559	0.00874316	0.0195331	0.00880433	6625/7919/51690/55692/101954278/6636/101954272/6633/9129/6635/25804/51747/6627/6628/55015/6626/51691/26834/57819/10465/8175/100151683/26121/51631/6637/6632/1207/23658/51639/6631/6629/79760/9092/27258/54960/101954267/26835/101954277/6634/10907/10421/27257/51634/83443/84844/84967/9128/10992/9343/103625684/24148/11157/23451/10713/9410/4809/153527/9416/11171/100151684/10946/9733/96764/10565/27336/268…	78

## Sheet: GO.MF
	ID	Description	GeneRatio	BgRatio	pvalue	p.adjust	qvalue	geneID	Count
GO:0045296	GO:0045296	cadherin binding	297/10916	332/18352	1.84407e-34	2.23685e-31	1.50049e-31	55082/56904/9133/8357/54443/23513/11187/64787/8971/8607/1936/6231/421/5905/6187/9973/27237/6152/10528/8351/9045/5902/6159/6147/114990/6130/5331/11122/6164/2125/7112/6128/6624/22827/55971/2194/2023/28969/54862/10399/4072/6286/3898/1501/4854/6712/10652/8727/1627/9351/11273/5901/28988/6455/2010/11344/6520/64837/10298/3939/5499/7706/10755/3875/226/6282/7534/10598/2017/57410/10726/10606/54869/5315/671…	297
GO:0003712	GO:0003712	transcription coregulator activity	400/10916	498/18352	7.22428e-24	4.38153e-21	2.93914e-21	55502/2648/3148/2146/51053/9319/84875/4831/51282/9112/64900/2521/10589/8607/6666/51188/1649/51547/4294/10987/10084/56943/8721/55929/26471/8625/83637/4582/5585/57761/10629/3159/10856/51548/8535/26155/6427/29998/84717/22913/4793/10155/328/9149/8544/3068/1788/51564/8148/5204/90390/8819/6882/2130/10514/51147/8896/10521/79039/29777/26145/10915/84246/79364/171023/84954/6659/6597/9049/4869/115950/1487/8…	400
GO:0140297	GO:0140297	DNA-binding transcription factor binding	280/10916	347/18352	1.34907e-17	5.45473e-15	3.65905e-15	55502/51053/642658/80279/3221/10459/9112/2521/145258/5111/1649/4294/1609/7291/7391/79447/54892/3429/55929/5585/7392/3159/23493/25879/6929/26155/6688/5757/8904/328/65992/10634/4609/80139/51564/6881/64320/90390/6882/1655/81857/468/8896/1613/25855/23532/79039/10915/171023/8638/668/149951/9326/6597/9049/4869/1487/5393/10902/6717/8841/10025/200186/3727/23373/7088/10270/6714/79918/9039/6908/1616/3728/6…	280
GO:0044389	GO:0044389	ubiquitin-like protein ligase binding	257/10916	316/18352	4.28989e-17	1.30091e-14	8.72654e-15	11065/29089/891/80758/9636/6790/80279/9618/10188/100287171/3311/5905/7186/23640/92714/29882/8312/6923/10221/57761/7311/8764/10273/6233/118424/3329/10155/65992/152137/409/6135/5684/9349/203068/51035/80196/7185/23381/10376/71/9978/10067/7167/10576/7384/2272/2821/5036/55666/550/292/7534/51588/55611/7314/6613/9470/666/819/5898/1741/4738/6714/3310/9146/27101/1616/83666/9820/841/6773/55072/10013/6125/4…	257
GO:0043021	GO:0043021	ribonucleoprotein complex binding	118/10916	133/18352	7.75898e-14	1.06279e-11	7.12925e-12	283131/2146/23246/6176/8260/4830/10084/92399/6628/3921/90850/6626/8225/10465/26121/115416/7374/4931/60678/6632/5935/23481/6631/6629/10399/3954/1655/3508/92609/54496/51204/55337/4869/3692/1460/6634/25875/5499/10421/80149/27335/11052/9775/55037/84282/79048/85451/84305/708/219402/26284/143244/29789/24148/84295/23367/79568/7917/57510/10209/5018/1938/54915/4528/10985/1984/10419/29927/27044/5292/3192/9…	118
GO:0032549	GO:0032549	ribonucleoside binding	296/10916	383/18352	7.95343e-14	1.06279e-11	7.12925e-12	53917/5881/25837/171177/1917/92170/89941/339231/4831/3265/84705/5413/116988/64284/4830/26354/3008/57799/381/8225/55684/54769/6242/1731/10139/60678/6674/26164/58480/1612/5106/11020/203068/29984/54676/10376/5864/81554/10981/5901/7284/84790/148252/402/10383/51560/64792/7818/4599/10964/54707/29889/7283/4600/318/5898/389/80086/126298/9230/58477/84273/6009/26284/9364/127829/7052/55665/9343/4261/28511/1…	296
GO:0001882	GO:0001882	nucleoside binding	300/10916	389/18352	8.76169e-14	1.06279e-11	7.12925e-12	53917/5881/25837/171177/1917/92170/89941/339231/4831/3265/84705/5413/116988/64284/4830/26354/3008/57799/381/8225/55684/54769/6242/1731/10139/60678/6674/26164/58480/1612/5106/11020/203068/29984/54676/10376/5864/81554/10981/5901/7284/84790/148252/402/10383/51560/64792/7818/4599/10964/54707/29889/7283/4600/318/5898/389/80086/126298/9230/4860/58477/84273/6009/26284/9364/127829/7052/55665/9343/4261/28…	300
GO:0003779	GO:0003779	actin binding	332/10916	437/18352	1.58144e-13	1.7439e-11	1.16981e-11	9168/128239/79778/339451/54443/11013/64787/7114/100287171/9696/11133/142678/134549/1773/81873/29109/374666/51466/57662/5304/65108/6624/55971/3636/23623/10634/83715/199/10095/22846/9535/6622/4046/752/816/1072/6712/10296/8727/1627/29780/2638/28988/55201/2010/84687/11344/9026/11151/54784/83543/10094/7454/79083/84940/64780/10552/10755/64601/226/10093/22921/4082/54961/3059/4542/2017/54869/8936/4771/57…	332
GO:0005525	GO:0005525	GTP binding	289/10916	376/18352	5.20131e-13	4.50657e-11	3.02302e-11	53917/5881/25837/171177/1917/92170/89941/339231/3265/84705/5413/116988/64284/4830/26354/3008/57799/381/8225/55684/54769/6242/1731/10139/60678/6674/26164/58480/1612/5106/11020/203068/29984/54676/10376/5864/81554/10981/5901/7284/84790/148252/402/10383/51560/64792/7818/4599/10964/54707/29889/7283/4600/318/5898/389/80086/126298/9230/58477/84273/6009/26284/9364/127829/7052/55665/9343/4261/28511/116285…	289
GO:0019001	GO:0019001	guanyl nucleotide binding	301/10916	397/18352	3.33096e-12	2.52529e-10	1.69397e-10	53917/5881/25837/171177/1917/92170/89941/339231/4831/3265/84705/5413/116988/64284/4830/26354/3008/57799/381/8225/55684/54769/6242/1731/10139/60678/6674/26164/58480/6573/1612/5106/11020/203068/29984/54676/10376/5864/81554/10981/5901/7284/84790/148252/402/10383/51560/64792/7818/4599/10964/54707/29889/7283/4600/318/5898/389/80086/126298/9230/58477/84273/6009/26284/9364/127829/7052/55665/9343/4261/28…	301
GO:0032561	GO:0032561	guanyl ribonucleotide binding	301/10916	397/18352	3.33096e-12	2.52529e-10	1.69397e-10	53917/5881/25837/171177/1917/92170/89941/339231/4831/3265/84705/5413/116988/64284/4830/26354/3008/57799/381/8225/55684/54769/6242/1731/10139/60678/6674/26164/58480/6573/1612/5106/11020/203068/29984/54676/10376/5864/81554/10981/5901/7284/84790/148252/402/10383/51560/64792/7818/4599/10964/54707/29889/7283/4600/318/5898/389/80086/126298/9230/58477/84273/6009/26284/9364/127829/7052/55665/9343/4261/28…	301
GO:0008022	GO:0008022	protein C-terminus binding	155/10916	189/18352	2.09024e-11	1.40859e-09	9.44886e-10	991/7153/4288/1063/79661/5888/3265/5111/26986/4085/114327/84759/5190/8815/58526/10567/6494/11267/57409/468/1613/5864/9351/28988/6455/8089/84687/11151/6993/1487/1445/10612/9409/2068/51588/10055/6382/5245/1741/6714/27111/4691/10458/4688/11073/2067/27161/10963/4261/5468/10519/9463/7016/4436/22924/9656/10401/85358/11331/51098/5189/4361/2071/57466/56912/5501/9784/2547/160/1022/10935/2335/8161/30851/44…	155
GO:0019902	GO:0019902	phosphatase binding	157/10916	194/18352	1.17414e-10	7.49595e-09	5.02831e-09	2648/4751/221908/84988/286262/7186/572/23589/11122/23139/2029/1978/116443/91272/10399/51433/23381/9701/6850/9351/90673/6455/84687/1445/7249/8877/5499/6647/9368/8631/29888/51434/1741/5595/8178/207/5609/3728/3718/51657/54843/5468/22870/6118/5524/54927/5967/9641/2962/7187/89790/5747/63898/11127/55291/933/5501/51231/26133/3476/219537/51400/55125/26051/1075/7415/5534/3932/1407/2885/81566/2064/1000/143…	157
GO:0003924	GO:0003924	GTPase activity	248/10916	326/18352	1.49303e-10	9.05524e-09	6.07428e-09	8786/53917/5881/25837/171177/1917/4521/92170/89941/3265/84705/5413/116988/64284/90120/51764/6001/57799/381/54769/1731/10139/60678/26164/58480/11020/203068/10636/5996/29984/2783/54676/10376/5864/10981/5901/6903/7284/10287/84790/148252/402/10383/51560/64792/4599/54707/29889/7283/4600/5898/389/80086/9230/2787/11076/6009/9364/127829/5998/9343/28511/115362/57111/55341/10966/1785/23176/9886/53916/1819/…	248
GO:0042393	GO:0042393	histone binding	186/10916	238/18352	6.55662e-10	3.78723e-08	2.54049e-08	55723/1164/55355/3014/4796/84733/84787/57332/1104/11091/4678/4171/222229/10360/54892/1163/5585/90378/10943/8535/6322/26155/55011/4673/5757/10541/10361/30827/22904/29028/6622/84289/51147/56848/23170/4676/54496/8089/84954/112869/6597/4869/9918/6944/4302/54969/7290/54554/51720/27000/6418/6749/80764/55352/1514/55689/1616/83666/114803/84148/23613/23774/9678/90780/3622/84295/148479/8125/148418/11137/19…	186
GO:0060090	GO:0060090	molecular adaptor activity	239/10916	316/18352	8.47827e-10	4.67461e-08	3.13574e-08	23162/9894/339451/84262/23542/286257/51364/8677/5413/389541/8906/8675/7186/28956/203062/92714/1175/90120/8312/55620/4221/1731/10273/25970/23363/6624/5605/6676/8662/10016/6810/415117/10634/409/55850/84727/10399/10636/10256/7965/6809/10652/9351/23353/9026/10053/10542/54815/636/8717/9046/79083/9368/5706/85439/6449/10093/2068/23636/6843/8624/5116/55004/1301/116841/6602/10458/9479/3728/53407/7428/662/…	239
GO:0031267	GO:0031267	small GTPase binding	312/10916	428/18352	3.18373e-09	1.60911e-07	1.0794e-07	332/10811/398/128239/5863/79778/54443/64787/393/1855/146439/3993/1104/5905/9727/57139/374403/55920/253980/23214/27237/9138/26084/5902/5585/57819/27352/414918/9905/8216/6242/5876/9909/1894/26088/153/27342/2664/4296/50855/752/51571/26000/56848/1613/90410/6305/80851/5875/79767/30000/29107/8408/7249/636/79774/7454/6647/79083/64780/396/79735/92558/2245/54869/55845/5866/2622/26297/613/10204/11138/54848…	312
GO:0032182	GO:0032182	ubiquitin-like protein binding	82/10916	94/18352	3.44758e-09	1.67277e-07	1.1221e-07	7153/1164/91544/81858/51160/10616/1163/84259/8535/199990/51035/11047/130617/93343/9184/55666/550/8480/23636/55611/3300/55072/10013/23163/3315/5886/5887/22933/6996/51136/57787/51366/11124/55968/10054/7251/84164/22927/64771/9246/10208/7347/7334/8078/6047/9373/329/54472/64844/7852/137886/5371/127544/22954/51271/84301/23142/7345/26135/165918/23197/25793/26043/4193/54165/8878/8975/10600/8924/57599/297…	82
GO:0004674	GO:0004674	protein serine/threonine kinase activity	316/10916	435/18352	4.70982e-09	2.11593e-07	1.41937e-07	983/9212/5347/55872/9833/4751/9088/203054/6790/699/6300/701/225689/4831/340371/10188/7272/5600/8558/1196/25989/10922/1195/388228/282974/27148/4294/3654/3551/6794/1455/5585/8986/8767/1020/1454/10494/23139/10645/6199/5605/9149/26576/1025/2870/5261/6348/10110/114783/5127/1612/1019/156/5580/4296/816/5256/84254/1613/11184/90956/11040/3984/55561/2022/6850/9448/10298/1460/8408/6732/57396/56975/4140/208/…	316
GO:0003735	GO:0003735	structural constituent of ribosome	158/10916	202/18352	1.1253e-08	4.87498e-07	3.27015e-07	100216546/64975/6223/6227/6156/6234/6173/6209/6169/6142/6181/6158/11224/6182/25873/6176/64951/6235/6204/6231/6129/6167/6168/6132/64928/6217/6170/65993/6183/79590/6218/6188/6187/6161/6157/6210/6150/29088/3921/200916/64432/54460/6160/6201/6192/6152/6232/51121/6203/65003/6144/6230/6136/9045/6224/51116/6165/6159/6147/6222/7311/6139/23521/6155/6130/128308/10573/6175/6143/6141/6164/6207/6233/51073/6189…	158
GO:0019887	GO:0019887	protein kinase regulator activity	146/10916	185/18352	1.37469e-08	5.74999e-07	3.85711e-07	22974/81669/890/1164/891/1031/9133/1032/6176/7481/10309/1609/79706/64223/6794/10221/1163/57761/57018/11140/5605/10926/94032/129138/1019/9535/6622/10399/9555/80851/5859/92002/5570/4869/1460/4331/836/3619/3627/5575/901/1616/9479/28984/3315/51422/54956/6788/5569/54465/10519/28951/27013/1030/2011/11124/10614/5571/808/10985/5880/8692/26585/55450/3326/8115/7532/595/2065/4504/54997/51562/11142/2621/3071…	146
GO:0030674	GO:0030674	protein-macromolecule adaptor activity	186/10916	244/18352	2.21237e-08	8.94536e-07	6.00058e-07	23162/23542/8677/8906/8675/7186/203062/92714/1175/8312/55620/4221/10273/25970/23363/6624/5605/6676/10016/6810/415117/10634/55850/84727/10399/10636/10256/6809/10652/9351/23353/9026/10053/54815/636/8717/9046/79083/9368/5706/85439/10093/2068/23636/6843/1301/116841/10458/9479/3728/53407/7428/662/57506/51283/10519/8440/2288/8775/64210/85358/8673/29760/2620/1278/10228/26119/1173/55824/4023/10657/6386/6…	186
GO:0009055	GO:0009055	electron transfer activity	93/10916	111/18352	2.72426e-08	1.06598e-06	7.15061e-07	1345/7388/56901/4726/1329/1537/80142/27089/1337/1349/4729/112812/1340/22977/3420/9377/10975/1351/170712/7384/51218/10539/10327/4697/5447/1347/2109/55967/2108/1350/6834/1535/4722/8560/4835/6389/4688/29796/6390/91942/84883/54205/57019/84701/4720/51022/3620/6715/2731/7386/9249/2230/1327/26227/83442/9167/8574/7296/8659/4017/107075310/2110/7498/1355/1353/6391/1536/27294/1352/2745/8974/231/4200/444/860…	93
GO:0140098	GO:0140098	catalytic activity	acting on RNA	283/10916	390/18352	3.54296e-08	1.30231e-06	8.73592e-07	81890/7919/10212/10535/55621/6894/2237/5437/54512/79897/55695/56931/10248/80324/27037/83707/9704/5442/57176/5441/54606/54555/5439/56915/64118/25996/56339/3396/5438/2091/4234/80745/115708/79922/55152/23404/10785/54059/51251/9533/9924/2021/64852/7407/114049/328/51651/51082/51504/51367/57696/51110/51728/5436/55039/5440/23016/2617/1655/6832/92675/10521/440400/79039/3508/8635/5859/29960/29081/4839/790…	283
GO:0019787	GO:0019787	ubiquitin-like protein transferase activity	326/10916	457/18352	6.35094e-08	2.20105e-06	1.47647e-06	11065/29089/27338/26233/727800/142678/6921/51529/7186/81858/286053/253980/997/93611/90850/10616/26262/55658/8535/26270/10273/118424/115992/92305/6502/51070/10155/90678/6015/9040/81559/10477/64320/90390/5987/7327/7737/80196/8266/10296/9978/26145/197370/84246/84231/284996/7329/10425/57820/10612/54836/7706/55182/9442/51255/51588/9830/84282/93082/23624/23608/55585/149603/27339/7324/84461/9039/246330/…	326
GO:0002020	GO:0002020	protease binding	110/10916	137/18352	1.57257e-07	4.8911e-06	3.28097e-06	1311/1277/4282/91319/8996/56652/8767/3329/219743/8772/11047/5428/374291/10211/1281/6717/836/4798/4102/1475/1857/11315/1476/5886/51283/114769/5269/11236/7917/79139/1278/10299/7316/29108/7341/84447/2335/7415/55829/9325/7450/8738/9825/9733/5054/10752/57414/2319/83752/7076/168451/6402/8837/8416/10017/6318/5045/10892/6786/2932/24145/302/8780/4155/8797/5265/51009/7273/6407/5660/6261/6317/117584/8915/65…	110
GO:0019843	GO:0019843	rRNA binding	57/10916	64/18352	1.78164e-07	5.27106e-06	3.53584e-06	56342/6167/6132/23212/6188/6192/6203/65003/6136/6147/6222/6175/6207/7263/6193/6208/6205/2971/6135/54948/6133/9349/51081/1153/55052/220717/81554/51204/64968/51373/29997/64963/55794/55037/6191/26284/84294/80135/6122/6125/55168/55272/10436/1938/130916/22868/29074/84154/60493/23107/4193/9188/51335/51119/140032/283/284119	57
GO:0000287	GO:0000287	magnesium ion binding	165/10916	217/18352	1.83111e-07	5.28842e-06	3.54749e-06	7153/5347/6300/2237/150223/283871/4830/6794/3612/2139/7086/8986/115024/51251/23139/1797/10016/2023/1854/79077/26164/3251/6622/6286/3420/55561/2027/5464/5901/10056/8877/6732/54936/27068/4598/284131/55556/8566/84446/3421/81788/22880/5315/3418/11076/1017/6009/2937/5609/5636/5723/8445/9024/3607/11164/6788/6996/10994/5635/79178/5631/4436/152002/10396/10797/2011/403/26061/6195/131870/64121/51761/58478/…	165
GO:0042826	GO:0042826	histone deacetylase binding	94/10916	115/18352	2.5505e-07	7.19479e-06	4.82629e-06	991/7153/2648/51053/83933/3838/9112/5883/26993/7391/8625/10467/5585/23493/3280/6421/3184/23381/25855/112939/51043/8841/5245/80764/10270/10013/9219/54531/22933/84295/3642/3304/22806/57504/5879/3303/5970/3326/3065/4100/54880/9612/142/595/1407/10014/7531/64426/1108/1051/5599/5928/170506/5914/56271/3206/3066/9541/23125/7155/54887/9734/4824/3320/6668/57763/51176/639/7529/23038/11051/25836/7157/27063/4…	94
GO:0060589	GO:0060589	nucleoside-triphosphatase regulator activity	252/10916	348/18352	2.6212e-07	7.22618e-06	4.84734e-06	8786/398/130872/128239/23397/115703/116983/29127/393/414189/126006/10188/26086/23526/3993/5905/116988/80728/23640/7481/374403/55738/9138/6001/5902/10641/7070/5900/27352/9905/6242/8131/1894/55635/28964/9605/64926/9270/93974/2664/10636/5996/6494/5364/201176/26000/5864/6904/79874/9744/259173/64333/2873/9093/201163/7249/79774/402/7454/396/257106/131118/116985/79735/134266/10598/60626/51291/192111/330…	252
GO:0051427	GO:0051427	hormone receptor binding	137/10916	177/18352	3.2545e-07	8.77269e-06	5.88475e-06	7349/2521/5111/79447/5585/3159/7297/25879/10634/6881/90390/6882/1655/81857/8896/23532/79039/171023/8638/668/9326/6597/10902/10025/3727/7432/6714/5705/9039/1616/3728/23028/11315/10474/6256/24148/5468/9324/2288/64210/11331/9862/8805/2778/22938/2167/7533/6879/811/114131/9612/55791/7376/6605/142/2534/1407/1488/4880/9325/51341/5481/55062/1051/3275/2959/2965/6604/10438/55818/7205/64324/10499/55128/1117…	137
GO:0005518	GO:0005518	collagen binding	61/10916	70/18352	3.99336e-07	1.03022e-05	6.91072e-06	1311/54829/10609/22801/5155/4318/150356/64175/5479/4321/1514/50509/6678/871/5154/165/1513/131578/7045/7448/43/2335/780/4092/7450/4015/1520/5058/57211/5118/51144/1508/25890/9289/1291/4060/1842/4088/9902/1292/10491/3675/8754/22795/84168/4089/7057/127435/114897/3688/3672/4811/960/26577/1634/3673/7373/4921/3680/8404/1690	61
GO:0002039	GO:0002039	p53 binding	58/10916	66/18352	4.0767e-07	1.03022e-05	6.91072e-06	83596/6794/4582/1020/3329/80196/10919/51499/6597/29997/25946/79813/1616/6598/4487/23028/56950/8805/1263/1938/10419/23476/3065/151126/29117/9891/387893/7874/25898/3064/6880/23368/112858/10197/754/4193/55159/57680/2932/56254/55602/1387/9100/7159/6872/117584/54941/7011/7157/27063/7158/23411/3091/2033/78986/80854/23650/8626	58
GO:0031072	GO:0031072	heat shock protein binding	102/10916	127/18352	4.30697e-07	1.0662e-05	7.15207e-06	983/130872/9894/3311/581/6188/3654/388591/3297/51501/11140/10273/1020/23234/6622/4597/3984/124512/578/9093/7249/92342/23636/27000/7266/5536/10598/336/3300/3310/10728/1616/3689/10013/51182/10963/7248/3313/2288/7917/3837/10953/11124/573/3304/55898/26973/335/3303/1543/10049/10960/3326/54788/2861/54880/10869/10294/22826/5481/1457/3767/3064/3312/25895/1027/3066/7175/7019/2081/3301/4862/135138/196541/9…	102
GO:0016791	GO:0016791	phosphatase activity	204/10916	277/18352	4.80808e-07	1.14266e-05	7.66503e-06	1033/64900/994/283871/27124/56623/11156/56953/11284/30833/196051/54935/3612/2139/80895/5531/11122/115024/51251/11266/29085/333926/1850/5496/64748/6305/54840/51205/92609/90673/130367/5801/29101/3613/5499/5210/27068/5536/64419/118924/90809/54961/192111/64943/9647/5777/1846/5723/1849/54205/10454/84513/51657/5782/127495/27143/52/5208/131870/58190/25930/5518/58478/9989/5789/5501/2203/26469/5803/374462…	204
GO:0140030	GO:0140030	modification-dependent protein binding	120/10916	153/18352	4.89848e-07	1.14266e-05	7.66503e-06	84733/338692/84875/124930/57332/116988/11091/81858/222229/54892/10943/8535/3329/5710/199990/30827/79155/51035/84289/130617/51147/23170/8089/112869/6597/51720/27000/80764/3300/7353/55689/1616/5777/84148/23613/10013/5886/5887/3622/148479/7917/11137/6046/9641/8805/83746/54556/56893/10498/5977/88455/4067/2956/23133/5252/10318/54799/23476/22890/6879/29117/7415/8019/9425/84993/23198/26147/54469/23512/8…	120
GO:0016853	GO:0016853	isomerase activity	122/10916	156/18352	5.24815e-07	1.20113e-05	8.05724e-06	7153/374887/64714/4282/113000/80324/60681/116447/126789/5478/81888/80142/1632/51477/84245/10465/5372/5973/2582/282969/2287/3329/4820/169714/5303/23600/26995/5300/10105/22934/79174/27079/54517/84881/7167/9049/285367/2821/10450/1573/1736/3295/128240/55556/53938/56605/5479/8560/1652/283209/10728/4047/2286/2954/11104/51022/10455/23770/7156/51645/669/23398/83480/5524/2288/2280/58478/10682/1891/23307/1…	122
GO:0008135	GO:0008135	translation factor activity	RNA binding	71/10916	84/18352	6.08628e-07	1.3423e-05	9.0042e-06	1917/1936/10987/3396/80325/8662/60678/8666/8667/54676/10102/8893/7284/8890/3692/28985/27335/1933/9470/1967/8894/8665/8668/219402/8891/27161/10480/143244/3646/1939/9086/84285/8664/8562/91574/10209/1981/1938/4528/10985/1984/1968/1974/23/83939/1983/1965/79631/10289/1975/1964/2935/8669/8672/7458/9567/85476/2107/1982/1915/132864/8661/51386/317649/158078/54505/22849/23708/80315/29904/9669	71
GO:0016874	GO:0016874	ligase activity	128/10916	165/18352	6.29471e-07	1.36348e-05	9.14627e-06	3978/26140/513/521/56922/25902/440/93100/57176/516/2356/9551/514/55152/55191/7407/10998/790/2617/5859/2193/10056/10632/80222/10476/7706/79587/517/10999/539/833/10055/2618/10606/51067/31/3980/518/9039/509/10667/522/2937/84532/1503/23438/57505/1373/5917/116285/3035/4141/6897/5096/506/124454/4522/527/3141/376497/7318/55157/8883/8565/7317/57470/8802/283459/123283/56474/79731/8833/8634/25809/10054/630…	128
GO:0051087	GO:0051087	chaperone binding	85/10916	104/18352	9.63163e-07	2.04658e-05	1.37285e-05	332/130872/213/26519/10471/581/388591/3336/11140/10273/10469/3329/5203/3280/10478/8266/6904/26520/6903/578/6647/134266/10598/23753/3300/80273/10728/6902/150274/10963/2580/7248/2244/1356/573/10049/84447/811/1075/2335/10294/329/7450/3312/2896/1027/64215/3301/135138/10961/9530/8975/3306/3309/96459/9529/267/3337/6767/7157/55664/9532/538/4137/274/55466/1080/54431/476/10525/9531/3106/11153/57600/4189/9…	85
GO:0046332	GO:0046332	SMAD binding	67/10916	79/18352	9.78578e-07	2.04658e-05	1.37285e-05	8312/4221/10273/1290/23144/1655/1281/28984/163126/753/2280/22938/29102/1278/7528/8498/4435/142/4092/51341/57154/7050/94/57178/202151/5371/6497/5814/650/5494/6498/10140/8287/60485/64750/90/7046/1499/658/3725/4090/27063/10527/91/56937/9392/4086/8239/51592/8313/657/4088/1601/54778/28996/4089/4205/90993/6938/5813/7048/4093/7041/7049/93649/2353/2316	67
GO:0016667	GO:0016667	oxidoreductase activity	acting on a sulfur group of donors	52/10916	59/18352	1.3501e-06	2.72946e-05	1.83093e-05	64714/7295/2671/9973/80142/169714/84817/51218/10539/22921/56605/23166/9446/10587/131474/51022/25828/83442/78991/8991/373156/83667/10935/51734/51714/6821/7296/5230/51075/51060/285362/1738/5034/9352/54495/10954/119391/10495/2745/9601/81542/10130/64359/2936/2923/30001/4482/54431/5768/58472/51449/253827	52
GO:0045182	GO:0045182	translation regulator activity	109/10916	139/18352	1.64872e-06	3.27853e-05	2.19925e-05	7298/1917/1936/26986/6472/10987/6203/3396/80325/8662/60678/6208/1978/8666/8667/1153/54676/57409/10102/8893/7284/8890/3692/1719/28985/27335/9775/1933/9470/1967/8894/8665/8668/6134/708/27102/219402/8891/27161/10480/143244/6470/3646/1939/9086/23367/84285/8664/8562/91574/10209/1981/1938/4528/10985/1984/1968/7555/8637/10658/55095/1974/23/8087/83939/1983/1965/51065/79631/10605/51247/400961/10289/1975/5…	109
GO:0035091	GO:0035091	phosphatidylinositol binding	192/10916	262/18352	1.82202e-06	3.5647e-05	2.39121e-05	115703/55876/8473/29127/84069/79856/2886/129531/7070/8733/29886/84936/4900/79792/4689/7262/9265/80196/64853/11344/9026/64333/11152/57664/79666/9854/9600/116985/128869/23400/27111/29887/207/23178/9892/196996/25851/949/23263/54843/64089/53373/3622/26100/5216/1048/1800/23130/150684/90203/29916/114879/2314/56270/27131/57706/5338/26119/2242/55763/5341/79109/57649/9784/6386/23647/11021/79958/64005/246/…	192
GO:0004812	GO:0004812	aminoacyl-tRNA ligase activity	38/10916	41/18352	2.07995e-06	3.92855e-05	2.63529e-05	57176/55152/7407/2617/5859/2193/10056/80222/79587/833/51067/10667/23438/57505/5917/3035/4141/6897/124454/55157/8565/57470/123283/79731/6301/92935/10352/7453/55699/3376/51520/2058/23395/3735/16/57038/1615/4677	38
GO:0016407	GO:0016407	acetyltransferase activity	85/10916	105/18352	2.10516e-06	3.92855e-05	2.63529e-05	2648/8473/57106/5050/8260/79969/26151/11091/6303/10943/79829/79888/2194/6881/24142/1384/8877/10445/38/51126/79903/9913/54934/84148/3931/10474/23774/9678/6883/80168/112483/8888/23326/54556/7862/55226/64769/57325/80218/55683/80018/114799/6605/27097/254531/3030/8520/2959/10524/6880/284058/9329/80155/8443/51230/1737/23464/339983/138050/10847/11143/1387/8202/6872/122830/151050/5049/8464/64841/64921/55…	85
GO:0048156	GO:0048156	tau protein binding	41/10916	45/18352	2.54812e-06	4.68314e-05	3.14147e-05	348/10273/1020/6622/5300/26574/4140/5536/84446/9344/9024/10013/4133/57787/2288/2011/3326/2931/2534/5515/3320/2932/5641/5562/3306/1859/1639/8301/6285/60/5520/9532/274/322/5516/57551/6093/2033/9475/4130/1191	41
GO:0003725	GO:0003725	double-stranded RNA binding	64/10916	76/18352	2.87438e-06	5.12739e-05	3.43947e-05	79706/6895/3329/3609/4938/6832/10376/54840/8638/6520/79132/4940/10383/3608/22907/54487/27161/104/7037/55342/1994/92140/65080/27067/29102/79693/3326/1665/1653/3192/8087/1660/64135/192670/23180/26065/1975/170506/56919/54542/8575/55601/2332/7458/103/23586/6780/149041/4939/9188/51663/23405/26523/51092/7431/5610/1213/54847/1654/9208/4154/7098/4478/87	64
GO:0031490	GO:0031490	chromatin DNA binding	85/10916	106/18352	4.42583e-06	7.78048e-05	5.21917e-05	2146/8971/3015/7546/92822/1104/53615/25806/3006/29803/3297/3008/221496/10856/3150/3005/328/22904/9555/3151/6597/474/3021/54107/86/6598/3183/9219/6256/8932/3642/6603/9324/391769/5970/3065/79977/6605/3192/7403/1660/1108/27324/5928/23512/5914/55818/3066/57459/3020/23135/55506/81/29841/23558/7404/6599/7067/84969/23592/9878/10664/6601/1387/55206/60/4851/5469/221037/10473/604/51780/6722/4656/9760/5927/…	85
GO:0008307	GO:0008307	structural constituent of muscle	39/10916	43/18352	6.02485e-06	0.000102932	6.90468e-05	4636/4637/140465/5339/56704/84033/3880/4606/7273/26287/444/7171/1605/1466/4703/29895/4608/9172/8557/8470/9499/10529/88/8048/8736/6525/4634/1756/27295/7168/4604/4632/7169/4633/91624/1465/10398/23336/4629	39
GO:0051287	GO:0051287	NAD binding	48/10916	55/18352	6.57093e-06	0.00010771	7.22522e-05	4723/51547/51548/2597/3420/23410/1487/3939/191/7923/3421/10873/9380/3418/4720/22933/26227/3033/3248/142/1488/3291/3030/1738/80146/7358/216/4190/56898/4200/84656/1727/11112/6652/3417/51084/219/3419/55328/23411/2746/4199/5860/23171/217/220/23530/316	48
GO:0047485	GO:0047485	protein N-terminus binding	85/10916	107/18352	8.96985e-06	0.000145072	9.7315e-05	11130/6227/4221/6895/8815/6882/112942/11267/54840/79643/112869/6597/4331/9368/2068/80764/1616/23524/23613/3646/5830/10456/6118/7248/84313/23383/10401/11331/3304/808/2071/241/1984/5501/3303/2073/6386/5970/6811/11235/3065/9612/6605/142/329/7450/1457/5195/79718/4683/1647/23424/1459/10971/23256/3397/2967/51164/805/5604/382/81/4193/6599/10933/85365/60412/2745/8202/55770/472/4204/25836/5824/10640/7157/…	85
GO:0001046	GO:0001046	core promoter sequence-specific DNA binding	41/10916	46/18352	9.89522e-06	0.000157933	0.000105942	2146/10589/3015/9013/10856/55011/7709/4609/9555/6597/4869/3021/7343/4321/6908/6598/27161/55290/2637/5970/3065/5450/1051/2959/55818/54700/9014/3020/11176/6619/1810/6772/2957/6872/26523/27086/7157/5978/7071/2908/2353	41
[truncated: 59 more rows]

## Sheet: StemnessScores_DNAmeth
sample	DNAss	EREG-METHss	DMPss	ENHss
TCGA-05-4384-01	0.237781	0.321082	0.131314	0.273353
[truncated: 9,626 more rows]

## Sheet: StemnessScores_RNAexp
sample	RNAss	EREG.EXPss
[truncated: 10,885 more rows]
