# Supplementary material for: A Novel Gene Signature Associated With “E2F Target” Pathway for Predicting the Prognosis of Prostate Cancer
Source: Front Mol Biosci. 2022 Apr 13;9:838654. doi: 10.3389/fmolb.2022.838654 (PMC9045651; doi:10.3389/fmolb.2022.838654)
Supplement: Supplementary file 9 [file Table8.XLS]

## Sheet: ssGSEA
id	aDCs	APC_co_inhibition	APC_co_stimulation	B_cells	CCR	CD8+_T_cells	Check-point	Cytolytic_activity	DCs	HLA	iDCs	Inflammation-promoting	Macrophages	Mast_cells	MHC_class_I	Neutrophils	NK_cells	Parainflammation	pDCs	T_cell_co-inhibition	T_cell_co-stimulation	T_helper_cells	Tfh	Th1_cells	Th2_cells	TIL	Treg	Type_I_IFN_Reponse	Type_II_IFN_Reponse
TCGA-G9-6356-11A-01R-1789-07	0.643229	0.724707	0.678269	0.597008	0.641184	0.849703	0.659595	0.805757	0.641534	0.920886	0.621004	0.750752	0.719398	0.589258	0.992308	0.693205	0.643489	0.862205	0.691799	0.653154	0.615444	0.81904	0.550209	0.646429	0.560455	0.718928	0.79801	0.801139	0.771984
TCGA-EJ-7785-11A-01R-2118-07	0.647703	0.710557	0.648134	0.667038	0.641175	0.776536	0.641848	0.78784	0.510839	0.900708	0.625183	0.723518	0.716931	0.576948	0.981176	0.728412	0.623555	0.826655	0.660821	0.627668	0.610074	0.834655	0.677756	0.571832	0.618346	0.725598	0.784505	0.77461	0.794498
TCGA-G9-6384-11A-01R-1858-07	0.628205	0.700603	0.630059	0.578961	0.619659	0.744521	0.609328	0.7254	0.565665	0.864585	0.455799	0.683622	0.69662	0.727425	0.978547	0.677767	0.543779	0.809488	0.625525	0.586806	0.583362	0.75994	0.518383	0.584736	0.473023	0.668298	0.784808	0.723986	0.799215
TCGA-EJ-7328-11A-01R-2118-07	0.607973	0.766346	0.648212	0.669043	0.64862	0.76489	0.662488	0.775104	0.597349	0.902737	0.573299	0.731202	0.718124	0.784837	0.985701	0.736279	0.511662	0.843713	0.620478	0.650271	0.627705	0.86667	0.683337	0.532175	0.552518	0.727333	0.805062	0.745846	0.850553
TCGA-EJ-7793-11A-01R-2263-07	0.631359	0.71498	0.657814	0.647391	0.64332	0.771782	0.654732	0.73849	0.617434	0.89319	0.618236	0.710362	0.739777	0.74091	0.977962	0.756094	0.60275	0.824479	0.696665	0.653325	0.62567	0.859713	0.64094	0.538578	0.571253	0.720122	0.798541	0.745855	0.768158
TCGA-EJ-7781-11A-01R-2118-07	0.624042	0.75668	0.691362	0.677212	0.663772	0.832736	0.685069	0.831262	0.662647	0.905702	0.652855	0.756721	0.782947	0.810577	0.978857	0.752567	0.620801	0.846676	0.687346	0.680191	0.67672	0.918442	0.703647	0.632374	0.578203	0.766866	0.813358	0.773076	0.813489
TCGA-HC-7752-11A-01R-2118-07	0.617355	0.743574	0.631163	0.671267	0.643172	0.771694	0.663503	0.784053	0.656331	0.914559	0.650548	0.747138	0.735866	0.716211	0.982327	0.730705	0.590427	0.836626	0.66232	0.647407	0.665832	0.86595	0.694707	0.591365	0.607	0.730331	0.800072	0.761896	0.797867
TCGA-G9-6351-11A-01R-1965-07	0.592959	0.660873	0.597797	0.622704	0.592536	0.766439	0.604151	0.723826	0.587066	0.870271	0.396906	0.656608	0.67962	0.676704	0.980145	0.667196	0.54523	0.781284	0.653101	0.603957	0.570761	0.753746	0.550544	0.494742	0.559683	0.668677	0.776149	0.739342	0.754629
TCGA-HC-7819-11A-01R-2118-07	0.609229	0.684722	0.620416	0.599147	0.601236	0.722102	0.621352	0.716505	0.408786	0.852144	0.528505	0.674131	0.676084	0.591508	0.977756	0.698719	0.556082	0.811733	0.656309	0.586723	0.585034	0.798758	0.581063	0.495798	0.571491	0.672147	0.78577	0.749671	0.758892
TCGA-HC-7747-11A-01R-2118-07	0.604324	0.738492	0.588233	0.512917	0.601054	0.625448	0.582129	0.685046	0.557327	0.845487	0.441128	0.606595	0.707526	0.677493	0.947631	0.654638	0.572036	0.805627	0.590235	0.5598	0.474425	0.765632	0.538471	0.533249	0.490257	0.627548	0.775602	0.748202	0.820867
TCGA-EJ-7123-11A-01R-1965-07	0.590376	0.716461	0.631759	0.634583	0.62934	0.727009	0.630757	0.740479	0.635657	0.844523	0.491009	0.694345	0.753652	0.844262	0.964815	0.743038	0.51172	0.81422	0.659755	0.643545	0.604596	0.857292	0.649528	0.564448	0.526463	0.709695	0.785873	0.742057	0.81804
TCGA-G9-6362-11A-01R-1789-07	0.582531	0.672506	0.631746	0.627012	0.586583	0.628348	0.59461	0.645264	0.549953	0.829183	0.445512	0.645484	0.679325	0.665761	0.950239	0.685659	0.439265	0.782	0.55447	0.562775	0.56868	0.733028	0.66093	0.436587	0.489509	0.634679	0.769923	0.713164	0.681024
TCGA-EJ-7784-11A-01R-2118-07	0.668841	0.73778	0.63534	0.631179	0.65817	0.805345	0.656995	0.793873	0.651056	0.8907	0.570398	0.726312	0.79268	0.747031	0.982216	0.750024	0.618656	0.848902	0.69886	0.666428	0.637681	0.850749	0.565153	0.619181	0.63307	0.730727	0.810067	0.774115	0.809028
TCGA-J4-A83J-11A-11R-A36G-07	0.698946	0.706555	0.651735	0.640885	0.658945	0.788596	0.66389	0.775869	0.624296	0.900288	0.596659	0.746705	0.719239	0.750503	0.986055	0.74445	0.587498	0.855776	0.687038	0.643425	0.651442	0.853192	0.613044	0.631172	0.586118	0.726694	0.799659	0.788515	0.797209
TCGA-G9-6365-11A-01R-1789-07	0.636699	0.67447	0.591058	0.547702	0.605457	0.794637	0.592071	0.741799	0.520598	0.856764	0.52812	0.688504	0.664867	0.604476	0.975615	0.679788	0.63148	0.807493	0.634578	0.591647	0.56101	0.766373	0.528754	0.530831	0.590236	0.665221	0.773032	0.757569	0.710862
TCGA-HC-7211-11A-01R-2118-07	0.651082	0.738328	0.597493	0.522123	0.594427	0.682062	0.580977	0.678067	0.403035	0.843179	0.478345	0.583767	0.670461	0.587416	0.942399	0.664595	0.534225	0.798931	0.602038	0.557898	0.493487	0.74788	0.536292	0.479124	0.538191	0.614295	0.763298	0.72194	0.787888
TCGA-CH-5761-11A-01R-1580-07	0.590187	0.671779	0.647267	0.626512	0.634183	0.778259	0.635393	0.733698	0.577708	0.905924	0.691022	0.666492	0.706957	0.678652	0.982067	0.767152	0.612802	0.820081	0.663039	0.620688	0.622497	0.845515	0.53124	0.521875	0.582124	0.704229	0.798352	0.756201	0.794433
TCGA-EJ-7115-11A-01R-2118-07	0.599484	0.695179	0.627508	0.676023	0.616159	0.747138	0.625146	0.744687	0.60564	0.882643	0.570859	0.652043	0.71731	0.740133	0.973987	0.715956	0.559232	0.814414	0.656609	0.610502	0.580245	0.795204	0.563373	0.50989	0.544231	0.703104	0.794251	0.756707	0.789008
TCGA-G9-6333-11A-01R-1965-07	0.742223	0.707631	0.623998	0.596832	0.630856	0.750235	0.630197	0.750577	0.632267	0.886706	0.573918	0.69872	0.719036	0.727409	0.972147	0.656497	0.614838	0.832618	0.658446	0.623531	0.573551	0.821984	0.561907	0.49452	0.523221	0.686793	0.778559	0.782023	0.772931
TCGA-HC-8262-11A-01R-2263-07	0.627595	0.739852	0.659103	0.622141	0.645296	0.812868	0.638562	0.752858	0.630237	0.889778	0.526785	0.699239	0.713903	0.654595	0.980212	0.73193	0.63307	0.859347	0.601691	0.622739	0.588228	0.82205	0.622759	0.609608	0.544905	0.711503	0.793321	0.762158	0.841691
TCGA-HC-8260-11A-01R-2263-07	0.595378	0.661407	0.590925	0.611767	0.587083	0.707142	0.59031	0.709578	0.494651	0.86224	0.526958	0.650542	0.616954	0.601078	0.971487	0.674517	0.529267	0.781781	0.655656	0.577945	0.531175	0.738764	0.610076	0.489156	0.480404	0.647476	0.766675	0.742084	0.750307
TCGA-HC-7740-11A-01R-2118-07	0.635255	0.708221	0.573294	0.560188	0.606088	0.569553	0.590863	0.675683	0.533761	0.85166	0.433614	0.594285	0.708296	0.61157	0.949776	0.665177	0.552088	0.829604	0.584258	0.555918	0.489174	0.768249	0.508762	0.532586	0.469412	0.621926	0.782815	0.777843	0.793749
TCGA-EJ-7331-11A-01R-2118-07	0.690471	0.73604	0.648274	0.707374	0.655136	0.735689	0.661885	0.754902	0.645281	0.886782	0.606836	0.735659	0.755747	0.791071	0.985108	0.776402	0.512908	0.849126	0.699917	0.644849	0.639265	0.897223	0.721602	0.56006	0.578178	0.743234	0.800935	0.76613	0.82932
TCGA-EJ-7794-11A-01R-2118-07	0.676143	0.745124	0.681762	0.653386	0.669814	0.799871	0.673172	0.776973	0.678981	0.888994	0.597513	0.710779	0.78358	0.816809	0.980734	0.798277	0.62855	0.865438	0.660893	0.655325	0.657694	0.89707	0.542341	0.602587	0.640488	0.753877	0.815928	0.792863	0.850325
TCGA-EJ-7314-11A-01R-2118-07	0.599018	0.735457	0.644801	0.658456	0.651675	0.761074	0.648233	0.751903	0.62459	0.884885	0.615325	0.71007	0.713061	0.738122	0.982047	0.740003	0.631182	0.83888	0.65318	0.635497	0.607572	0.841067	0.689164	0.539639	0.543237	0.713274	0.800411	0.760739	0.847389
TCGA-EJ-7786-11A-01R-2118-07	0.668911	0.731365	0.646674	0.657786	0.65975	0.760332	0.659565	0.786452	0.631363	0.889717	0.572123	0.700594	0.777373	0.784246	0.978722	0.794424	0.598265	0.833598	0.638474	0.657231	0.641172	0.888238	0.677549	0.552575	0.565739	0.744484	0.808483	0.739697	0.840873
TCGA-EJ-7792-11A-01R-2118-07	0.608552	0.731234	0.639813	0.684523	0.659684	0.758893	0.669654	0.795797	0.659832	0.896401	0.627358	0.726266	0.762609	0.772482	0.979831	0.763554	0.552944	0.842984	0.68749	0.670215	0.673364	0.875436	0.659155	0.573337	0.645833	0.750321	0.812861	0.759094	0.8372
TCGA-EJ-7315-11A-01R-2118-07	0.652996	0.780393	0.697611	0.785072	0.692421	0.865623	0.718411	0.864777	0.714045	0.925805	0.753161	0.801819	0.790924	0.803327	0.987083	0.802419	0.608483	0.864374	0.776043	0.712305	0.744808	0.964567	0.784583	0.636815	0.685891	0.826472	0.833638	0.795126	0.855032
TCGA-CH-5767-11B-01R-1789-07	0.670457	0.689332	0.639902	0.569637	0.651559	0.788247	0.636954	0.721419	0.617599	0.882085	0.563609	0.686116	0.720869	0.682137	0.98014	0.734119	0.656097	0.847698	0.652424	0.6259	0.621913	0.809423	0.53566	0.585575	0.586992	0.701838	0.797947	0.771071	0.792865
TCGA-EJ-7797-11A-01R-2263-07	0.614243	0.722926	0.641152	0.708862	0.63634	0.781159	0.64647	0.773523	0.610055	0.898078	0.536249	0.720582	0.692316	0.784368	0.979377	0.71985	0.575448	0.828977	0.650512	0.655755	0.625287	0.81409	0.689334	0.583108	0.584747	0.725613	0.797084	0.785301	0.755878
TCGA-CH-5768-11A-01R-1580-07	0.598176	0.650059	0.586314	0.555666	0.580461	0.737128	0.575515	0.685572	0.39675	0.836795	0.426764	0.611369	0.689118	0.594177	0.959135	0.651087	0.531575	0.802864	0.623038	0.547606	0.506635	0.733748	0.317353	0.48097	0.501761	0.632764	0.775257	0.741185	0.753702
TCGA-EJ-7789-11A-01R-2118-07	0.604812	0.706091	0.651972	0.630567	0.647127	0.776078	0.654666	0.781184	0.679314	0.889231	0.695618	0.693697	0.737954	0.792918	0.988692	0.727864	0.576033	0.842962	0.677358	0.64219	0.629056	0.831427	0.529568	0.581604	0.628669	0.72327	0.798532	0.791215	0.796584
TCGA-HC-8259-11A-01R-2263-07	0.589822	0.67049	0.633561	0.604342	0.616503	0.690458	0.614202	0.748067	0.548645	0.867085	0.514197	0.701822	0.69386	0.628909	0.977698	0.697915	0.559698	0.805183	0.633637	0.589672	0.590852	0.765195	0.610343	0.563716	0.56652	0.682925	0.782613	0.746472	0.760178
TCGA-HC-7737-11A-02R-2118-07	0.682453	0.758112	0.599424	0.614811	0.621581	0.674255	0.611652	0.71331	0.614278	0.851018	0.511205	0.604842	0.697044	0.669612	0.9567	0.617141	0.603406	0.827658	0.568179	0.604459	0.523027	0.769121	0.516243	0.513449	0.612503	0.648189	0.784046	0.749964	0.806113
TCGA-EJ-7327-11A-01R-2118-07	0.577805	0.673674	0.600547	0.644432	0.596655	0.736103	0.603158	0.731959	0.55578	0.853814	0.468122	0.690204	0.69282	0.658681	0.973391	0.675921	0.557342	0.809122	0.631319	0.574518	0.573376	0.782206	0.629124	0.555879	0.596375	0.675331	0.778799	0.731994	0.736766
TCGA-G9-6499-11A-02R-1965-07	0.569262	0.659177	0.635555	0.696058	0.623917	0.741643	0.623449	0.731003	0.577696	0.86732	0.494331	0.695752	0.739459	0.718104	0.967221	0.695122	0.518804	0.810999	0.636958	0.587828	0.608655	0.774464	0.664851	0.500991	0.553662	0.693435	0.787503	0.753009	0.766538
TCGA-EJ-7782-11A-01R-2118-07	0.651454	0.734826	0.698695	0.740847	0.67969	0.820719	0.693744	0.811961	0.687902	0.922824	0.689565	0.780142	0.763229	0.784985	0.990369	0.752347	0.664569	0.858791	0.705402	0.680371	0.695599	0.881783	0.697237	0.6467	0.657621	0.773233	0.815723	0.756487	0.798462
TCGA-CH-5769-11A-01R-1580-07	0.580647	0.664157	0.603753	0.58009	0.631273	0.719158	0.624713	0.741825	0.629518	0.897367	0.598665	0.701553	0.754088	0.635597	0.983865	0.739503	0.570829	0.830611	0.65583	0.600262	0.605524	0.805868	0.522755	0.588984	0.552892	0.679913	0.789472	0.735753	0.763635
TCGA-HC-7742-11A-01R-2118-07	0.620427	0.681351	0.609008	0.613019	0.614065	0.757955	0.618308	0.749903	0.614199	0.881309	0.646022	0.667156	0.750252	0.677313	0.978886	0.726324	0.602119	0.810891	0.679626	0.604676	0.588763	0.790275	0.538168	0.515008	0.518347	0.686681	0.788801	0.719627	0.787662
TCGA-EJ-7330-11A-01R-2118-07	0.731033	0.748	0.67693	0.662929	0.675259	0.831885	0.675882	0.849477	0.673077	0.906696	0.625028	0.753848	0.796808	0.831756	0.982433	0.765	0.646985	0.860011	0.678255	0.671138	0.653687	0.897855	0.702079	0.612504	0.613225	0.75616	0.804299	0.774064	0.851283
TCGA-G9-6348-11A-01R-1789-07	0.586852	0.693815	0.626787	0.637578	0.627132	0.73643	0.636539	0.745365	0.583903	0.868968	0.475889	0.729423	0.703668	0.693092	0.973589	0.670313	0.532995	0.807555	0.63993	0.592077	0.631717	0.786306	0.666291	0.520958	0.596167	0.691398	0.777393	0.743573	0.763571
TCGA-G9-6496-11A-01R-1789-07	0.637018	0.690757	0.631515	0.668148	0.61706	0.757323	0.623277	0.725119	0.610637	0.871467	0.620444	0.696569	0.707259	0.780323	0.974083	0.69472	0.542112	0.82052	0.640095	0.622855	0.601385	0.795902	0.647745	0.503156	0.53249	0.685761	0.778157	0.755472	0.752547
TCGA-G9-6363-11A-01R-1789-07	0.59365	0.681788	0.603607	0.670907	0.622819	0.714775	0.617196	0.72233	0.611174	0.875839	0.572652	0.695351	0.749117	0.599283	0.968646	0.713537	0.483902	0.829184	0.61893	0.585229	0.626751	0.802728	0.629417	0.496191	0.60801	0.690423	0.796082	0.753189	0.770256
TCGA-HC-7745-11A-01R-2118-07	0.614809	0.711086	0.593949	0.576681	0.606216	0.750388	0.602182	0.743218	0.493522	0.830177	0.448978	0.638195	0.687151	0.747619	0.96593	0.669629	0.620325	0.797566	0.617127	0.582229	0.522787	0.822835	0.562703	0.501209	0.596497	0.671827	0.773021	0.741036	0.820474
TCGA-EJ-7321-11A-01R-2263-07	0.68518	0.710379	0.663386	0.679618	0.644678	0.795095	0.660785	0.798047	0.659648	0.895476	0.616427	0.701521	0.697403	0.741701	0.985186	0.733976	0.560981	0.841829	0.672859	0.652776	0.651852	0.838559	0.619403	0.602634	0.610406	0.734456	0.799906	0.792138	0.791765
TCGA-HC-7738-11A-01R-2118-07	0.673044	0.720377	0.580322	0.550894	0.594628	0.662413	0.587028	0.693658	0.54567	0.853814	0.3163	0.600985	0.676232	0.699122	0.948515	0.675237	0.505385	0.79346	0.601531	0.553637	0.502991	0.753833	0.538557	0.429208	0.512698	0.627727	0.769366	0.755754	0.831045
TCGA-EJ-7125-11A-01R-1965-07	0.603093	0.704326	0.642318	0.637811	0.643568	0.819171	0.657426	0.810006	0.603308	0.882033	0.616277	0.764241	0.723384	0.721145	0.984669	0.711023	0.676054	0.836956	0.696801	0.654501	0.634911	0.821962	0.685658	0.605191	0.589615	0.721328	0.795062	0.783207	0.775393
TCGA-HC-8258-11A-01R-2263-07	0.574726	0.733707	0.616842	0.561283	0.614379	0.711591	0.620173	0.731388	0.573939	0.872361	0.552939	0.629719	0.684618	0.490998	0.951517	0.665784	0.597401	0.813586	0.565296	0.602236	0.560751	0.726246	0.582353	0.545213	0.611702	0.658736	0.77574	0.792932	0.798746
TCGA-EJ-7317-11A-01R-2118-07	0.577665	0.678166	0.623357	0.593862	0.609894	0.716519	0.606341	0.6979	0.535219	0.830414	0.581018	0.636256	0.67089	0.689008	0.970799	0.73381	0.58499	0.798108	0.637948	0.577528	0.555085	0.776688	0.552986	0.467504	0.566464	0.66825	0.779619	0.746158	0.783448
TCGA-G9-6342-11A-02R-1965-07	0.596337	0.701089	0.616865	0.642396	0.620075	0.802161	0.629783	0.76354	0.568446	0.881028	0.491756	0.702168	0.699605	0.406635	0.978336	0.683709	0.594245	0.819241	0.645991	0.608776	0.592228	0.749363	0.607729	0.535895	0.597287	0.686749	0.783545	0.721481	0.753273
TCGA-EJ-7783-11A-01R-2118-07	0.55736	0.736068	0.652723	0.643218	0.646263	0.763429	0.6407	0.771014	0.640403	0.843496	0.525218	0.686698	0.7156	0.861217	0.965433	0.75959	0.590958	0.81135	0.648528	0.63668	0.621025	0.858164	0.632029	0.570522	0.527824	0.728273	0.792403	0.764722	0.835127
TCGA-ZG-A9LU-01A-11R-A41O-07	0.651973	0.716993	0.660774	0.606791	0.636354	0.780876	0.677089	0.8034	0.668209	0.878729	0.605575	0.732718	0.767851	0.60445	0.986354	0.716726	0.608291	0.869921	0.698907	0.660481	0.659965	0.853388	0.531289	0.571039	0.590519	0.719351	0.786222	0.866778	0.744684
TCGA-EJ-5531-01A-01R-1580-07	0.60819	0.733082	0.674244	0.680548	0.65589	0.812519	0.669958	0.789603	0.71561	0.902133	0.737501	0.722835	0.801292	0.795845	0.98146	0.759024	0.551644	0.851908	0.67991	0.662238	0.666786	0.896481	0.622074	0.592535	0.566012	0.744098	0.802673	0.795742	0.799745
TCGA-EJ-7785-01A-11R-2118-07	0.564186	0.697538	0.63621	0.680478	0.647755	0.740661	0.646348	0.76328	0.608083	0.910726	0.68546	0.701828	0.761634	0.754432	0.983941	0.78487	0.484023	0.830115	0.67326	0.64381	0.633777	0.877159	0.590567	0.53231	0.557471	0.732597	0.792013	0.759642	0.796665
TCGA-G9-6363-01A-21R-1789-07	0.57409	0.662875	0.623981	0.667156	0.628255	0.722429	0.619633	0.732099	0.617759	0.882662	0.553827	0.72559	0.701225	0.439775	0.969369	0.725067	0.500746	0.824571	0.64367	0.599127	0.629479	0.785804	0.673638	0.54804	0.549094	0.700018	0.787771	0.723658	0.771857
TCGA-H9-A6BX-01A-31R-A311-07	0.6179	0.733364	0.635493	0.648959	0.646661	0.73763	0.66341	0.767338	0.645827	0.905603	0.618121	0.735437	0.791363	0.789803	0.982502	0.718258	0.551091	0.836031	0.696161	0.650287	0.654058	0.870377	0.66459	0.601594	0.59947	0.72856	0.800687	0.775787	0.797742
TCGA-V1-A8WN-01A-11R-A37L-07	0.657141	0.669203	0.615928	0.566465	0.616505	0.753441	0.624274	0.760048	0.566819	0.887962	0.513073	0.69345	0.68731	0.715568	0.994308	0.706685	0.568202	0.817054	0.65591	0.616682	0.597628	0.797145	0.47672	0.552931	0.490425	0.678728	0.783861	0.750119	0.748793
TCGA-KK-A8IL-01A-11R-A36G-07	0.617893	0.734274	0.648969	0.629065	0.647925	0.858709	0.679952	0.840474	0.709863	0.91913	0.6581	0.77215	0.788347	0.581048	0.997295	0.739005	0.481142	0.877739	0.688022	0.674236	0.69858	0.889765	0.632257	0.621693	0.611758	0.742026	0.811863	0.819078	0.754934
TCGA-EJ-A65F-01A-21R-A311-07	0.581875	0.704518	0.631673	0.613378	0.618063	0.775773	0.641753	0.777101	0.666669	0.85947	0.531259	0.683644	0.744031	0.805111	0.974705	0.711001	0.51558	0.820791	0.658278	0.62093	0.63053	0.835745	0.512768	0.526583	0.581641	0.704175	0.779371	0.751238	0.783682
TCGA-G9-6338-01A-12R-1965-07	0.528989	0.666612	0.596181	0.593439	0.607612	0.682804	0.589594	0.698401	0.606716	0.861224	0.278745	0.630768	0.728198	0.708298	0.972062	0.664279	0.489827	0.812772	0.670904	0.569313	0.59754	0.754335	0.516583	0.478973	0.444823	0.656705	0.75558	0.790084	0.779603
TCGA-V1-A8MK-01A-11R-A36G-07	0.598248	0.662602	0.622959	0.63192	0.609547	0.750453	0.63039	0.750517	0.572524	0.882039	0.518957	0.708292	0.697132	0.645222	0.983972	0.702613	0.573837	0.813663	0.649352	0.600701	0.618027	0.773417	0.577532	0.552445	0.573396	0.685933	0.788219	0.757096	0.765166
TCGA-EJ-7331-01A-11R-2118-07	0.660442	0.719499	0.652594	0.705642	0.645637	0.726246	0.650961	0.723369	0.662997	0.863709	0.585037	0.697572	0.780079	0.761241	0.982846	0.787282	0.488135	0.849778	0.676465	0.644432	0.639269	0.870115	0.63275	0.584389	0.591944	0.726153	0.801089	0.794416	0.792747
TCGA-G9-6377-01A-11R-1965-07	0.689036	0.690363	0.665831	0.672747	0.637574	0.787789	0.639935	0.772063	0.683758	0.901806	0.648905	0.736258	0.756842	0.65147	0.992219	0.731527	0.432963	0.841842	0.666897	0.628041	0.650268	0.829857	0.628543	0.567326	0.632702	0.713406	0.792128	0.783029	0.754221
TCGA-EJ-5525-01A-01R-1580-07	0.576061	0.672468	0.655294	0.648409	0.620133	0.639296	0.614484	0.697374	0.627579	0.85337	0.587981	0.648977	0.763581	0.45459	0.945535	0.727119	0.236207	0.80384	0.629926	0.606126	0.617385	0.836291	0.604527	0.502659	0.610595	0.688177	0.790959	0.703576	0.780636
TCGA-CH-5751-01A-11R-1580-07	0.647055	0.78319	0.698281	0.844366	0.656765	0.925639	0.723476	0.905886	0.710507	0.927282	0.594255	0.822739	0.772217	0.544851	0.99682	0.785741	0.574455	0.85814	0.759044	0.743966	0.759428	0.956847	0.803009	0.654338	0.625761	0.843131	0.822661	0.822759	0.815093
TCGA-CH-5753-01A-11R-1580-07	0.666875	0.700461	0.633582	0.592808	0.622506	0.718853	0.635171	0.745755	0.609291	0.877475	0.401068	0.722314	0.755385	0.566331	0.997381	0.72882	0.469332	0.868168	0.638138	0.632645	0.625467	0.833826	0.549332	0.581788	0.55943	0.691857	0.789502	0.878311	0.699098
TCGA-EJ-A8FS-01A-11R-A352-07	0.561567	0.646601	0.590869	0.61047	0.591504	0.708036	0.593985	0.728765	0.576794	0.849026	0.49651	0.648009	0.750353	0.62873	0.974065	0.712594	0.400533	0.831137	0.643282	0.603889	0.576505	0.780788	0.514277	0.474185	0.450634	0.651642	0.766009	0.848611	0.722862
TCGA-HC-7080-01A-11R-1965-07	0.499085	0.657225	0.566711	0.523062	0.566335	0.634302	0.568293	0.68755	0.585939	0.855849	0.455587	0.615156	0.677458	0.794402	0.985216	0.685002	0.402078	0.782931	0.582365	0.535407	0.563774	0.780003	0.341183	0.516014	0.519491	0.622754	0.759467	0.741787	0.705917
TCGA-J9-A52E-01A-11R-A26U-07	0.559448	0.713349	0.637814	0.634801	0.625214	0.740007	0.655171	0.814973	0.557261	0.892509	0.451671	0.70597	0.762061	0.455393	0.971913	0.700099	0.482563	0.832591	0.631628	0.688311	0.667754	0.875218	0.680065	0.582158	0.592033	0.700186	0.794165	0.782047	0.729093
TCGA-HC-A9TE-01A-11R-A41O-07	0.70262	0.73714	0.645492	0.686929	0.655258	0.777997	0.681774	0.824115	0.70656	0.902604	0.633892	0.754721	0.762069	0.693106	0.988326	0.726338	0.581351	0.839069	0.683483	0.670244	0.722769	0.921103	0.618276	0.611022	0.595465	0.769613	0.797505	0.732977	0.776342
TCGA-X4-A8KS-01A-12R-A36G-07	0.604203	0.678613	0.624558	0.63192	0.609585	0.760659	0.631328	0.755019	0.621387	0.857575	0.340653	0.701554	0.713288	0.772338	0.977867	0.690109	0.617104	0.81506	0.640442	0.629919	0.622434	0.831689	0.546492	0.566575	0.512391	0.697341	0.768011	0.774952	0.687039
TCGA-CH-5788-01A-11R-1580-07	0.542111	0.651153	0.6111	0.599877	0.587948	0.610749	0.586595	0.606181	0.62833	0.823832	0.562138	0.593681	0.752947	0.382686	0.96125	0.697496	0.519309	0.793282	0.57729	0.599992	0.600618	0.820305	0.477786	0.480863	0.476627	0.652454	0.770479	0.756507	0.793463
TCGA-G9-7510-01A-11R-2263-07	0.693993	0.692269	0.645085	0.614341	0.648233	0.723193	0.647031	0.743166	0.63779	0.89051	0.588645	0.692663	0.796327	0.705129	0.980644	0.737067	0.521875	0.836247	0.668248	0.625594	0.634357	0.850858	0.510079	0.593444	0.599647	0.70017	0.791358	0.741902	0.780175
TCGA-TP-A8TT-01A-12R-A41O-07	0.618445	0.733458	0.604744	0.65187	0.644384	0.848765	0.674868	0.850994	0.698519	0.9487	0.70013	0.786992	0.786271	0.7065	1	0.762508	0.604041	0.845034	0.687793	0.691757	0.688899	0.905379	0.615107	0.649037	0.658647	0.765736	0.807528	0.76998	0.751819
TCGA-HC-8256-01A-11R-2263-07	0.579121	0.651177	0.592501	0.654181	0.596291	0.746767	0.618378	0.74678	0.566978	0.864754	0.502895	0.687339	0.713399	0.69544	0.984925	0.72037	0.496118	0.81757	0.646272	0.603323	0.622479	0.802793	0.583107	0.520659	0.517762	0.692685	0.783105	0.776036	0.730737
TCGA-VP-A876-01A-11R-A352-07	0.547861	0.592016	0.573849	0.562157	0.587469	0.718744	0.570809	0.68078	0.511653	0.861641	0.260866	0.671927	0.706687	0.616106	0.973404	0.693933	0.404873	0.780114	0.601906	0.553179	0.566745	0.73787	0.563581	0.475126	0.484063	0.645424	0.762898	0.713391	0.715042
TCGA-YL-A8S8-01A-11R-A37L-07	0.577731	0.650942	0.623197	0.599335	0.598994	0.701232	0.599781	0.685019	0.518314	0.871316	0.439951	0.626832	0.70735	0.606145	0.976805	0.711285	0.497616	0.833962	0.608917	0.569707	0.567045	0.805017	0.440453	0.504083	0.452742	0.661704	0.759053	0.815249	0.828823
TCGA-VP-A87H-01A-11R-A352-07	0.570578	0.639712	0.629719	0.622239	0.620635	0.695583	0.611317	0.716954	0.556921	0.85758	0.520222	0.668957	0.704595	0.602617	0.976349	0.750498	0.543396	0.819332	0.632998	0.612942	0.602638	0.793459	0.551643	0.536007	0.506579	0.662588	0.772241	0.745517	0.781486
TCGA-2A-A8VL-01A-21R-A37L-07	0.573662	0.601518	0.592051	0.568544	0.583935	0.731305	0.581487	0.717375	0.474606	0.856319	0.452375	0.638688	0.635405	0.650121	0.983255	0.671523	0.50613	0.785126	0.61825	0.564474	0.556014	0.72533	0.472238	0.499538	0.530518	0.637172	0.75822	0.74108	0.722167
TCGA-KK-A8I6-01A-11R-A36G-07	0.545409	0.644382	0.613997	0.590977	0.6048	0.696041	0.607885	0.70019	0.600923	0.858631	0.493152	0.663541	0.739433	0.660514	0.976342	0.72632	0.50073	0.804146	0.644092	0.590557	0.58437	0.793524	0.572675	0.484977	0.522796	0.675298	0.775113	0.727664	0.725369
TCGA-M7-A722-01A-12R-A36G-07	0.543022	0.663095	0.564202	0.610916	0.575519	0.57651	0.597156	0.672975	0.642453	0.879695	0.350117	0.589078	0.722167	0.647844	0.953937	0.67517	0.197002	0.770033	0.655629	0.593215	0.585039	0.812476	0.478137	0.44424	0.531423	0.642734	0.736289	0.718005	0.677481
TCGA-2A-A8VV-01A-11R-A37L-07	0.518442	0.592658	0.557245	0.592769	0.578465	0.689281	0.555722	0.675944	0.532297	0.831045	0.308219	0.609984	0.684342	0.693921	0.965468	0.678059	0.476983	0.767529	0.573771	0.525569	0.540872	0.706073	0.518188	0.421823	0.491148	0.63466	0.750964	0.67886	0.739865
TCGA-G9-6371-01A-11R-1789-07	0.579005	0.6705	0.629949	0.622136	0.608193	0.746942	0.635516	0.745729	0.587592	0.851088	0.551019	0.688661	0.734177	0.710241	0.987005	0.676857	0.557202	0.816503	0.640995	0.60331	0.616833	0.779633	0.566443	0.54818	0.579886	0.681843	0.777432	0.737022	0.726136
TCGA-J4-A67K-01A-21R-A30B-07	0.584051	0.673317	0.627317	0.636774	0.627549	0.774333	0.654243	0.807966	0.624	0.920116	0.691358	0.729693	0.720299	0.600296	0.979544	0.733195	0.563202	0.804419	0.691099	0.637226	0.65784	0.830642	0.626035	0.554915	0.647927	0.719352	0.783801	0.734439	0.689939
TCGA-EJ-7125-01A-11R-1965-07	0.604506	0.703398	0.64165	0.6798	0.628592	0.742275	0.623921	0.749907	0.625152	0.854989	0.535279	0.721245	0.778659	0.764366	0.973967	0.709266	0.507063	0.809517	0.66054	0.636585	0.630751	0.849943	0.648355	0.602245	0.536882	0.715022	0.789253	0.736345	0.794014
TCGA-V1-A9OY-01A-11R-A41O-07	0.597884	0.67474	0.628119	0.650353	0.623232	0.785826	0.633288	0.762014	0.68025	0.892367	0.604608	0.69828	0.743131	0.665602	0.983942	0.70778	0.51227	0.819844	0.624775	0.624419	0.634068	0.837599	0.585214	0.528428	0.535786	0.7169	0.787087	0.755674	0.749175
TCGA-ZG-A9LN-01A-11R-A41O-07	0.683278	0.765031	0.726099	0.790968	0.688015	0.916087	0.746322	0.897879	0.748719	0.930182	0.733837	0.842983	0.764079	0.766199	0.993394	0.791358	0.608729	0.866847	0.736666	0.741456	0.772381	0.934319	0.777565	0.682767	0.715031	0.82525	0.826038	0.840532	0.776453
TCGA-KK-A6E6-01A-11R-A311-07	0.596856	0.672769	0.632818	0.615655	0.641126	0.751064	0.633423	0.767756	0.608267	0.887322	0.48612	0.716556	0.719897	0.740552	0.982235	0.732787	0.53427	0.832514	0.619256	0.607475	0.628062	0.808027	0.580193	0.583455	0.523314	0.701812	0.786528	0.754709	0.757464
TCGA-CH-5748-01A-11R-1580-07	0.563916	0.649263	0.599315	0.635241	0.607312	0.732461	0.602505	0.740329	0.599944	0.864188	0.565768	0.665484	0.725148	0.631835	0.98901	0.730071	0.538862	0.814863	0.641348	0.602973	0.598265	0.791278	0.539377	0.578395	0.571043	0.682105	0.785079	0.754604	0.744329
TCGA-CH-5743-01A-21R-1580-07	0.662897	0.753283	0.679181	0.622811	0.671168	0.871969	0.683287	0.80456	0.657569	0.887562	0.684603	0.74066	0.773969	0.688921	0.986332	0.764687	0.639489	0.862858	0.69954	0.676915	0.678073	0.873452	0.535735	0.629623	0.643161	0.75192	0.819475	0.754151	0.794098
TCGA-KK-A8IC-01A-11R-A36G-07	0.584939	0.679083	0.640462	0.649628	0.638262	0.739287	0.639395	0.735116	0.649235	0.854196	0.616563	0.697604	0.715957	0.624188	0.979353	0.738011	0.572691	0.836861	0.679676	0.626157	0.638148	0.841088	0.576419	0.566961	0.573896	0.717925	0.793246	0.774928	0.808504
TCGA-EJ-A8FU-01A-11R-A36G-07	0.614865	0.695666	0.620478	0.592483	0.632827	0.761946	0.639923	0.798295	0.627158	0.876712	0.600964	0.701926	0.690143	0.788131	0.983816	0.744361	0.560698	0.82577	0.617525	0.624021	0.622617	0.834001	0.554709	0.553523	0.528598	0.707925	0.797456	0.744585	0.760486
TCGA-V1-A9ZR-01A-11R-A41O-07	0.628101	0.707141	0.634986	0.661183	0.634021	0.772196	0.64736	0.782395	0.632647	0.918163	0.609754	0.72931	0.80537	0.722238	0.978065	0.727955	0.529045	0.845749	0.695184	0.634239	0.648613	0.916654	0.631587	0.549327	0.581044	0.739628	0.790335	0.770338	0.791598
TCGA-EJ-A65B-01A-12R-A30B-07	0.563034	0.669589	0.61976	0.590408	0.616887	0.666142	0.632606	0.72804	0.670456	0.87132	0.570206	0.637261	0.788121	0.722918	0.964912	0.700537	0.504695	0.802511	0.673256	0.588602	0.599207	0.822551	0.501208	0.479825	0.522474	0.668686	0.768215	0.759423	0.77158
TCGA-CH-5764-01A-21R-1580-07	0.602579	0.670547	0.625196	0.587043	0.621577	0.82024	0.62284	0.789407	0.528885	0.890835	0.608833	0.721702	0.722902	0.663083	0.982828	0.743258	0.493481	0.8238	0.644871	0.619064	0.607603	0.820654	0.478693	0.556077	0.517111	0.701997	0.785037	0.746215	0.768754
TCGA-VN-A88M-01A-11R-A352-07	0.568019	0.616914	0.540847	0.624027	0.579221	0.726617	0.569374	0.726667	0.558477	0.840973	0.460308	0.662997	0.681115	0.695591	0.963783	0.653662	0.480625	0.784012	0.618654	0.563387	0.569336	0.72509	0.583718	0.501454	0.591001	0.654642	0.751482	0.715188	0.706348
TCGA-EJ-5503-01A-01R-1580-07	0.619588	0.69561	0.617237	0.680287	0.636142	0.772414	0.638651	0.756947	0.645277	0.890135	0.642002	0.683409	0.744427	0.740259	0.979676	0.753262	0.510324	0.822653	0.672035	0.632927	0.636944	0.848787	0.61071	0.556878	0.603918	0.721961	0.800941	0.750272	0.791772
TCGA-J4-A67L-01A-11R-A30B-07	0.587509	0.689254	0.64982	0.668621	0.643589	0.779545	0.661178	0.814914	0.702833	0.925859	0.620685	0.757199	0.765314	0.678536	0.991936	0.726871	0.543234	0.8278	0.722133	0.656608	0.665373	0.843967	0.601737	0.600559	0.656765	0.729794	0.791946	0.750191	0.732796
TCGA-EJ-5530-01A-01R-1580-07	0.547373	0.659062	0.609796	0.60787	0.604937	0.708472	0.600326	0.727377	0.604305	0.854301	0.542181	0.65338	0.724732	0.677708	0.971692	0.717313	0.371204	0.799521	0.616268	0.580774	0.592748	0.816859	0.567494	0.539854	0.490754	0.681995	0.783265	0.727902	0.755315
TCGA-QU-A6IO-01A-11R-A31N-07	0.573426	0.695924	0.616581	0.627895	0.605236	0.762535	0.638865	0.771667	0.525852	0.904895	0.536257	0.697506	0.715178	0.69296	0.970089	0.701012	0.274561	0.805665	0.705614	0.619783	0.657211	0.808703	0.554682	0.532779	0.570537	0.692339	0.759185	0.720262	0.718888
TCGA-VP-A879-01A-11R-A352-07	0.55335	0.611062	0.565806	0.56304	0.591303	0.714317	0.577646	0.655648	0.502813	0.863018	0.564501	0.605395	0.681136	0.667927	0.969161	0.690872	0.469277	0.786733	0.625467	0.545797	0.556803	0.75198	0.397407	0.465903	0.543425	0.641609	0.767727	0.729331	0.749935
TCGA-V1-A9O5-01A-11R-A41O-07	0.637949	0.733789	0.672375	0.682005	0.6481	0.795662	0.69693	0.813496	0.689085	0.91499	0.666744	0.751624	0.775776	0.636404	0.994361	0.733948	0.584046	0.881819	0.722997	0.681067	0.72444	0.924592	0.636567	0.623654	0.5234	0.764605	0.803896	0.846338	0.731932
TCGA-VP-A878-01A-31R-A352-07	0.573973	0.699296	0.643276	0.579715	0.628674	0.756298	0.627535	0.752119	0.628775	0.891732	0.574201	0.666345	0.761361	0.787007	0.979282	0.717035	0.584732	0.827185	0.669993	0.60471	0.608307	0.82434	0.487639	0.559883	0.528134	0.695544	0.788618	0.76147	0.810698
TCGA-4L-AA1F-01A-11R-A41O-07	0.674506	0.787738	0.719967	0.753862	0.679399	0.774399	0.714346	0.837792	0.705038	0.927078	0.54973	0.801519	0.846761	0.655936	0.989904	0.774755	0.616873	0.891794	0.731649	0.704243	0.71704	0.947404	0.698348	0.60597	0.632089	0.79493	0.831423	0.862226	0.823195
TCGA-KC-A7F6-01A-11R-A33R-07	0.562747	0.660936	0.612348	0.612863	0.6058	0.771127	0.600604	0.754074	0.557797	0.865887	0.535026	0.662845	0.721973	0.722388	0.974525	0.707527	0.570831	0.803244	0.61054	0.565267	0.58684	0.771476	0.527235	0.435832	0.53553	0.673982	0.772541	0.707231	0.773824
TCGA-KK-A8IK-01A-11R-A36G-07	0.660745	0.594172	0.562301	0.572345	0.563221	0.573457	0.554294	0.564669	0.350447	0.81495	0.2922	0.541789	0.708514	0.722599	0.942914	0.656889	0.303453	0.760679	0.59225	0.54558	0.526558	0.756341	0.447759	0.392212	0.417737	0.600096	0.750329	0.707437	0.712951
TCGA-EJ-A65E-01A-11R-A29R-07	0.555115	0.638213	0.560331	0.580952	0.593698	0.719943	0.587264	0.729984	0.530516	0.862055	0.50006	0.652362	0.70529	0.618251	0.97293	0.709021	0.512784	0.801065	0.633657	0.582959	0.580326	0.78406	0.5024	0.479473	0.556027	0.655116	0.764095	0.713227	0.712049
TCGA-EJ-7792-01A-11R-2118-07	0.593205	0.722932	0.659289	0.707471	0.65885	0.750802	0.670003	0.784003	0.667897	0.89139	0.629073	0.724327	0.766583	0.781199	0.979759	0.765563	0.523098	0.84105	0.686969	0.671087	0.705737	0.909741	0.677879	0.612798	0.609455	0.764295	0.810993	0.778568	0.832296
TCGA-KK-A8I8-01A-11R-A36G-07	0.67676	0.625184	0.569719	0.637812	0.595104	0.734533	0.601868	0.747538	0.611169	0.869613	0.534977	0.698696	0.718874	0.582893	0.973053	0.698961	0.500553	0.801075	0.595328	0.587833	0.601308	0.80746	0.599716	0.488696	0.509965	0.689332	0.76603	0.749167	0.719879
TCGA-V1-A8WL-01A-11R-A37L-07	0.607629	0.72128	0.639615	0.720973	0.634703	0.804036	0.665593	0.803146	0.631575	0.900002	0.582266	0.742112	0.716817	0.715107	0.983503	0.750911	0.548773	0.849486	0.63857	0.648321	0.672522	0.837861	0.697661	0.57055	0.584006	0.748655	0.792153	0.833485	0.744661
TCGA-YL-A8HJ-01A-11R-A36G-07	0.648347	0.72164	0.616118	0.669068	0.638401	0.803731	0.648537	0.799959	0.660257	0.90395	0.611098	0.719283	0.793978	0.751631	0.981629	0.736634	0.540392	0.825131	0.666191	0.654659	0.652342	0.895914	0.615277	0.537917	0.585214	0.741549	0.797064	0.756256	0.81551
TCGA-KK-A59Z-01A-12R-A26U-07	0.615081	0.686958	0.642698	0.630576	0.628479	0.741403	0.621472	0.735324	0.641644	0.877954	0.605126	0.668766	0.774652	0.703221	0.964905	0.734028	0.54075	0.817756	0.679624	0.610894	0.615801	0.850117	0.57735	0.52068	0.457319	0.696564	0.776324	0.720919	0.788527
TCGA-HC-7749-01A-11R-2118-07	0.667655	0.713407	0.620813	0.585045	0.623584	0.741512	0.630962	0.771167	0.604545	0.888877	0.442707	0.694733	0.770041	0.713067	0.986353	0.721082	0.507642	0.833011	0.648719	0.627156	0.622709	0.854021	0.491859	0.541942	0.525745	0.693383	0.791948	0.746511	0.772974
TCGA-HC-A6AP-01A-11R-A30B-07	0.668071	0.719289	0.613957	0.629	0.632474	0.734337	0.645772	0.786057	0.64729	0.912199	0.682784	0.685357	0.804103	0.785989	0.973947	0.72113	0.574029	0.817044	0.704815	0.632648	0.626911	0.850052	0.481675	0.577417	0.507399	0.706805	0.772004	0.769482	0.767759
TCGA-QU-A6IM-01A-11R-A31N-07	0.702858	0.733188	0.64673	0.563794	0.615859	0.850335	0.646377	0.853272	0.686288	0.911814	0.608033	0.751557	0.727245	0.640218	0.986168	0.716698	0.633751	0.81534	0.722776	0.675976	0.672545	0.828003	0.542379	0.605028	0.529673	0.700492	0.7625	0.764678	0.664062
TCGA-EJ-7314-01A-31R-2118-07	0.615304	0.650076	0.605477	0.541792	0.601388	0.751478	0.588945	0.735093	0.606346	0.860331	0.576928	0.655848	0.704776	0.634685	0.981777	0.73586	0.531006	0.820547	0.640878	0.580201	0.528927	0.745415	0.500218	0.438728	0.469728	0.654605	0.77201	0.725251	0.770364
TCGA-J4-AATV-01A-11R-A41O-07	0.633756	0.681211	0.642452	0.617008	0.653991	0.697502	0.643847	0.701641	0.650848	0.885956	0.558657	0.656988	0.740764	0.718782	0.985918	0.752041	0.581837	0.819687	0.683563	0.631158	0.647978	0.843945	0.485792	0.545562	0.535955	0.700826	0.802804	0.708467	0.791827
TCGA-H9-7775-01A-11R-2118-07	0.536185	0.66551	0.578473	0.569036	0.589115	0.665401	0.590781	0.682791	0.554218	0.844382	0.45438	0.630423	0.75483	0.651219	0.9731	0.713381	0.449303	0.803797	0.607653	0.564705	0.560479	0.796818	0.54323	0.442576	0.553474	0.657848	0.77545	0.729156	0.756343
TCGA-EJ-A65J-01A-11R-A311-07	0.598513	0.672263	0.587859	0.618041	0.602705	0.643592	0.593609	0.649132	0.597974	0.865183	0.264843	0.660738	0.762164	0.46004	0.959847	0.708687	0.427055	0.802675	0.677311	0.596227	0.592721	0.837272	0.65831	0.539333	0.508804	0.667343	0.772679	0.772546	0.758298
TCGA-KK-A7AP-01A-12R-A33R-07	0.535216	0.602314	0.527946	0.525495	0.559008	0.706182	0.549927	0.662925	0.382581	0.821344	0.440209	0.604541	0.717875	0.570606	0.959842	0.617067	0.513207	0.764333	0.632198	0.519656	0.511532	0.743409	0.448795	0.424973	0.450855	0.599579	0.743549	0.72906	0.678721
TCGA-YL-A8HL-01A-11R-A36G-07	0.649542	0.581187	0.57518	0.513126	0.581198	0.595614	0.582813	0.624459	0.462911	0.848059	0.445431	0.626436	0.726907	0.571724	0.980689	0.65885	0.430051	0.783043	0.614678	0.540764	0.519992	0.747814	0.486207	0.47331	0.441054	0.612429	0.757565	0.700747	0.703592
TCGA-EJ-5518-01A-01R-1580-07	0.569435	0.7069	0.660043	0.60341	0.635306	0.714687	0.652799	0.759243	0.67274	0.870866	0.567874	0.68518	0.77575	0.744224	0.98174	0.739948	0.489904	0.824437	0.668213	0.616532	0.626415	0.87476	0.503981	0.567907	0.508521	0.708776	0.792714	0.757582	0.816091
TCGA-HC-A632-01A-11R-A29R-07	0.620335	0.720642	0.671323	0.784592	0.62915	0.760965	0.676012	0.819472	0.681724	0.896364	0.630311	0.769463	0.742063	0.733267	0.985359	0.743436	0.511995	0.845724	0.700401	0.673366	0.715683	0.913056	0.766097	0.578453	0.593669	0.790141	0.8044	0.753604	0.77439
TCGA-ZG-A9LZ-01A-11R-A41O-07	0.687618	0.687646	0.636066	0.610173	0.6205	0.742471	0.638196	0.762454	0.617464	0.890013	0.56533	0.758647	0.750988	0.605437	0.992018	0.693178	0.543195	0.854316	0.658573	0.616648	0.628176	0.846693	0.563551	0.592384	0.577318	0.699183	0.784315	0.823245	0.714735
TCGA-EJ-5499-01A-01R-1580-07	0.60974	0.710205	0.653375	0.680208	0.64575	0.779785	0.6598	0.790994	0.726623	0.907821	0.687673	0.759929	0.75891	0.73032	0.980511	0.749025	0.552377	0.842	0.68785	0.661219	0.665659	0.862482	0.63024	0.589179	0.628915	0.735321	0.811694	0.759328	0.793235
TCGA-ZG-A9L1-01A-11R-A41O-07	0.515364	0.605188	0.57292	0.526706	0.591146	0.614544	0.563859	0.586956	0.479845	0.814268	0.261623	0.604771	0.677143	0.623261	0.950271	0.643345	0.463894	0.759008	0.56326	0.527212	0.523777	0.704503	0.462082	0.499418	0.431931	0.601616	0.750871	0.690675	0.738563
TCGA-CH-5769-01A-11R-1580-07	0.58254	0.679776	0.595654	0.587869	0.630235	0.731109	0.622111	0.745487	0.650438	0.899194	0.608525	0.697017	0.755903	0.587974	0.980657	0.739823	0.539916	0.832705	0.653999	0.610134	0.592456	0.804058	0.527666	0.563669	0.560756	0.678251	0.788314	0.711543	0.759183
TCGA-G9-6378-01A-11R-1789-07	0.573376	0.694287	0.594638	0.625525	0.605987	0.702497	0.604838	0.739228	0.606462	0.852603	0.508271	0.697213	0.66797	0.739168	0.978409	0.687941	0.458594	0.821895	0.576738	0.597989	0.583296	0.823903	0.660601	0.555957	0.461184	0.674522	0.770451	0.762496	0.72315
TCGA-FC-7708-01A-11R-2118-07	0.605397	0.684351	0.656045	0.637607	0.637502	0.787178	0.647759	0.788914	0.646291	0.894612	0.610833	0.693487	0.742686	0.751793	0.988377	0.731587	0.600388	0.831622	0.65382	0.63213	0.640717	0.84135	0.584218	0.580971	0.610876	0.724188	0.806448	0.715121	0.798887
TCGA-KK-A6E3-01A-21R-A30B-07	0.601542	0.720182	0.630505	0.671087	0.642293	0.751871	0.66865	0.824063	0.616702	0.913746	0.610283	0.745992	0.735697	0.734128	0.984093	0.711537	0.536045	0.825549	0.679629	0.6475	0.669283	0.848765	0.701466	0.614331	0.613845	0.723353	0.783175	0.784963	0.753376
TCGA-M7-A720-01A-12R-A32O-07	0.582359	0.659856	0.60732	0.653199	0.608788	0.741708	0.603074	0.693267	0.609341	0.865323	0.570359	0.662577	0.729502	0.662212	0.980198	0.700508	0.531053	0.822212	0.655246	0.599467	0.582533	0.801201	0.580603	0.53253	0.536255	0.686887	0.783222	0.764195	0.734871
TCGA-KK-A8I5-01A-11R-A36G-07	0.575002	0.626195	0.592188	0.581559	0.600319	0.681059	0.589481	0.705452	0.582892	0.874191	0.345917	0.642554	0.737371	0.661147	0.984146	0.727317	0.449242	0.8148	0.626613	0.568699	0.567416	0.758064	0.502192	0.538556	0.528329	0.647753	0.769624	0.755757	0.791438
TCGA-HI-7171-01A-12R-2118-07	0.634127	0.622903	0.608189	0.618344	0.598836	0.767442	0.6106	0.734381	0.647032	0.868136	0.608477	0.685345	0.712969	0.546096	0.97103	0.697972	0.547315	0.780521	0.612892	0.607518	0.612162	0.794004	0.643879	0.48388	0.515223	0.686709	0.776082	0.718769	0.742447
TCGA-G9-6342-01A-11R-1965-07	0.56541	0.644456	0.603947	0.61256	0.614287	0.712921	0.622318	0.72473	0.591051	0.879982	0.567223	0.669672	0.744349	0.601934	0.977158	0.705811	0.504296	0.808875	0.639537	0.586687	0.599722	0.765195	0.561824	0.485221	0.539383	0.670129	0.782968	0.721236	0.74757
TCGA-V1-A8WV-01A-11R-A37L-07	0.647951	0.681444	0.611811	0.67413	0.628627	0.784758	0.643374	0.7993	0.620361	0.902236	0.637569	0.736821	0.73373	0.687401	0.979871	0.729039	0.516954	0.828128	0.663616	0.615538	0.648285	0.845952	0.612744	0.555802	0.620973	0.725587	0.781978	0.742984	0.766632
TCGA-YL-A9WY-01A-11R-A41O-07	0.673516	0.741088	0.653677	0.685603	0.650878	0.808943	0.68325	0.853687	0.719489	0.924349	0.674353	0.767492	0.812793	0.492948	0.994551	0.733386	0.480387	0.853873	0.705498	0.690827	0.698136	0.941101	0.655631	0.612656	0.668761	0.776101	0.805092	0.78383	0.774131
TCGA-EJ-5507-01A-01R-1580-07	0.701871	0.698967	0.647442	0.629727	0.629578	0.745961	0.645027	0.771393	0.599854	0.892682	0.56559	0.744634	0.749103	0.586799	0.991742	0.747343	0.54799	0.84506	0.654461	0.628277	0.649515	0.844839	0.530792	0.606469	0.57453	0.712396	0.796616	0.744514	0.766313
TCGA-M7-A725-01A-12R-A32O-07	0.756465	0.651013	0.603865	0.600388	0.601551	0.656132	0.601491	0.675597	0.592325	0.873414	0.440543	0.649547	0.742155	0.580877	0.991958	0.696409	0.404488	0.8529	0.649593	0.57172	0.56713	0.789839	0.557789	0.466336	0.512062	0.648557	0.7715	0.874916	0.685168
TCGA-HC-7230-01A-11R-2118-07	0.567162	0.642728	0.593326	0.5508	0.58986	0.681931	0.591738	0.711768	0.582937	0.850522	0.502561	0.634725	0.758219	0.613188	0.980656	0.705506	0.498251	0.786616	0.612616	0.558037	0.546903	0.756952	0.498489	0.441979	0.48042	0.64535	0.769458	0.715799	0.740724
TCGA-J4-A67R-01A-21R-A30B-07	0.611982	0.674387	0.617999	0.69812	0.644384	0.725984	0.649165	0.776572	0.661436	0.917861	0.655295	0.729894	0.715817	0.737262	0.979517	0.738114	0.518892	0.815939	0.713935	0.642386	0.665739	0.830533	0.666252	0.558899	0.627058	0.728919	0.789348	0.751467	0.744286
TCGA-J9-A8CP-01A-11R-A352-07	0.595363	0.721924	0.621591	0.606748	0.620246	0.680252	0.629014	0.741464	0.616189	0.865438	0.475844	0.66889	0.710451	0.871432	0.975971	0.680274	0.505502	0.823875	0.613554	0.607174	0.598418	0.776863	0.530598	0.583495	0.481468	0.684567	0.785074	0.752011	0.801931
TCGA-KK-A8IB-01A-11R-A36G-07	0.676762	0.683104	0.676011	0.695215	0.649527	0.791344	0.670701	0.774354	0.670775	0.890468	0.608542	0.732409	0.763793	0.694841	0.978774	0.733144	0.536694	0.83609	0.693509	0.646806	0.691795	0.857859	0.621628	0.593326	0.631681	0.735288	0.791892	0.775905	0.784798
TCGA-CH-5767-01A-11R-1789-07	0.630939	0.606889	0.568185	0.545756	0.581752	0.647583	0.555917	0.663403	0.531307	0.834618	0.454302	0.601604	0.703307	0.606248	0.969904	0.717272	0.301714	0.787499	0.594819	0.558334	0.528781	0.766439	0.486206	0.524128	0.486675	0.62417	0.760126	0.724486	0.74119
TCGA-EJ-5512-01A-01R-1580-07	0.601691	0.672239	0.575167	0.608801	0.604018	0.744325	0.601631	0.712958	0.422107	0.814146	0.58917	0.68371	0.705591	0.64892	0.981487	0.721331	0.577296	0.819418	0.619183	0.59786	0.587473	0.766046	0.504978	0.525583	0.483175	0.670061	0.783976	0.771881	0.722399
TCGA-KK-A6E8-01A-11R-A31N-07	0.5122	0.630552	0.578924	0.599635	0.571271	0.70411	0.572155	0.698974	0.565151	0.821027	0.469247	0.627585	0.680129	0.639689	0.94524	0.663112	0.459997	0.766283	0.645116	0.543928	0.525989	0.714927	0.547236	0.413187	0.43054	0.631325	0.735118	0.713308	0.764002
TCGA-M7-A71Z-01A-12R-A32O-07	0.543334	0.581616	0.556766	0.528117	0.56611	0.634215	0.563317	0.645789	0.436298	0.821407	0.494	0.5533	0.686419	0.368569	0.950493	0.679846	0.421274	0.744805	0.637393	0.523002	0.529202	0.719158	0.379111	0.428591	0.457812	0.590875	0.733105	0.665144	0.670907
TCGA-ZG-A9L9-01A-11R-A41O-07	0.724517	0.730926	0.707948	0.64006	0.65851	0.797341	0.686198	0.797026	0.737323	0.906445	0.596832	0.741397	0.757219	0.757973	0.985929	0.723658	0.48063	0.841982	0.710526	0.671519	0.685148	0.885141	0.59013	0.630233	0.599651	0.737842	0.802252	0.817297	0.769151
TCGA-G9-A9S0-01A-11R-A41O-07	0.577771	0.671915	0.626158	0.662014	0.616023	0.79841	0.648363	0.798501	0.680695	0.899873	0.657297	0.747871	0.762258	0.453707	0.984588	0.741611	0.588859	0.828666	0.673836	0.644191	0.676238	0.844163	0.635122	0.552535	0.542882	0.722092	0.784852	0.749726	0.722553
TCGA-ZG-A9KY-01A-11R-A41O-07	0.577889	0.749657	0.634672	0.756389	0.629978	0.91685	0.699364	0.892635	0.669407	0.891579	0.476171	0.81806	0.714221	0.582115	0.994295	0.723896	0.613004	0.810115	0.710809	0.726246	0.725799	0.870093	0.691941	0.657589	0.615892	0.785926	0.78686	0.78342	0.738855
TCGA-V1-A9ZG-01A-11R-A41O-07	0.585522	0.718658	0.648416	0.572983	0.619301	0.709999	0.626795	0.73359	0.635046	0.883371	0.493995	0.634729	0.725238	0.774015	0.969152	0.699118	0.543078	0.834721	0.644052	0.601295	0.592624	0.825779	0.513496	0.479201	0.504405	0.682283	0.781568	0.769228	0.788583
TCGA-2A-A8VT-01A-11R-A37L-07	0.583188	0.651892	0.565348	0.560247	0.597646	0.746222	0.608499	0.733248	0.536597	0.851366	0.481014	0.701166	0.728273	0.536604	0.992934	0.693718	0.51978	0.850137	0.663545	0.609381	0.59447	0.810273	0.494032	0.538539	0.495797	0.670114	0.776388	0.842776	0.728107
TCGA-G9-6496-01A-11R-1789-07	0.565821	0.663311	0.622169	0.603337	0.600758	0.684657	0.596347	0.728951	0.602162	0.857753	0.517446	0.661855	0.712688	0.650861	0.965326	0.694134	0.496624	0.798467	0.647406	0.563901	0.568839	0.783711	0.546156	0.495235	0.475548	0.656757	0.762851	0.701892	0.762041
TCGA-ZG-A8QX-01A-11R-A37L-07	0.572318	0.641785	0.587374	0.695047	0.61911	0.718308	0.603861	0.703026	0.567111	0.867855	0.531935	0.707154	0.728964	0.595889	0.9637	0.723131	0.50235	0.810814	0.65023	0.594259	0.616486	0.791213	0.659758	0.592234	0.507801	0.702677	0.76967	0.760328	0.709826
TCGA-EJ-5504-01A-01R-1580-07	0.584056	0.705073	0.621969	0.592701	0.624201	0.720401	0.625701	0.748165	0.64131	0.858472	0.546968	0.671802	0.781111	0.703309	0.975334	0.730715	0.467482	0.83018	0.640923	0.606346	0.601694	0.845799	0.531435	0.562697	0.576657	0.691611	0.788023	0.770782	0.817825
TCGA-EJ-7123-01A-11R-1965-07	0.586615	0.676822	0.629353	0.607095	0.610008	0.713815	0.619407	0.699392	0.595956	0.828255	0.490369	0.640076	0.761799	0.688356	0.97411	0.728274	0.47945	0.821327	0.671592	0.61345	0.598954	0.811516	0.513705	0.522839	0.592825	0.670537	0.777526	0.781835	0.789184
TCGA-HC-8258-01A-11R-2263-07	0.596616	0.695706	0.625809	0.642862	0.629111	0.742558	0.636787	0.750002	0.597038	0.89532	0.596989	0.691535	0.716746	0.605455	0.982882	0.727662	0.589479	0.832345	0.655628	0.626207	0.622475	0.7872	0.569755	0.544376	0.584654	0.69509	0.787469	0.774963	0.766271
TCGA-HC-7744-01A-11R-2118-07	0.554476	0.638795	0.578425	0.564455	0.610319	0.683349	0.593528	0.698162	0.635165	0.855636	0.646071	0.620689	0.757122	0.673279	0.979951	0.703006	0.501548	0.801692	0.629231	0.591656	0.553466	0.764236	0.492943	0.469552	0.520381	0.65316	0.780684	0.705481	0.774438
TCGA-M7-A71Y-01A-22R-A32O-07	0.614442	0.675127	0.606378	0.59491	0.601964	0.753899	0.607826	0.733445	0.629683	0.874135	0.563799	0.667039	0.738988	0.712868	0.979706	0.672144	0.56062	0.815107	0.649802	0.593829	0.579554	0.816641	0.575143	0.463339	0.599473	0.676105	0.783081	0.736648	0.741277
TCGA-EJ-A6RA-01A-11R-A33R-07	0.66882	0.656288	0.612215	0.60463	0.608175	0.78105	0.618699	0.773392	0.593251	0.883382	0.49601	0.679667	0.735707	0.721726	0.972857	0.710724	0.580114	0.817044	0.659574	0.593479	0.609433	0.803556	0.547224	0.532497	0.52234	0.687651	0.778264	0.770389	0.741936
TCGA-EJ-5496-01A-01R-1580-07	0.588875	0.640933	0.585971	0.591658	0.584788	0.743431	0.587239	0.71633	0.5708	0.840755	0.551627	0.644698	0.711146	0.671769	0.976235	0.71889	0.536596	0.804919	0.604474	0.567942	0.551658	0.765457	0.544601	0.500064	0.535144	0.659521	0.778526	0.724619	0.722355
TCGA-CH-5752-01A-11R-1580-07	0.550053	0.64473	0.614987	0.565714	0.590206	0.677722	0.604629	0.681459	0.584899	0.839283	0.320894	0.646169	0.720313	0.593869	0.950161	0.722217	0.505143	0.776631	0.624838	0.568275	0.590747	0.811385	0.477434	0.507186	0.480965	0.66419	0.77072	0.70779	0.754957
TCGA-CH-5741-01A-11R-1580-07	0.565097	0.60251	0.594273	0.594112	0.59048	0.687863	0.598545	0.686215	0.605499	0.865914	0.494524	0.629165	0.729867	0.680059	0.962064	0.705475	0.434252	0.780583	0.618853	0.553618	0.556269	0.788378	0.467043	0.409843	0.541824	0.645136	0.75637	0.713903	0.715918
TCGA-EJ-5498-01A-01R-1580-07	0.598589	0.727738	0.644005	0.644797	0.654948	0.800917	0.646649	0.772664	0.662682	0.886231	0.557112	0.718182	0.748744	0.710023	0.980064	0.752963	0.557857	0.84873	0.655999	0.6509	0.621952	0.877028	0.595514	0.590588	0.574855	0.724992	0.799713	0.748364	0.812959
TCGA-ZG-A9LY-01A-11R-A41O-07	0.594731	0.675931	0.642788	0.60816	0.63887	0.788225	0.634825	0.741901	0.634249	0.885091	0.61438	0.676612	0.76497	0.761511	0.97378	0.717488	0.599068	0.826667	0.670622	0.621865	0.626998	0.853933	0.523053	0.52022	0.603529	0.712483	0.795569	0.753448	0.7967
TCGA-YL-A9WK-01A-11R-A37L-07	0.596293	0.712007	0.648087	0.684182	0.629884	0.769601	0.645765	0.774893	0.684048	0.851831	0.487724	0.731797	0.695117	0.757662	0.971487	0.728113	0.593858	0.822947	0.636868	0.633988	0.658302	0.847805	0.672152	0.550218	0.517096	0.73394	0.781717	0.765965	0.781701
TCGA-KK-A8ID-01A-11R-A36G-07	0.571586	0.663507	0.594756	0.596979	0.600511	0.704394	0.630125	0.726207	0.630053	0.859961	0.510699	0.704522	0.69304	0.610187	0.972068	0.670151	0.469271	0.781984	0.629476	0.616491	0.612536	0.805454	0.598597	0.574399	0.573799	0.668629	0.766197	0.705072	0.738938
TCGA-G9-6369-01A-21R-1965-07	0.532319	0.681739	0.637042	0.608343	0.599061	0.684657	0.592868	0.681933	0.569471	0.839882	0.407616	0.620205	0.686971	0.446758	0.970243	0.693023	0.585325	0.802651	0.661684	0.584568	0.56398	0.763996	0.491312	0.515566	0.468485	0.628155	0.743213	0.746312	0.742533
TCGA-HC-7820-01A-11R-2118-07	0.647401	0.642898	0.59618	0.57862	0.580886	0.755098	0.598201	0.744	0.537803	0.873369	0.48145	0.670146	0.68691	0.656099	0.992672	0.693209	0.500994	0.821489	0.605474	0.57141	0.57958	0.770996	0.508052	0.52007	0.450973	0.664857	0.773999	0.791252	0.723983
TCGA-G9-6498-01A-12R-A311-07	0.76558	0.731131	0.70804	0.730442	0.660913	0.831253	0.690527	0.815883	0.772747	0.891529	0.482635	0.769025	0.7353	0.749228	0.979589	0.732582	0.55898	0.832298	0.630764	0.68397	0.728888	0.862766	0.731624	0.574735	0.623045	0.763972	0.786548	0.711757	0.750833
TCGA-HC-7075-01A-11R-1965-07	0.580064	0.692037	0.605275	0.714477	0.617207	0.695234	0.630959	0.725846	0.63502	0.883352	0.564275	0.704211	0.718413	0.682295	0.987299	0.757709	0.497366	0.842512	0.641231	0.632242	0.656616	0.833804	0.671452	0.579674	0.606571	0.719691	0.782658	0.83669	0.742709
TCGA-V1-A8WW-01A-11R-A37L-07	0.604628	0.661252	0.606238	0.646981	0.620358	0.665248	0.618227	0.828905	0.54487	0.893724	0.501222	0.727253	0.754805	0.421755	0.995138	0.72389	0.43402	0.872224	0.649861	0.614134	0.605146	0.788552	0.594256	0.496564	0.483838	0.680266	0.777604	0.898949	0.745828
TCGA-ZG-A9L6-01A-11R-A41O-07	0.659516	0.725116	0.618143	0.639381	0.627204	0.714666	0.636673	0.770577	0.667049	0.88064	0.524709	0.691024	0.759545	0.737784	0.975013	0.712568	0.535446	0.820913	0.667951	0.611321	0.627194	0.868785	0.640263	0.564087	0.543707	0.714725	0.790424	0.762687	0.804598
TCGA-HC-8213-01A-11R-A29R-07	0.562013	0.609642	0.585654	0.569113	0.580716	0.678224	0.566222	0.67188	0.514621	0.832822	0.33772	0.631737	0.733653	0.529647	0.974798	0.711516	0.447167	0.799195	0.609456	0.564708	0.543525	0.739135	0.474831	0.559236	0.492757	0.627022	0.766367	0.700565	0.749149
TCGA-HC-7231-01A-11R-2118-07	0.59724	0.687028	0.637713	0.660045	0.632977	0.800612	0.655307	0.781174	0.661511	0.903654	0.660667	0.729672	0.760272	0.604194	0.99346	0.745485	0.509122	0.841317	0.68467	0.637619	0.667129	0.875371	0.610291	0.539568	0.635771	0.728134	0.801923	0.742792	0.753486
TCGA-YL-A9WH-01A-11R-A37L-07	0.668432	0.629104	0.618273	0.54341	0.594189	0.665095	0.606458	0.676598	0.579562	0.85181	0.430147	0.651615	0.740327	0.642471	0.984958	0.696206	0.351688	0.835269	0.616629	0.577014	0.577749	0.791038	0.543259	0.455251	0.510619	0.642966	0.773616	0.764444	0.708144
TCGA-XK-AAJR-01A-11R-A41O-07	0.562759	0.656809	0.569488	0.578907	0.600523	0.683589	0.592308	0.698501	0.59624	0.853141	0.523653	0.587415	0.72102	0.729658	0.967375	0.671955	0.504296	0.782388	0.640133	0.568601	0.538368	0.80022	0.423103	0.486901	0.462296	0.651784	0.769241	0.727965	0.766567
TCGA-EJ-5524-01A-01R-1580-07	0.596887	0.707522	0.656845	0.661411	0.640836	0.78443	0.661329	0.80656	0.663218	0.889781	0.635854	0.729511	0.765648	0.675264	0.982123	0.748731	0.506845	0.831012	0.673229	0.661482	0.672795	0.885883	0.585389	0.606635	0.568041	0.742024	0.806307	0.759921	0.780931
TCGA-EJ-5527-01A-01R-1580-07	0.650438	0.710085	0.663439	0.671978	0.645783	0.766199	0.662199	0.749735	0.701082	0.891026	0.640714	0.710059	0.769568	0.720748	0.978224	0.754052	0.538397	0.832235	0.666013	0.659375	0.659612	0.881957	0.552054	0.558287	0.614833	0.734362	0.810592	0.724018	0.797307
TCGA-ZG-A9LM-01A-11R-A41O-07	0.605286	0.696149	0.664877	0.643723	0.614256	0.726878	0.644072	0.723437	0.612689	0.891671	0.523955	0.69879	0.759497	0.607877	0.974145	0.714506	0.588008	0.837462	0.647274	0.616302	0.621511	0.846824	0.558999	0.51851	0.554474	0.689818	0.780888	0.797875	0.716634
TCGA-HC-7747-01A-11R-2118-07	0.611101	0.725342	0.660562	0.691192	0.648832	0.795226	0.684322	0.805585	0.672444	0.91179	0.616288	0.761996	0.776068	0.640158	0.991412	0.75832	0.555588	0.847207	0.726534	0.667233	0.683694	0.888609	0.658762	0.628849	0.647354	0.742491	0.810139	0.786669	0.769209
TCGA-V1-A9Z9-01A-21R-A41O-07	0.595642	0.688604	0.612306	0.607082	0.617084	0.709911	0.6095	0.750902	0.576415	0.872452	0.562691	0.674282	0.745089	0.698735	0.974523	0.708991	0.312422	0.815337	0.656183	0.589594	0.59129	0.835789	0.56264	0.453762	0.512892	0.672217	0.767138	0.7326	0.766537
TCGA-HC-7211-01A-11R-2118-07	0.682616	0.707481	0.649728	0.602224	0.654312	0.689128	0.641353	0.698186	0.676312	0.866068	0.555839	0.642382	0.793667	0.685002	0.977863	0.767146	0.490922	0.835537	0.688205	0.633214	0.620937	0.840129	0.479748	0.58081	0.539018	0.692541	0.792461	0.75912	0.752921
TCGA-V1-A9O7-01A-21R-A41O-07	0.623624	0.694132	0.647554	0.615976	0.652218	0.774377	0.650427	0.775964	0.678566	0.87775	0.563626	0.715256	0.761826	0.760167	0.975653	0.736636	0.56899	0.832355	0.670403	0.620789	0.639677	0.854893	0.542723	0.598583	0.548176	0.715651	0.79211	0.740383	0.80649
TCGA-YL-A8SQ-01B-11R-A37L-07	0.553743	0.70335	0.6426	0.719612	0.610255	0.71942	0.630368	0.769203	0.619428	0.874564	0.340696	0.696262	0.717145	0.738749	0.977057	0.713814	0.530236	0.808116	0.654674	0.633667	0.620442	0.824841	0.623818	0.567753	0.484652	0.717658	0.778269	0.750672	0.752326
TCGA-KK-A59V-01A-11R-A29R-07	0.768574	0.787065	0.745577	0.764664	0.670827	0.96267	0.766725	0.951626	0.708862	0.939219	0.613836	0.874709	0.784788	0.474542	0.990207	0.767488	0.57445	0.865784	0.739625	0.794264	0.81182	0.96352	0.79085	0.712022	0.740622	0.846086	0.819772	0.824368	0.75306
TCGA-V1-A9OF-01A-11R-A41O-07	0.553217	0.684599	0.596755	0.574256	0.581609	0.741075	0.586399	0.689145	0.580009	0.869507	0.529884	0.619525	0.735175	0.684481	0.961234	0.704253	0.540368	0.783631	0.628704	0.586537	0.551595	0.822377	0.503955	0.483136	0.496814	0.659186	0.763567	0.725267	0.704493
TCGA-KK-A7B3-01A-11R-A33R-07	0.647713	0.703416	0.635335	0.590969	0.627748	0.78611	0.65637	0.823121	0.656182	0.878859	0.645131	0.705254	0.803797	0.759749	0.975933	0.711565	0.527253	0.826118	0.653275	0.640336	0.659104	0.887169	0.518711	0.512113	0.543354	0.730192	0.78454	0.745256	0.763412
TCGA-VN-A88O-01A-11R-A352-07	0.638587	0.695313	0.616124	0.616878	0.616078	0.768161	0.630179	0.764188	0.578933	0.846169	0.393314	0.72447	0.734367	0.654776	0.991571	0.728893	0.51713	0.843235	0.637041	0.615452	0.60857	0.816925	0.600776	0.544571	0.510701	0.688634	0.766074	0.824851	0.693995
TCGA-HC-A6HY-01A-11R-A31N-07	0.579858	0.594593	0.57957	0.573978	0.598111	0.744805	0.59689	0.764162	0.595308	0.866655	0.564587	0.677158	0.706386	0.732895	0.97948	0.704948	0.536074	0.798587	0.64214	0.566921	0.581762	0.744652	0.547305	0.512275	0.486765	0.659206	0.754628	0.737962	0.710258
TCGA-KC-A4BR-01A-32R-A32Y-07	0.653206	0.704426	0.591319	0.563994	0.626877	0.708647	0.6002	0.694658	0.552492	0.847916	0.373576	0.663609	0.711969	0.803332	0.980349	0.720904	0.546265	0.809716	0.640459	0.565919	0.588378	0.747465	0.495451	0.544767	0.449241	0.657189	0.779019	0.74172	0.790659
TCGA-YL-A9WJ-01A-11R-A37L-07	0.696319	0.696514	0.666245	0.615609	0.65609	0.744478	0.663482	0.758702	0.659025	0.903689	0.622655	0.698817	0.779228	0.750309	0.984358	0.743724	0.562404	0.837101	0.654454	0.637992	0.653976	0.879122	0.53583	0.58271	0.60837	0.718996	0.795919	0.742428	0.82056
TCGA-VN-A88N-01A-11R-A36G-07	0.562475	0.626705	0.582984	0.584781	0.597906	0.740814	0.598316	0.725638	0.582562	0.853618	0.448407	0.66536	0.701833	0.621961	0.969926	0.677646	0.462599	0.784026	0.63979	0.568232	0.580368	0.744827	0.498146	0.510714	0.495055	0.65216	0.75403	0.731404	0.716456
TCGA-HC-8261-01A-11R-2263-07	0.596188	0.701004	0.62412	0.623065	0.621414	0.765588	0.636837	0.768733	0.58378	0.900907	0.562777	0.704182	0.77787	0.653179	0.984855	0.738824	0.55175	0.829921	0.684059	0.622329	0.62158	0.874891	0.505784	0.548516	0.568368	0.706332	0.777666	0.76909	0.742257
TCGA-J4-A67M-01A-11R-A30B-07	0.588117	0.710926	0.635664	0.667838	0.65201	0.777932	0.660605	0.808061	0.70156	0.901845	0.616904	0.71181	0.772628	0.746124	0.975459	0.754403	0.618149	0.818135	0.724288	0.649047	0.671079	0.883854	0.544131	0.561072	0.64491	0.735451	0.788691	0.742378	0.782546
TCGA-FC-A6HD-01A-11R-A31N-07	0.530058	0.638289	0.556353	0.634877	0.575917	0.690524	0.594374	0.705662	0.646785	0.856465	0.540595	0.658675	0.730564	0.745557	0.945585	0.647559	0.174253	0.764922	0.64031	0.571214	0.595482	0.753114	0.580825	0.506162	0.522614	0.657159	0.749304	0.660213	0.670219
TCGA-HC-A6AO-01A-11R-A30B-07	0.568326	0.688556	0.602171	0.623542	0.638318	0.692857	0.648206	0.776689	0.674998	0.894559	0.554302	0.704777	0.792629	0.780532	0.974298	0.748016	0.486283	0.81479	0.721055	0.63437	0.646592	0.863769	0.543019	0.610079	0.506659	0.710741	0.777569	0.745513	0.730822
TCGA-CH-5739-01A-11R-1580-07	0.60552	0.698399	0.660084	0.634552	0.633371	0.754618	0.653153	0.755234	0.631935	0.904644	0.535197	0.731097	0.752303	0.690482	0.990005	0.751443	0.405717	0.835858	0.670451	0.646497	0.651488	0.866757	0.587998	0.612789	0.551115	0.719486	0.793706	0.775898	0.801403
TCGA-G9-6379-01A-11R-A31N-07	0.618603	0.716411	0.655114	0.681043	0.647021	0.794026	0.68063	0.841973	0.763841	0.909647	0.576503	0.754516	0.742771	0.690127	0.987914	0.709984	0.472492	0.840074	0.718478	0.665542	0.698561	0.867934	0.649852	0.577688	0.583784	0.744125	0.786678	0.797546	0.734678
TCGA-G9-6343-01A-21R-1965-07	0.546876	0.667329	0.613894	0.614518	0.591068	0.712507	0.596913	0.729612	0.581744	0.818861	0.329254	0.65318	0.731475	0.735098	0.967395	0.6734	0.565362	0.793722	0.665631	0.573106	0.574152	0.778695	0.55417	0.513535	0.5041	0.657289	0.750211	0.735674	0.74564
TCGA-HC-8216-01A-11R-A29R-07	0.680397	0.714273	0.648627	0.616911	0.629592	0.783253	0.643417	0.808582	0.645195	0.901688	0.630349	0.736123	0.799743	0.679502	0.988898	0.720092	0.563914	0.839519	0.654977	0.631839	0.643871	0.869417	0.556156	0.602714	0.593606	0.711152	0.785322	0.792596	0.748598
TCGA-YL-A8SB-01A-31R-A37L-07	0.55304	0.677891	0.615478	0.635818	0.620408	0.728972	0.620066	0.729699	0.598735	0.884107	0.441098	0.658156	0.732197	0.674314	0.959302	0.71347	0.478666	0.802957	0.644751	0.582909	0.599948	0.822508	0.629438	0.517154	0.576815	0.698085	0.772158	0.745422	0.781458
TCGA-J4-AAU2-01A-11R-A41O-07	0.570184	0.673858	0.60245	0.651154	0.611395	0.750235	0.614252	0.744951	0.591397	0.851353	0.513294	0.707185	0.692922	0.686465	0.977825	0.713182	0.468598	0.804969	0.640214	0.606562	0.618884	0.791889	0.658765	0.556513	0.516598	0.690687	0.766156	0.757855	0.752158
TCGA-J9-A8CL-01A-11R-A352-07	0.572648	0.705045	0.668097	0.680824	0.625866	0.718504	0.650585	0.756727	0.710007	0.902676	0.629975	0.718261	0.759881	0.648767	0.97806	0.733922	0.414059	0.833487	0.654488	0.646306	0.659865	0.884814	0.698875	0.553246	0.539106	0.723776	0.783076	0.786191	0.753385
TCGA-KK-A8I4-01A-11R-A36G-07	0.628872	0.731683	0.681908	0.733441	0.672073	0.858535	0.704328	0.860514	0.732492	0.925121	0.646777	0.788903	0.783834	0.752702	0.993426	0.755504	0.56582	0.857731	0.727232	0.691062	0.722075	0.917265	0.714882	0.617659	0.671602	0.790504	0.815886	0.784283	0.844017
TCGA-V1-A9OA-01A-11R-A41O-07	0.588314	0.669361	0.614966	0.582186	0.615214	0.742646	0.616483	0.715373	0.593188	0.885442	0.533211	0.652916	0.737904	0.581344	0.984359	0.716142	0.559983	0.821398	0.642302	0.609703	0.595602	0.853061	0.529507	0.481642	0.506592	0.683102	0.792176	0.750766	0.771231
TCGA-KK-A8IF-01A-11R-A36G-07	0.547458	0.632232	0.615254	0.61348	0.57223	0.617292	0.562208	0.654068	0.319718	0.841492	0.210077	0.607693	0.672023	0.591807	0.969745	0.672322	0.173163	0.78674	0.634723	0.535174	0.537087	0.754379	0.482084	0.500934	0.467307	0.60086	0.758423	0.787087	0.717933
TCGA-KK-A7B1-01A-11R-A32O-07	0.544997	0.647395	0.576974	0.557302	0.614979	0.714295	0.59067	0.715084	0.622447	0.876079	0.552829	0.624052	0.709748	0.749524	0.973421	0.718242	0.555382	0.803389	0.619544	0.55696	0.57909	0.77357	0.463545	0.475813	0.548344	0.669985	0.767343	0.730347	0.763534
TCGA-VP-AA1N-01A-31R-A41O-07	0.736403	0.699104	0.680233	0.631457	0.640277	0.768685	0.660649	0.804532	0.649252	0.891357	0.563565	0.738533	0.784164	0.664267	0.975501	0.719533	0.598526	0.832897	0.68242	0.628609	0.643998	0.872885	0.565705	0.574431	0.563675	0.711089	0.781571	0.759706	0.749574
TCGA-XK-AAIW-01A-11R-A41O-07	0.543663	0.706432	0.639183	0.638264	0.601801	0.87777	0.673965	0.884406	0.576943	0.870028	0.428223	0.784094	0.722636	0.371754	0.967636	0.673498	0.54541	0.803882	0.674589	0.702541	0.691638	0.852625	0.729469	0.611399	0.590407	0.739481	0.791051	0.702177	0.672579
TCGA-ZG-A9L5-01A-12R-A41O-07	0.557575	0.679244	0.57062	0.559316	0.581385	0.682215	0.598443	0.692257	0.548555	0.834007	0.218922	0.62132	0.727138	0.671856	0.954484	0.652716	0.437227	0.783301	0.619689	0.611751	0.587042	0.800176	0.48898	0.538578	0.492263	0.662388	0.759117	0.714487	0.686738
TCGA-G9-7522-01A-11R-2263-07	0.600865	0.672869	0.637681	0.614332	0.634626	0.765632	0.641911	0.766268	0.628826	0.865229	0.600449	0.702771	0.77301	0.737752	0.982526	0.717231	0.548161	0.824381	0.666882	0.622274	0.626136	0.810644	0.54985	0.558271	0.508166	0.699646	0.790734	0.749632	0.761445
TCGA-J4-A67N-01A-11R-A30B-07	0.66317	0.714464	0.604444	0.554185	0.617103	0.740814	0.639506	0.76763	0.669202	0.885987	0.579024	0.695214	0.79735	0.687764	0.980423	0.666143	0.485661	0.824109	0.699329	0.631759	0.630105	0.834393	0.512523	0.572516	0.475394	0.689669	0.771672	0.754481	0.683689
TCGA-HC-A6AL-01A-11R-A30B-07	0.661117	0.701679	0.597971	0.655373	0.632075	0.705506	0.63322	0.742823	0.729972	0.909676	0.544291	0.707603	0.780289	0.71978	0.983732	0.721487	0.487134	0.83155	0.700753	0.637392	0.657347	0.863769	0.600791	0.530317	0.56289	0.721875	0.777483	0.810181	0.737935
TCGA-EJ-8469-01A-11R-2403-07	0.578795	0.663612	0.580779	0.629939	0.600193	0.711089	0.611883	0.674859	0.581905	0.865904	0.572174	0.686406	0.762241	0.640926	0.960824	0.731178	0.192257	0.800275	0.590992	0.60416	0.61371	0.796316	0.609491	0.495497	0.513907	0.680216	0.785276	0.688484	0.738227
TCGA-EJ-A46D-01A-21R-A32Y-07	0.581822	0.631438	0.568408	0.558305	0.588846	0.7474	0.585648	0.727215	0.381401	0.860777	0.415157	0.619218	0.681427	0.695255	0.970512	0.71296	0.543639	0.773026	0.618792	0.580359	0.575444	0.791474	0.440825	0.482482	0.562616	0.660368	0.773289	0.696968	0.718715
TCGA-G9-6367-01A-11R-1789-07	0.609016	0.693329	0.618777	0.638667	0.614518	0.745873	0.634421	0.765552	0.475986	0.878262	0.590991	0.726239	0.696197	0.745477	0.988949	0.682285	0.61144	0.813912	0.65121	0.62055	0.601104	0.787789	0.600424	0.557065	0.60019	0.684082	0.784392	0.752067	0.753172
TCGA-VP-A87E-01A-31R-A352-07	0.637177	0.726486	0.664197	0.683883	0.666292	0.829683	0.674268	0.853885	0.705053	0.91369	0.576961	0.783814	0.752631	0.701166	0.994139	0.78106	0.550733	0.85093	0.689716	0.682284	0.700232	0.883506	0.662307	0.666841	0.597026	0.764829	0.808999	0.762217	0.790066
TCGA-HC-A4ZV-01A-11R-A26U-07	0.590369	0.718908	0.643856	0.748352	0.628704	0.794244	0.665173	0.788627	0.609236	0.903415	0.545537	0.740082	0.770308	0.525828	0.981037	0.741967	0.538224	0.828388	0.70132	0.648579	0.674903	0.901061	0.719106	0.551359	0.487394	0.75227	0.784911	0.795892	0.698329
TCGA-G9-6373-01A-11R-1789-07	0.611372	0.685862	0.649549	0.655558	0.636093	0.737717	0.638608	0.760938	0.698567	0.890219	0.540468	0.714541	0.700814	0.631039	0.983278	0.713939	0.558197	0.828006	0.63983	0.620988	0.648915	0.855962	0.636342	0.52643	0.604718	0.710776	0.767573	0.741079	0.756955
TCGA-HC-8258-01B-05R-2302-07	0.722094	0.715766	0.613099	0.650803	0.607318	0.790777	0.628972	0.832137	0.658404	0.878556	0.528804	0.712789	0.686075	0.654742	0.979159	0.759496	0.476409	0.846831	0.560777	0.702355	0.63624	0.966944	0.340713	0.65509	0.614684	0.77345	0.775283	0.857166	0.802838
TCGA-G9-6370-01A-11R-1789-07	0.706745	0.733945	0.651957	0.668771	0.645189	0.781661	0.651453	0.76084	0.662672	0.892799	0.666154	0.708529	0.736796	0.728406	0.979875	0.713472	0.600848	0.838042	0.676237	0.638784	0.603489	0.827153	0.612794	0.548128	0.600725	0.710547	0.796068	0.749177	0.808011
TCGA-VP-A87J-01A-11R-A352-07	0.629163	0.612803	0.601475	0.602043	0.618758	0.674189	0.607287	0.680263	0.559162	0.843693	0.31831	0.652062	0.730965	0.567365	0.993309	0.720238	0.467872	0.815903	0.634455	0.582342	0.595952	0.794506	0.49903	0.463244	0.479436	0.659076	0.774098	0.764697	0.735069
TCGA-CH-5763-01A-11R-1580-07	0.628433	0.684373	0.616693	0.604924	0.646022	0.770081	0.628506	0.724561	0.597034	0.868779	0.493624	0.682221	0.743933	0.68688	0.983356	0.72254	0.612627	0.840592	0.645124	0.607171	0.60951	0.840652	0.560615	0.564222	0.508222	0.690485	0.79906	0.732235	0.788947
TCGA-ZG-A9NI-01A-11R-A41O-07	0.608947	0.689095	0.614081	0.588454	0.627372	0.694602	0.624536	0.679268	0.544466	0.874833	0.474272	0.650867	0.747534	0.765914	0.974775	0.695235	0.205405	0.808281	0.662812	0.60089	0.603471	0.811625	0.521276	0.553492	0.483054	0.678481	0.765615	0.742971	0.757405
TCGA-KK-A6E4-01A-11R-A30B-07	0.571649	0.625876	0.595908	0.610367	0.600997	0.700883	0.607659	0.731007	0.624683	0.87954	0.332909	0.710321	0.685438	0.615657	0.979027	0.69839	0.420135	0.798406	0.648633	0.597868	0.590493	0.75488	0.624308	0.586334	0.524244	0.670729	0.762041	0.745117	0.708716
TCGA-EJ-A7NF-01A-11R-A33R-07	0.568206	0.611944	0.580587	0.54634	0.576813	0.698266	0.587289	0.71129	0.425604	0.859577	0.523587	0.64972	0.717882	0.617215	0.979174	0.706105	0.504389	0.783324	0.61518	0.571555	0.584407	0.752394	0.478648	0.503503	0.552624	0.650021	0.766925	0.686379	0.695924
TCGA-KC-A4BN-01A-61R-A250-07	0.583997	0.65768	0.607303	0.598033	0.603608	0.739287	0.605032	0.71373	0.511372	0.865112	0.520632	0.671424	0.711765	0.621838	0.99147	0.694291	0.490322	0.806035	0.643953	0.580094	0.583933	0.736692	0.548261	0.513092	0.49584	0.644516	0.775464	0.749618	0.746524
TCGA-J4-A83M-01A-11R-A352-07	0.58041	0.637551	0.60301	0.595858	0.623885	0.771324	0.630395	0.751682	0.640651	0.889126	0.563978	0.713344	0.738737	0.67794	0.993294	0.716967	0.529189	0.819053	0.645478	0.621151	0.629316	0.818626	0.510052	0.561808	0.56543	0.693932	0.779998	0.747818	0.741821
TCGA-EJ-5517-01A-01R-1580-07	0.608303	0.702169	0.652223	0.725067	0.634585	0.770626	0.65799	0.793402	0.667208	0.882162	0.584221	0.726278	0.747028	0.738592	0.971944	0.754511	0.507955	0.835692	0.649881	0.657875	0.658584	0.856572	0.692606	0.558408	0.627847	0.738568	0.796394	0.780743	0.7798
TCGA-CH-5754-01A-11R-1580-07	0.727667	0.750762	0.679796	0.69348	0.660618	0.83701	0.706828	0.843678	0.710266	0.911781	0.611353	0.809455	0.771346	0.638543	0.999026	0.751606	0.543169	0.881602	0.718219	0.695537	0.732169	0.919031	0.700118	0.675557	0.593905	0.768876	0.812878	0.876199	0.786279
TCGA-EJ-A46H-01A-31R-A26U-07	0.618238	0.713592	0.639201	0.627185	0.660149	0.819302	0.653516	0.792007	0.652001	0.885596	0.580509	0.66399	0.672829	0.689533	0.975038	0.725621	0.667212	0.849597	0.638663	0.632724	0.643354	0.871838	0.533097	0.545041	0.535935	0.74522	0.800759	0.760213	0.856077
TCGA-2A-AAYF-01A-11R-A41O-07	0.619545	0.674543	0.630599	0.58565	0.604787	0.698179	0.593161	0.705503	0.6159	0.838239	0.457334	0.613622	0.710028	0.673562	0.972972	0.731154	0.487889	0.814181	0.611391	0.552954	0.584917	0.771978	0.440374	0.52796	0.485363	0.656567	0.766243	0.770141	0.752991
TCGA-YL-A8HK-01A-11R-A36G-07	0.637397	0.670835	0.628126	0.645954	0.629403	0.743365	0.635051	0.728215	0.665862	0.893351	0.610591	0.717844	0.757576	0.699814	0.982852	0.703136	0.529973	0.823672	0.652092	0.622264	0.648588	0.832997	0.626026	0.517116	0.540634	0.708907	0.790784	0.723066	0.776723
TCGA-2A-A8VX-01A-11R-A37L-07	0.539376	0.588529	0.579165	0.57743	0.570889	0.633757	0.572941	0.657177	0.539985	0.786798	0.2502	0.560463	0.586462	0.648807	0.94118	0.629237	0.447278	0.767384	0.532298	0.564825	0.533876	0.703892	0.48129	0.446774	0.401134	0.594805	0.75266	0.749923	0.724325
TCGA-HC-A48F-01A-11R-A250-07	0.504742	0.604547	0.552508	0.498905	0.569448	0.577033	0.553718	0.617002	0.576154	0.795785	0.479834	0.553526	0.704245	0.695066	0.957118	0.683242	0.208681	0.77911	0.558533	0.512349	0.516276	0.764498	0.394881	0.441763	0.452692	0.60139	0.744654	0.696047	0.685755
TCGA-FC-A66V-01A-21R-A30B-07	0.625133	0.629442	0.59176	0.594297	0.601844	0.745481	0.602288	0.726166	0.599644	0.880993	0.606304	0.6874	0.757516	0.591902	0.977081	0.658548	0.617765	0.810686	0.692143	0.575235	0.568131	0.802815	0.551085	0.499146	0.517809	0.663163	0.766201	0.773527	0.69489
TCGA-HC-7736-01A-11R-2118-07	0.638267	0.703954	0.636422	0.61047	0.642318	0.742079	0.651575	0.742109	0.686099	0.867942	0.66365	0.699274	0.782807	0.733096	0.98435	0.742119	0.506824	0.825037	0.676827	0.631022	0.640076	0.866233	0.544013	0.562121	0.595978	0.716754	0.792147	0.730067	0.785294
TCGA-V1-A9O9-01A-11R-A41O-07	0.724614	0.719752	0.661399	0.764381	0.656013	0.82844	0.694468	0.848749	0.728097	0.932167	0.714443	0.796648	0.770544	0.646885	0.996512	0.771866	0.60401	0.846357	0.679451	0.689432	0.741507	0.929063	0.756454	0.636491	0.644392	0.80185	0.819176	0.779309	0.762921
TCGA-CH-5789-01A-11R-1580-07	0.729771	0.663693	0.651163	0.62323	0.640367	0.751827	0.624819	0.724281	0.577237	0.873521	0.569042	0.650704	0.760119	0.766489	0.977625	0.7752	0.583806	0.819895	0.664802	0.621074	0.612598	0.823489	0.502082	0.592202	0.57431	0.706387	0.802354	0.737148	0.796456
TCGA-HC-A8D1-01A-11R-A36G-07	0.621155	0.692987	0.639835	0.623084	0.637946	0.785128	0.650544	0.769129	0.601162	0.905913	0.534468	0.725169	0.731072	0.686619	0.990126	0.711185	0.546012	0.827212	0.675694	0.63414	0.645262	0.838384	0.553155	0.553006	0.586307	0.714786	0.799349	0.737036	0.788334
TCGA-EJ-8468-01A-21R-2403-07	0.691846	0.712683	0.661101	0.628871	0.643382	0.755011	0.661276	0.77747	0.662666	0.898611	0.573832	0.697087	0.774807	0.76817	0.979878	0.762191	0.52855	0.836972	0.65172	0.634191	0.658236	0.878293	0.554429	0.563223	0.563062	0.729938	0.792695	0.756578	0.778547
TCGA-V1-A9O5-06A-11R-A41O-07	0.655917	0.71702	0.670825	0.750324	0.628948	0.774922	0.67704	0.76256	0.676231	0.883339	0.598883	0.728879	0.7752	0.62522	0.978947	0.71673	0.525636	0.846208	0.734022	0.663547	0.700235	0.907516	0.670209	0.555708	0.534619	0.75588	0.795015	0.807059	0.746877
TCGA-V1-A9ZK-01A-11R-A41O-07	0.561568	0.684614	0.620563	0.600896	0.611363	0.737281	0.612873	0.739007	0.591017	0.865789	0.37033	0.643062	0.721004	0.645444	0.971207	0.710777	0.48555	0.808552	0.67289	0.588718	0.576386	0.799871	0.482025	0.5257	0.546441	0.675029	0.77893	0.753038	0.77521
TCGA-KC-A7FE-01A-12R-A33R-07	0.589596	0.70971	0.59561	0.610152	0.626357	0.681931	0.629475	0.743795	0.647593	0.891218	0.562402	0.684264	0.731102	0.752883	0.973489	0.711652	0.557453	0.816848	0.626451	0.601045	0.597948	0.816598	0.622391	0.565775	0.566768	0.691688	0.780559	0.769549	0.786639
TCGA-Y6-A9XI-01A-11R-A41O-07	0.622203	0.618648	0.573812	0.595378	0.598584	0.65816	0.59991	0.697571	0.608181	0.845481	0.617173	0.633039	0.732685	0.704514	0.969672	0.686442	0.418152	0.782796	0.618724	0.569472	0.573072	0.791562	0.519977	0.486956	0.486504	0.659339	0.762482	0.709359	0.719237
TCGA-HC-7210-01A-11R-2118-07	0.626536	0.727599	0.684811	0.69698	0.650735	0.791038	0.672023	0.785935	0.690211	0.864849	0.617389	0.737836	0.788072	0.706468	0.977527	0.753728	0.562184	0.837021	0.686311	0.671838	0.661955	0.892185	0.616112	0.57463	0.553994	0.739443	0.797301	0.755735	0.81171
TCGA-G9-6336-01A-11R-1789-07	0.592479	0.678661	0.615989	0.588743	0.615626	0.739636	0.6111	0.714584	0.590562	0.879837	0.645148	0.662369	0.749241	0.581408	0.976045	0.685552	0.620515	0.817101	0.662339	0.592699	0.571344	0.789534	0.537143	0.545234	0.514067	0.666307	0.783809	0.725712	0.741573
TCGA-KK-A6E2-01A-11R-A311-07	0.582235	0.638968	0.588016	0.643257	0.596299	0.726791	0.612741	0.725722	0.670833	0.825597	0.582543	0.70584	0.715152	0.631893	0.967707	0.691943	0.428748	0.790865	0.621572	0.592527	0.636647	0.79841	0.65941	0.519495	0.58276	0.696599	0.776035	0.681457	0.711267
TCGA-KK-A5A1-01A-11R-A29R-07	0.583116	0.72067	0.625675	0.627422	0.613068	0.74101	0.644063	0.757999	0.673194	0.882915	0.403573	0.683206	0.750407	0.660529	0.964952	0.743691	0.451526	0.80729	0.63921	0.643928	0.650365	0.871402	0.548805	0.542429	0.546434	0.69983	0.77643	0.717388	0.701447
TCGA-EJ-A7NK-01A-12R-A352-07	0.576324	0.637273	0.570731	0.560898	0.600931	0.71942	0.583884	0.693168	0.542665	0.871514	0.504511	0.656621	0.709617	0.622788	0.980146	0.68538	0.528231	0.822878	0.647376	0.571209	0.545051	0.758282	0.4551	0.527782	0.569921	0.657403	0.775312	0.791035	0.737546
TCGA-2A-AAYO-01A-11R-A41O-07	0.615412	0.737955	0.646009	0.781998	0.647651	0.771215	0.671125	0.804503	0.704009	0.904467	0.573568	0.764662	0.767762	0.852739	0.988958	0.763714	0.483577	0.859599	0.667884	0.680573	0.704017	0.910068	0.741969	0.640828	0.597778	0.77612	0.795159	0.832182	0.766431
TCGA-V1-A9ZI-01A-11R-A41O-07	0.548255	0.689697	0.577503	0.619957	0.601875	0.726769	0.603681	0.772203	0.6216	0.892552	0.483246	0.638393	0.793206	0.641536	0.964072	0.724575	0.555302	0.806887	0.688514	0.598289	0.602806	0.869374	0.363822	0.475413	0.511087	0.695506	0.767645	0.752873	0.767063
TCGA-G9-A9S4-01A-11R-A41O-07	0.55681	0.601857	0.576711	0.554638	0.582894	0.673426	0.586338	0.683085	0.405315	0.846873	0.475958	0.633255	0.707752	0.382267	0.957153	0.676953	0.467695	0.766593	0.645036	0.559563	0.566488	0.751129	0.482715	0.498095	0.536109	0.632687	0.755188	0.707455	0.720293
TCGA-KK-A7B0-01A-11R-A32O-07	0.599398	0.731057	0.670718	0.689691	0.65214	0.760136	0.682991	0.82992	0.762735	0.918775	0.680709	0.752998	0.802069	0.767144	0.976522	0.74641	0.504657	0.830045	0.720821	0.663054	0.719812	0.896372	0.685311	0.593004	0.684657	0.758613	0.778564	0.741683	0.762696
TCGA-J4-8198-01A-11R-2263-07	0.553956	0.674669	0.596008	0.609662	0.592855	0.685159	0.608333	0.715477	0.603741	0.829989	0.489811	0.646679	0.703501	0.723326	0.970604	0.698219	0.493755	0.795947	0.589428	0.586258	0.584248	0.79154	0.498967	0.499116	0.51837	0.671322	0.778375	0.718985	0.749047
TCGA-HC-7819-01A-11R-2118-07	0.572272	0.631058	0.606318	0.577546	0.586555	0.68843	0.590369	0.68617	0.554419	0.837199	0.548903	0.651832	0.730165	0.65723	0.977961	0.711657	0.496324	0.799534	0.613171	0.55016	0.569332	0.768052	0.493573	0.531971	0.527458	0.65027	0.771502	0.735911	0.746204
TCGA-HC-8259-01A-11R-2263-07	0.548075	0.594226	0.579646	0.561279	0.576287	0.657877	0.569569	0.661921	0.536919	0.853479	0.501092	0.629907	0.709105	0.536346	0.984539	0.683835	0.407056	0.790217	0.588573	0.557727	0.550683	0.74016	0.449902	0.531067	0.51517	0.632923	0.757889	0.741671	0.716986
TCGA-EJ-5511-01A-01R-1580-07	0.56455	0.658936	0.583103	0.597379	0.603119	0.696717	0.597727	0.703979	0.59579	0.862676	0.554667	0.638823	0.739869	0.650098	0.984547	0.723676	0.562631	0.79783	0.632626	0.584879	0.574582	0.794135	0.486258	0.486785	0.510528	0.668656	0.782206	0.722529	0.774204
TCGA-EJ-5495-01A-01R-1580-07	0.600404	0.734643	0.661501	0.67727	0.651234	0.79649	0.676365	0.794425	0.714256	0.897989	0.65603	0.763318	0.792031	0.739706	0.9854	0.747329	0.610961	0.848944	0.670943	0.67436	0.688286	0.893188	0.656232	0.615934	0.57669	0.754306	0.818772	0.763406	0.828156
TCGA-ZG-A9L2-01A-31R-A41O-07	0.619746	0.724738	0.661288	0.75804	0.655932	0.759852	0.675908	0.809008	0.709387	0.906724	0.657487	0.756458	0.733807	0.753966	0.981787	0.739554	0.511861	0.841336	0.678557	0.661951	0.706963	0.885599	0.753617	0.644436	0.621273	0.772839	0.800585	0.854197	0.809384
TCGA-EJ-A7NJ-01A-22R-A352-07	0.623055	0.680164	0.629822	0.680083	0.61871	0.815311	0.651228	0.765173	0.582003	0.887951	0.526255	0.745214	0.708347	0.534027	0.993765	0.706618	0.525054	0.852532	0.691804	0.643892	0.649019	0.825408	0.653834	0.603723	0.567031	0.722516	0.794421	0.861178	0.703672
TCGA-G9-6353-01A-11R-1965-07	0.612217	0.635619	0.595174	0.568403	0.591223	0.733901	0.593755	0.684008	0.557834	0.869005	0.559271	0.630843	0.700696	0.722279	0.97373	0.678597	0.546688	0.780886	0.634349	0.561171	0.553435	0.743431	0.495447	0.493402	0.539089	0.650594	0.774098	0.733909	0.758693
TCGA-HC-7821-01A-12R-2118-07	0.587162	0.743307	0.681171	0.700865	0.622631	0.724937	0.668955	0.737754	0.552838	0.896688	0.484402	0.735004	0.771284	0.549624	0.984176	0.753874	0.490976	0.838111	0.688726	0.658427	0.673019	0.90466	0.658152	0.541581	0.515721	0.739484	0.791531	0.776291	0.755854
TCGA-V1-A9OX-01A-11R-A41O-07	0.606022	0.679096	0.624316	0.64473	0.62565	0.778499	0.641072	0.761457	0.606129	0.860114	0.597427	0.707207	0.76987	0.671478	0.978278	0.721828	0.588145	0.825089	0.667866	0.611499	0.635999	0.831318	0.578583	0.565565	0.633491	0.703876	0.782598	0.785192	0.757915
TCGA-EJ-7782-01A-11R-2118-07	0.688	0.664754	0.615914	0.597968	0.615205	0.642393	0.620333	0.672063	0.610226	0.878039	0.651819	0.656292	0.758269	0.711757	0.980068	0.727169	0.398527	0.804724	0.653187	0.601867	0.619582	0.903962	0.487867	0.533454	0.53996	0.68788	0.782661	0.728513	0.765002
TCGA-V1-A8MG-01A-11R-A36G-07	0.578246	0.682075	0.614002	0.598108	0.611381	0.789446	0.619114	0.813063	0.539417	0.871383	0.328363	0.699247	0.689217	0.629735	0.986878	0.705685	0.46858	0.826312	0.627012	0.598215	0.623851	0.812563	0.557507	0.564061	0.615795	0.698696	0.776526	0.781336	0.756549
TCGA-XK-AAJP-01A-11R-A41O-07	0.559982	0.672122	0.627037	0.56788	0.593648	0.677722	0.60807	0.709106	0.514734	0.895109	0.559012	0.644928	0.70555	0.60098	0.975579	0.719907	0.38573	0.810618	0.673883	0.584996	0.586486	0.845864	0.443892	0.489352	0.482507	0.666885	0.761139	0.738529	0.713077
TCGA-EJ-A46I-01A-12R-A26U-07	0.572224	0.665938	0.584642	0.602752	0.607169	0.753375	0.611652	0.723177	0.505	0.876071	0.593432	0.660012	0.690028	0.630231	0.980562	0.707262	0.528834	0.812759	0.640327	0.6039	0.595241	0.78587	0.48602	0.527545	0.513238	0.676919	0.778517	0.76574	0.765805
TCGA-G9-A9S7-01A-11R-A41O-07	0.671154	0.638995	0.590852	0.640061	0.602355	0.743562	0.613527	0.746662	0.577959	0.875476	0.623429	0.706119	0.737106	0.62906	0.97416	0.689156	0.548523	0.808692	0.622819	0.599412	0.63061	0.787265	0.649796	0.480808	0.562721	0.68045	0.770136	0.729683	0.694298
TCGA-HC-A76W-01A-11R-A33R-07	0.592167	0.696869	0.650406	0.570609	0.626023	0.678551	0.637008	0.742062	0.640446	0.873899	0.59807	0.629344	0.780847	0.667221	0.967908	0.711824	0.530581	0.831104	0.642756	0.597454	0.596893	0.843378	0.499059	0.508829	0.545192	0.679051	0.784391	0.762046	0.782986
TCGA-EJ-AB20-01A-12R-A41O-07	0.624153	0.735844	0.631658	0.623505	0.635826	0.839693	0.666705	0.848441	0.624344	0.890303	0.562351	0.733031	0.673838	0.712238	0.96898	0.70655	0.493189	0.828134	0.658892	0.664131	0.654765	0.825299	0.713445	0.576816	0.670548	0.734289	0.791213	0.790551	0.766019
TCGA-V1-A8X3-01A-11R-A37L-07	0.555975	0.662241	0.612045	0.610714	0.610799	0.727838	0.625437	0.739562	0.609683	0.866844	0.473895	0.679415	0.729689	0.714554	0.990222	0.6909	0.441441	0.816072	0.607994	0.61229	0.60701	0.810644	0.56744	0.595723	0.540216	0.690764	0.777229	0.764011	0.737279
TCGA-HC-A8CY-01A-11R-A36G-07	0.600824	0.702923	0.610413	0.69977	0.630728	0.780614	0.6493	0.796829	0.651573	0.893226	0.565891	0.760185	0.760343	0.684115	0.992257	0.719235	0.481341	0.843902	0.684644	0.655935	0.674722	0.864838	0.665577	0.619363	0.543338	0.736994	0.785307	0.841056	0.707604
TCGA-VN-A88I-01A-11R-A352-07	0.653731	0.716951	0.637122	0.667553	0.650744	0.779698	0.649594	0.812818	0.650184	0.893528	0.601059	0.692436	0.718462	0.808344	0.975936	0.71566	0.568702	0.820441	0.63896	0.618833	0.651143	0.847151	0.601177	0.542492	0.60139	0.734896	0.791562	0.752951	0.838227
TCGA-HC-7740-01A-11R-2118-07	0.631237	0.71435	0.627848	0.596633	0.648043	0.782729	0.636857	0.762943	0.596422	0.882109	0.582095	0.682627	0.731609	0.673806	0.981358	0.743112	0.533546	0.851305	0.655937	0.617173	0.626233	0.843029	0.545857	0.572533	0.530372	0.711702	0.800758	0.799639	0.82654
TCGA-KK-A6E7-01A-11R-A31N-07	0.538388	0.644725	0.568465	0.59628	0.598094	0.597555	0.597872	0.690501	0.579603	0.859065	0.274702	0.608754	0.742828	0.696921	0.957353	0.671993	0.519245	0.788038	0.635765	0.547075	0.548649	0.779305	0.410964	0.444489	0.474096	0.632986	0.762485	0.762658	0.740793
TCGA-KK-A7B4-01A-11R-A32O-07	0.574589	0.657439	0.629269	0.648163	0.606902	0.758042	0.637284	0.776148	0.633875	0.892259	0.592397	0.723086	0.727555	0.619303	0.982275	0.709513	0.474735	0.817147	0.640049	0.621815	0.65239	0.859211	0.584438	0.5405	0.54697	0.719734	0.780806	0.72548	0.713954
TCGA-YL-A9WX-01A-21R-A41O-07	0.628972	0.683535	0.667766	0.707591	0.647294	0.795945	0.649778	0.756962	0.63216	0.890159	0.60777	0.731284	0.760653	0.75018	0.983554	0.736857	0.536559	0.831862	0.679272	0.643684	0.645348	0.846519	0.661443	0.575034	0.559138	0.737587	0.80015	0.757582	0.792232
TCGA-CH-5744-01A-11R-1580-07	0.657745	0.650238	0.64009	0.585724	0.634328	0.721426	0.640806	0.727775	0.63104	0.884409	0.526614	0.68992	0.764097	0.687552	0.986387	0.732701	0.458954	0.818162	0.672777	0.606456	0.632321	0.836901	0.522834	0.598404	0.596009	0.69119	0.784991	0.728899	0.761638
TCGA-J4-AATZ-01A-11R-A41O-07	0.646418	0.688818	0.601918	0.594433	0.602863	0.71713	0.615958	0.705824	0.343614	0.860374	0.513082	0.671184	0.726896	0.581428	0.98144	0.707147	0.474288	0.818493	0.636763	0.599511	0.576198	0.791365	0.53678	0.501561	0.53553	0.659057	0.777148	0.769256	0.750839
TCGA-HC-8266-01A-11R-2263-07	0.661775	0.789987	0.705479	0.731097	0.683087	0.923589	0.733373	0.906108	0.708195	0.938379	0.690384	0.815693	0.783352	0.671579	0.998367	0.780809	0.61139	0.876293	0.707325	0.742369	0.751351	0.953314	0.752153	0.644525	0.674064	0.822445	0.827636	0.828235	0.815419
TCGA-EJ-7781-01A-11R-2118-07	0.579667	0.698635	0.642811	0.673656	0.637378	0.759111	0.652988	0.731105	0.645349	0.881818	0.612407	0.684858	0.758858	0.730148	0.978085	0.761642	0.496211	0.822281	0.662596	0.635043	0.65575	0.865535	0.554526	0.592456	0.537647	0.724194	0.799677	0.752548	0.771699
TCGA-KK-A8I9-01A-11R-A36G-07	0.607713	0.760265	0.668872	0.629158	0.65712	0.774617	0.668917	0.768059	0.723656	0.902399	0.581671	0.705936	0.769345	0.758129	0.987859	0.737476	0.56252	0.866888	0.683645	0.628004	0.672555	0.824558	0.547548	0.57844	0.583519	0.712963	0.800962	0.840438	0.831024
TCGA-YL-A8SA-01A-21R-A37L-07	0.547975	0.606571	0.602682	0.566061	0.587797	0.610291	0.588526	0.690966	0.556364	0.832946	0.513998	0.660816	0.695733	0.605615	0.984688	0.691241	0.192734	0.815863	0.614656	0.567947	0.583104	0.753092	0.531889	0.473499	0.547299	0.638684	0.770711	0.742284	0.703002
TCGA-HC-A6AN-01A-11R-A30B-07	0.555849	0.672252	0.631693	0.605245	0.620844	0.699247	0.615711	0.763785	0.656236	0.887249	0.338445	0.657403	0.789279	0.685204	0.981206	0.718288	0.551485	0.808505	0.68843	0.583376	0.599147	0.809488	0.561493	0.542452	0.532577	0.677629	0.761168	0.74902	0.735
TCGA-HC-8262-01A-11R-2263-07	0.593712	0.651864	0.592	0.551639	0.600693	0.734729	0.601692	0.698434	0.553007	0.86491	0.524482	0.666182	0.713887	0.578995	0.980182	0.724269	0.553013	0.817907	0.628106	0.59098	0.583813	0.76489	0.514761	0.548313	0.512978	0.663299	0.779601	0.738356	0.733903
TCGA-EJ-A46B-01A-31R-A250-07	0.589874	0.641381	0.567024	0.587255	0.588854	0.711569	0.5793	0.68356	0.476373	0.8543	0.446707	0.629331	0.701528	0.689176	0.973317	0.686193	0.526964	0.79013	0.64394	0.555284	0.558911	0.757214	0.516993	0.527691	0.534107	0.645948	0.766871	0.741149	0.750301
TCGA-KK-A59Y-01A-11R-A26U-07	0.554716	0.566392	0.550822	0.623253	0.593757	0.676021	0.571526	0.68866	0.575096	0.841822	0.547445	0.666713	0.72266	0.646321	0.971647	0.678256	0.437198	0.786969	0.588884	0.555756	0.582742	0.742253	0.577371	0.49922	0.53972	0.656128	0.7632	0.71041	0.706574
TCGA-EJ-8470-01A-11R-2403-07	0.724104	0.758229	0.668085	0.728172	0.66266	0.848416	0.702847	0.848803	0.715577	0.942728	0.714199	0.798198	0.797618	0.598696	0.996882	0.787527	0.500767	0.870544	0.699156	0.714208	0.728353	0.932509	0.696716	0.668026	0.647944	0.786418	0.813089	0.798166	0.77117
TCGA-XK-AAIR-01A-11R-A41O-07	0.586977	0.682996	0.630196	0.645832	0.627274	0.778215	0.643855	0.782054	0.625663	0.901814	0.697698	0.698522	0.761893	0.77164	0.978936	0.706285	0.556242	0.821988	0.676526	0.634008	0.63261	0.847107	0.556013	0.517483	0.562747	0.716951	0.788788	0.746005	0.784182
TCGA-XJ-A9DI-01A-11R-A37L-07	0.625222	0.730908	0.646344	0.625243	0.642862	0.86414	0.674004	0.852875	0.673625	0.894477	0.630944	0.783597	0.789159	0.643083	0.990747	0.724436	0.616188	0.856642	0.689673	0.682609	0.684614	0.898401	0.627095	0.587072	0.656529	0.753518	0.802362	0.803252	0.803868
TCGA-J4-A67O-01A-11R-A30B-07	0.722392	0.713634	0.60707	0.635471	0.629974	0.689782	0.626391	0.74292	0.743156	0.888667	0.524087	0.705852	0.739864	0.801006	0.976204	0.692429	0.542167	0.825111	0.687961	0.61415	0.617303	0.727445	0.589528	0.566098	0.581969	0.683561	0.768923	0.817927	0.717043
TCGA-KC-A7F5-01A-11R-A33R-07	0.559955	0.567379	0.550705	0.518374	0.560708	0.597032	0.546623	0.648294	0.402359	0.806823	0.2342	0.61022	0.668095	0.477253	0.961835	0.637531	0.160505	0.779101	0.615339	0.521317	0.511883	0.698484	0.531239	0.509614	0.530769	0.586171	0.731493	0.740854	0.688552
TCGA-J4-A6M7-01A-11R-A31N-07	0.497739	0.625648	0.547594	0.566733	0.578067	0.656154	0.568734	0.677464	0.546745	0.847025	0.430361	0.618358	0.723269	0.65567	0.968125	0.681669	0.510264	0.776252	0.585818	0.554274	0.54692	0.749319	0.619784	0.419696	0.428077	0.632034	0.765086	0.692613	0.732028
TCGA-G9-6339-01A-12R-A311-07	0.597408	0.642135	0.633929	0.602408	0.626397	0.793176	0.63266	0.790256	0.559539	0.878617	0.521021	0.723185	0.673443	0.634998	0.986204	0.675215	0.575042	0.825042	0.655249	0.608931	0.616872	0.775467	0.595993	0.547042	0.576793	0.681317	0.784565	0.74747	0.729105
TCGA-XK-AAJU-01A-11R-A41O-07	0.601031	0.688314	0.606416	0.575363	0.609545	0.792172	0.627371	0.782019	0.602982	0.909606	0.612918	0.688052	0.738382	0.750192	0.985386	0.689823	0.607117	0.812444	0.664478	0.611503	0.603103	0.794484	0.512604	0.518195	0.553848	0.697045	0.7802	0.758772	0.760548
TCGA-EJ-5515-01A-01R-1580-07	0.588021	0.659857	0.59908	0.581761	0.593902	0.759765	0.590307	0.740453	0.548059	0.862057	0.480037	0.664339	0.688241	0.730782	0.978219	0.69649	0.569561	0.795887	0.617351	0.589773	0.553603	0.787942	0.47185	0.505264	0.47839	0.668254	0.779536	0.743891	0.733593
TCGA-J4-A6G3-01A-11R-A311-07	0.63214	0.718288	0.671439	0.679317	0.674058	0.811255	0.688472	0.809662	0.676602	0.923634	0.66718	0.757644	0.770174	0.70261	0.990144	0.767318	0.629019	0.850656	0.699708	0.67006	0.697755	0.902697	0.619418	0.626885	0.619812	0.756105	0.811124	0.753786	0.811532
TCGA-SU-A7E7-01A-22R-A33R-07	0.67893	0.686082	0.646164	0.648969	0.649587	0.776361	0.650984	0.773491	0.581773	0.90097	0.491747	0.741488	0.723635	0.717741	0.99117	0.721771	0.565528	0.845111	0.665844	0.631427	0.629883	0.842375	0.588492	0.599584	0.594655	0.720923	0.794097	0.781872	0.761001
TCGA-CH-5746-01A-11R-1580-07	0.576878	0.593807	0.61569	0.565701	0.60096	0.712398	0.596131	0.660416	0.450268	0.84729	0.517173	0.611387	0.71958	0.648395	0.972051	0.716076	0.554745	0.793409	0.610381	0.572933	0.568288	0.759329	0.452006	0.512316	0.565275	0.645872	0.782446	0.728713	0.744698
TCGA-HC-7209-01A-11R-2118-07	0.602745	0.665523	0.651283	0.624078	0.642307	0.758042	0.633713	0.745063	0.652559	0.875783	0.607503	0.696393	0.765556	0.690876	0.987627	0.75935	0.519544	0.840449	0.670276	0.603684	0.606425	0.815725	0.533257	0.564025	0.54017	0.690942	0.790112	0.772346	0.779097
TCGA-J4-A83J-01A-11R-A36G-07	0.625741	0.673667	0.635143	0.612517	0.635016	0.738393	0.644862	0.778564	0.636115	0.897352	0.514304	0.713835	0.762275	0.769775	0.981916	0.752512	0.455091	0.821277	0.658461	0.632079	0.647267	0.855525	0.584994	0.589339	0.604897	0.701865	0.780528	0.73758	0.716217
TCGA-KK-A8IA-01A-11R-A36G-07	0.629912	0.611466	0.572243	0.612465	0.588525	0.645446	0.586904	0.691778	0.565714	0.843077	0.468911	0.676434	0.734342	0.587636	0.982685	0.676875	0.538543	0.811245	0.611884	0.587287	0.548349	0.755098	0.561976	0.46501	0.501659	0.642585	0.757121	0.751402	0.714767
TCGA-EJ-7797-01A-11R-2263-07	0.577666	0.670417	0.614376	0.620704	0.622454	0.735253	0.629231	0.721423	0.611942	0.878623	0.528784	0.679777	0.72521	0.724122	0.982377	0.722022	0.538085	0.825716	0.643397	0.604821	0.607311	0.80879	0.541131	0.514953	0.522565	0.698892	0.788896	0.754086	0.752672
TCGA-KK-A7AW-01A-11R-A32O-07	0.699068	0.69747	0.613182	0.675418	0.621736	0.744827	0.659512	0.83852	0.721135	0.919662	0.601441	0.767508	0.766362	0.52595	0.989348	0.722413	0.510837	0.828761	0.742373	0.662758	0.68672	0.864118	0.618393	0.649541	0.597119	0.726534	0.768133	0.760791	0.657988
TCGA-2A-A8W3-01A-11R-A37L-07	0.578238	0.668799	0.63286	0.561306	0.603628	0.742711	0.620755	0.728699	0.622737	0.87333	0.533789	0.646043	0.710264	0.742683	0.972865	0.680714	0.568277	0.792007	0.625987	0.58321	0.57732	0.787854	0.463736	0.467733	0.534983	0.6712	0.766665	0.703261	0.762701
TCGA-EJ-7788-01A-11R-2118-07	0.570544	0.676549	0.628045	0.644976	0.609867	0.729626	0.618652	0.749925	0.634137	0.890197	0.640311	0.661927	0.731375	0.707036	0.981159	0.716941	0.4608	0.806384	0.648654	0.620718	0.61533	0.850095	0.576409	0.467412	0.528481	0.706462	0.78875	0.728921	0.78077
TCGA-G9-7525-01A-31R-2263-07	0.662381	0.655263	0.618223	0.53281	0.598946	0.692683	0.612189	0.717095	0.620209	0.878988	0.337049	0.620691	0.748007	0.505932	0.972978	0.722493	0.501889	0.80868	0.638232	0.601921	0.58312	0.804429	0.468577	0.462476	0.563161	0.656912	0.764117	0.723651	0.749086
TCGA-KK-A6DY-01A-12R-A311-07	0.700933	0.67374	0.643826	0.595099	0.63175	0.778782	0.642008	0.763486	0.534336	0.900968	0.624986	0.704637	0.774198	0.687259	0.984351	0.737031	0.543894	0.840777	0.62719	0.614783	0.614405	0.829225	0.545814	0.546886	0.575071	0.694955	0.790134	0.751053	0.754815
TCGA-HC-8257-01A-11R-2263-07	0.590838	0.681503	0.607782	0.616691	0.60958	0.761968	0.629556	0.781724	0.605634	0.87875	0.542726	0.714414	0.720507	0.628587	0.980263	0.718986	0.499663	0.815098	0.646235	0.613263	0.624799	0.833565	0.542043	0.608966	0.606627	0.705149	0.788209	0.755983	0.767283
TCGA-EJ-7321-01A-31R-2263-07	0.610309	0.695259	0.648029	0.699807	0.633715	0.766591	0.657174	0.781857	0.680246	0.898905	0.665977	0.753271	0.717364	0.622038	0.988776	0.757056	0.421423	0.83072	0.655339	0.658575	0.677695	0.857117	0.639581	0.589424	0.627724	0.738726	0.803579	0.76118	0.749171
TCGA-KK-A8IH-01A-11R-A36G-07	0.626477	0.653181	0.608511	0.681922	0.617867	0.685835	0.612624	0.709685	0.608594	0.90118	0.538764	0.702077	0.71692	0.616892	0.990545	0.739636	0.541555	0.827719	0.628533	0.595351	0.622578	0.884792	0.647627	0.463299	0.524209	0.691327	0.778352	0.727321	0.718439
TCGA-HI-7169-01A-11R-2118-07	0.550647	0.700066	0.571083	0.63901	0.589939	0.752503	0.592691	0.750729	0.56119	0.826164	0.295578	0.683304	0.691788	0.69507	0.963948	0.635188	0.577448	0.781268	0.657793	0.597257	0.55369	0.810142	0.713021	0.497204	0.508023	0.658417	0.753908	0.706517	0.710181
TCGA-YL-A8HM-01A-11R-A36G-07	0.65845	0.707894	0.668784	0.658127	0.616106	0.867411	0.660373	0.831122	0.646682	0.909062	0.543328	0.770548	0.752373	0.545614	0.993995	0.736276	0.452812	0.829969	0.683663	0.670931	0.672361	0.874368	0.641014	0.583795	0.587321	0.739843	0.782047	0.794617	0.708708
TCGA-EJ-7318-01B-11R-A32O-07	0.596245	0.699583	0.618582	0.607263	0.622407	0.740029	0.638934	0.765565	0.628415	0.899029	0.621725	0.708836	0.72492	0.720096	0.992952	0.710772	0.530394	0.837619	0.691519	0.644587	0.631817	0.842811	0.566927	0.558059	0.560934	0.700659	0.78254	0.788653	0.736363
TCGA-MG-AAMC-01A-11R-A41O-07	0.572443	0.590842	0.601161	0.541875	0.588962	0.712637	0.591113	0.702625	0.603001	0.859902	0.502642	0.661167	0.730705	0.581975	0.979471	0.676458	0.491673	0.796855	0.613837	0.569583	0.572925	0.723214	0.549874	0.500858	0.51183	0.631668	0.746056	0.695994	0.6793
TCGA-YL-A8SL-01B-21R-A37L-07	0.523691	0.569831	0.580168	0.573369	0.576986	0.647736	0.566109	0.638874	0.39594	0.814507	0.42112	0.616724	0.69809	0.569996	0.965741	0.665247	0.449624	0.777156	0.590881	0.544835	0.547824	0.744434	0.52285	0.451862	0.558815	0.633377	0.754731	0.687731	0.706285
TCGA-G9-6361-01A-21R-1965-07	0.572617	0.677514	0.581287	0.565266	0.599181	0.719747	0.585493	0.714514	0.587004	0.877688	0.513916	0.631013	0.73396	0.588653	0.981888	0.706739	0.554968	0.791567	0.592706	0.584654	0.561537	0.748207	0.502268	0.46441	0.498826	0.654438	0.771297	0.705136	0.795481
TCGA-KK-A8IM-01A-11R-A36G-07	0.613837	0.685648	0.619931	0.613889	0.622247	0.774115	0.646302	0.762019	0.590157	0.89337	0.495223	0.708962	0.756865	0.640935	0.989319	0.723254	0.507041	0.848634	0.671172	0.63427	0.649773	0.85341	0.546681	0.52091	0.561429	0.711919	0.794388	0.823433	0.752072
TCGA-EJ-A8FN-01A-11R-A352-07	0.539547	0.688327	0.622904	0.68471	0.631345	0.76175	0.63272	0.770425	0.643646	0.882848	0.546458	0.715936	0.777472	0.689599	0.984326	0.70492	0.523035	0.814571	0.645022	0.631237	0.646269	0.846192	0.607951	0.55919	0.578245	0.722901	0.783309	0.729003	0.774467
TCGA-YL-A8SP-01B-11R-A37L-07	0.476385	0.612234	0.552295	0.492462	0.558726	0.485111	0.544359	0.513994	0.385091	0.809918	0.177808	0.551483	0.684156	0.617575	0.940201	0.678695	0.250457	0.739701	0.588251	0.520656	0.516203	0.751195	0.355138	0.454051	0.422305	0.599758	0.747191	0.677023	0.710136
TCGA-KC-A4BV-01A-31R-A26U-07	0.630197	0.698516	0.645714	0.628769	0.622394	0.797799	0.659751	0.807884	0.610893	0.888791	0.609241	0.745064	0.697399	0.675196	0.993961	0.707986	0.55206	0.828671	0.654966	0.651347	0.663802	0.853388	0.632864	0.54976	0.554233	0.723313	0.791736	0.771121	0.7821
TCGA-V1-A8MF-01A-11R-A36G-07	0.672889	0.702921	0.634415	0.63645	0.638405	0.821134	0.656235	0.838085	0.701958	0.898974	0.570263	0.722446	0.746877	0.823456	0.985391	0.737198	0.55201	0.826119	0.666455	0.639401	0.656767	0.870813	0.574306	0.546981	0.632358	0.733943	0.786373	0.773898	0.765427
TCGA-XJ-A9DQ-01A-11R-A37L-07	0.574432	0.642538	0.546325	0.580496	0.582143	0.734489	0.580384	0.700499	0.525133	0.873477	0.488121	0.618331	0.680825	0.743847	0.968821	0.687898	0.523129	0.774718	0.630932	0.568509	0.564268	0.725068	0.492112	0.496632	0.541011	0.652876	0.765749	0.720782	0.762604
TCGA-EJ-7327-01A-11R-2118-07	0.663131	0.683784	0.608299	0.550325	0.614028	0.729277	0.618658	0.721626	0.62349	0.884263	0.4527	0.652535	0.75612	0.651042	0.981675	0.723132	0.472456	0.827912	0.640203	0.597344	0.608218	0.876505	0.500336	0.533578	0.528614	0.694202	0.787459	0.758283	0.750192
TCGA-KC-A7FD-01A-11R-A33R-07	0.564649	0.624768	0.577056	0.600634	0.611216	0.701559	0.589908	0.696225	0.622999	0.829477	0.500815	0.640822	0.741403	0.659394	0.982952	0.7087	0.457592	0.809896	0.621527	0.576657	0.588498	0.758064	0.527933	0.485867	0.573844	0.652198	0.766174	0.743617	0.733409
TCGA-HC-7077-01A-11R-1965-07	0.551138	0.610394	0.565857	0.578865	0.578236	0.712834	0.589644	0.710394	0.544687	0.849418	0.331953	0.655956	0.72668	0.604019	0.987931	0.702808	0.222738	0.812357	0.637093	0.563635	0.575246	0.761772	0.503135	0.506031	0.479078	0.644573	0.767508	0.770503	0.718017
TCGA-G9-6354-01A-11R-A311-07	0.585606	0.62216	0.589003	0.579921	0.594382	0.709781	0.607755	0.736133	0.556535	0.868916	0.298447	0.697025	0.743116	0.637198	0.978402	0.683354	0.482484	0.800139	0.643793	0.592009	0.591027	0.770931	0.56885	0.550743	0.494727	0.652909	0.763025	0.737015	0.679272
TCGA-V1-A8WS-01A-11R-A37L-07	0.573884	0.626301	0.605931	0.6053	0.58409	0.701014	0.594317	0.7033	0.557894	0.82241	0.488281	0.636163	0.706013	0.637373	0.959462	0.698633	0.456538	0.780082	0.599378	0.571914	0.575438	0.762797	0.525419	0.487464	0.52085	0.653213	0.773625	0.713233	0.750532
TCGA-J4-A67Q-01A-21R-A30B-07	0.566263	0.68581	0.642559	0.660124	0.628487	0.669064	0.662992	0.766533	0.641607	0.882889	0.582934	0.686551	0.74266	0.817632	0.969847	0.71028	0.543843	0.800986	0.664163	0.639926	0.662633	0.825735	0.643925	0.524184	0.550344	0.715753	0.77326	0.726517	0.739913
TCGA-VN-A88Q-01A-11R-A352-07	0.557499	0.638494	0.578822	0.555254	0.60249	0.685879	0.590469	0.686372	0.56822	0.841176	0.457988	0.642525	0.762592	0.668102	0.972714	0.718822	0.42452	0.792442	0.630401	0.577889	0.584226	0.774966	0.488916	0.47484	0.570573	0.65535	0.771436	0.678611	0.719954
TCGA-CH-5794-01A-11R-1580-07	0.577497	0.659106	0.596934	0.556204	0.625951	0.713161	0.610143	0.693094	0.580141	0.855458	0.536345	0.652862	0.755879	0.660879	0.967001	0.711686	0.48115	0.808043	0.636326	0.578397	0.587509	0.825037	0.47021	0.500728	0.521158	0.662195	0.779796	0.727312	0.748159
TCGA-J4-A83L-01A-11R-A352-07	0.630839	0.679647	0.623006	0.582849	0.615235	0.672074	0.602372	0.672592	0.561965	0.83029	0.465751	0.658707	0.730417	0.715373	0.979377	0.737357	0.416142	0.815668	0.58752	0.584503	0.579168	0.765872	0.549863	0.528679	0.542714	0.645328	0.771817	0.74806	0.755715
TCGA-G9-6351-01A-21R-1965-07	0.574872	0.657664	0.582136	0.622944	0.593872	0.747378	0.588981	0.731051	0.533434	0.86627	0.565826	0.665039	0.644232	0.647763	0.980756	0.690201	0.512087	0.795778	0.620991	0.576254	0.563204	0.741795	0.54365	0.517438	0.486312	0.656976	0.778053	0.743468	0.73535
TCGA-J9-A8CK-01A-11R-A352-07	0.656263	0.646859	0.606215	0.560984	0.60684	0.702082	0.61188	0.712267	0.609584	0.89159	0.506655	0.627278	0.737485	0.64916	0.976855	0.68642	0.514152	0.811548	0.668602	0.594474	0.589409	0.822922	0.492945	0.493613	0.472781	0.665947	0.779504	0.768452	0.765674
TCGA-EJ-7791-01A-11R-2118-07	0.661101	0.698641	0.657073	0.636365	0.645947	0.74197	0.649182	0.750498	0.630147	0.874056	0.579346	0.689451	0.767907	0.76034	0.982942	0.737961	0.505409	0.832284	0.678043	0.630085	0.641861	0.851665	0.585272	0.55705	0.549317	0.715555	0.801547	0.76309	0.806645
TCGA-EJ-7328-01A-31R-2118-07	0.59862	0.740634	0.645615	0.699116	0.649505	0.815791	0.668	0.840217	0.671065	0.917906	0.62471	0.749717	0.766389	0.700186	0.98831	0.765533	0.541032	0.843863	0.67832	0.666255	0.691608	0.913645	0.673823	0.566746	0.616172	0.766686	0.810121	0.771144	0.820591
TCGA-HC-A6HX-01A-11R-A31N-07	0.581004	0.7029	0.60502	0.602848	0.615076	0.733334	0.627289	0.745718	0.601316	0.889371	0.519591	0.684628	0.705755	0.44802	0.969133	0.651639	0.616022	0.814671	0.686293	0.607603	0.607478	0.78853	0.553126	0.530905	0.538178	0.666958	0.773361	0.774208	0.71804
TCGA-YL-A8SO-01B-31R-A37L-07	0.541636	0.641076	0.598144	0.601678	0.603072	0.67589	0.6086	0.687992	0.55888	0.868038	0.487145	0.620867	0.7484	0.5728	0.969983	0.704661	0.516417	0.805961	0.63393	0.58203	0.593751	0.802793	0.499562	0.488628	0.534829	0.655389	0.771267	0.76559	0.811656
TCGA-KC-A4BL-01A-31R-A250-07	0.606213	0.704715	0.639625	0.648128	0.647935	0.763647	0.651383	0.79431	0.655473	0.897992	0.593566	0.719908	0.741388	0.738219	0.984101	0.721792	0.599673	0.846429	0.681439	0.633525	0.645604	0.83049	0.539174	0.58015	0.599263	0.720995	0.792799	0.751593	0.803885
TCGA-EJ-5497-01A-02R-1580-07	0.576319	0.687285	0.600059	0.632561	0.620006	0.764563	0.614192	0.755422	0.655849	0.86761	0.572724	0.663366	0.743771	0.7484	0.975517	0.762654	0.498761	0.816805	0.62131	0.618916	0.619633	0.82229	0.546397	0.510135	0.583149	0.704369	0.798151	0.725355	0.771888
TCGA-YL-A8SH-01B-11R-A37L-07	0.546678	0.63306	0.611175	0.565696	0.604123	0.708581	0.603225	0.737385	0.644082	0.865982	0.55737	0.641296	0.716615	0.630081	0.967601	0.701023	0.439926	0.800187	0.621441	0.570141	0.592946	0.780374	0.477502	0.524776	0.505182	0.672472	0.763445	0.73126	0.781363
TCGA-HC-A76X-01A-11R-A33R-07	0.47922	0.611912	0.559713	0.530947	0.560638	0.671136	0.542084	0.670717	0.503387	0.818847	0.371378	0.593928	0.711781	0.651108	0.956302	0.697733	0.465473	0.760276	0.583334	0.517273	0.510047	0.719725	0.518575	0.427418	0.467243	0.61441	0.745216	0.688668	0.705208
TCGA-G9-6362-01A-11R-1789-07	0.579954	0.68385	0.617902	0.605663	0.599424	0.725984	0.591521	0.753714	0.630645	0.862092	0.494399	0.687673	0.653836	0.700612	0.970161	0.699821	0.5128	0.792446	0.652536	0.59379	0.59456	0.78358	0.510128	0.475369	0.49811	0.660829	0.767315	0.713925	0.699265
TCGA-CH-5772-01A-11R-1580-07	0.559725	0.708873	0.639457	0.618344	0.611402	0.748926	0.634009	0.776499	0.582986	0.864761	0.530392	0.718258	0.67901	0.738152	0.988604	0.735998	0.486645	0.82407	0.642751	0.618969	0.611186	0.821199	0.568817	0.615936	0.434959	0.686789	0.783138	0.744159	0.787027
TCGA-FC-A5OB-01A-11R-A29R-07	0.580306	0.613497	0.54314	0.569442	0.559805	0.527092	0.568258	0.660896	0.399223	0.82267	0.510877	0.558472	0.679387	0.59973	0.955155	0.632641	0.48075	0.748083	0.601903	0.536687	0.469635	0.763996	0.421095	0.407044	0.47801	0.599183	0.745799	0.699186	0.696699
TCGA-QU-A6IP-01A-11R-A31N-07	0.559294	0.636813	0.593254	0.585605	0.614468	0.731218	0.603409	0.712605	0.545009	0.868222	0.561765	0.659897	0.727838	0.667149	0.97868	0.707589	0.507663	0.796741	0.639887	0.567507	0.601385	0.75126	0.538311	0.585596	0.497717	0.662156	0.770806	0.746809	0.732674
TCGA-VN-A88R-01A-11R-A36G-07	0.554179	0.704519	0.604264	0.599522	0.59382	0.627694	0.621108	0.687981	0.572792	0.885713	0.282497	0.603949	0.716762	0.6996	0.975771	0.700751	0.456793	0.802409	0.659024	0.588468	0.562428	0.847326	0.454295	0.481728	0.490821	0.652633	0.75038	0.770367	0.694349
TCGA-J4-A6G1-01A-11R-A311-07	0.67312	0.760199	0.688087	0.843185	0.68155	0.858448	0.731254	0.883894	0.765885	0.944216	0.733462	0.809546	0.758157	0.802427	0.989401	0.794998	0.588836	0.854805	0.742501	0.727134	0.779124	0.953728	0.837093	0.616421	0.675112	0.849576	0.823338	0.783691	0.819526
TCGA-QU-A6IN-01A-11R-A31N-07	0.510331	0.573907	0.577478	0.558262	0.569982	0.68409	0.556295	0.693498	0.580453	0.824415	0.458584	0.617117	0.701884	0.402547	0.950206	0.653002	0.172901	0.753618	0.574537	0.562905	0.564705	0.746571	0.483786	0.518016	0.470881	0.609221	0.725951	0.673785	0.666713
TCGA-EJ-7325-01B-11R-A32O-07	0.559573	0.633968	0.588569	0.586509	0.586297	0.660494	0.591995	0.670386	0.59772	0.875181	0.49446	0.619209	0.736094	0.646913	0.95406	0.698339	0.17036	0.769783	0.665406	0.570139	0.606394	0.774311	0.525497	0.502719	0.512527	0.644447	0.756232	0.741394	0.676354
TCGA-VN-A88L-01A-11R-A352-07	0.63686	0.647064	0.573488	0.554391	0.600579	0.643985	0.579728	0.679774	0.519247	0.872349	0.429287	0.642077	0.702229	0.67152	0.974563	0.694721	0.480123	0.791453	0.569447	0.544833	0.548935	0.746593	0.531908	0.493775	0.444585	0.636323	0.76226	0.714016	0.76293
TCGA-EJ-5501-01A-01R-1580-07	0.59948	0.691129	0.614593	0.574284	0.624353	0.757781	0.623633	0.743728	0.639381	0.881839	0.634851	0.691986	0.722246	0.678951	0.983692	0.696974	0.478682	0.832292	0.664467	0.600805	0.608834	0.814351	0.471761	0.598448	0.549928	0.688952	0.790456	0.733191	0.743977
TCGA-CH-5768-01A-11R-1580-07	0.587751	0.658313	0.601619	0.592514	0.597164	0.740443	0.596847	0.701603	0.468669	0.860533	0.474271	0.656383	0.761528	0.625777	0.975558	0.71993	0.519619	0.807184	0.616863	0.576657	0.60042	0.806108	0.486327	0.548643	0.519381	0.668009	0.779523	0.725566	0.737421
TCGA-EJ-5494-01A-01R-1580-07	0.583201	0.716653	0.666854	0.622738	0.637067	0.740748	0.647457	0.78148	0.691931	0.896929	0.576028	0.711152	0.768522	0.815021	0.985868	0.726645	0.548904	0.833456	0.653694	0.647306	0.63637	0.86909	0.588429	0.540306	0.60828	0.705681	0.797306	0.727499	0.781514
TCGA-HC-7737-01A-11R-2118-07	0.61564	0.717313	0.676931	0.70629	0.655995	0.810993	0.681199	0.805334	0.685604	0.87759	0.62314	0.736286	0.782193	0.716624	0.987501	0.772219	0.551459	0.841698	0.692668	0.666962	0.679779	0.88826	0.60989	0.616989	0.574329	0.752341	0.805005	0.751068	0.828305
TCGA-KK-A8IJ-01A-11R-A352-07	0.659075	0.649709	0.623775	0.58799	0.616028	0.678028	0.604062	0.678676	0.485163	0.840291	0.533836	0.609833	0.737831	0.787612	0.96907	0.722407	0.482202	0.798019	0.625243	0.578136	0.561809	0.766853	0.468209	0.537344	0.49241	0.643219	0.776567	0.690295	0.76894
TCGA-XJ-A9DX-01A-11R-A37L-07	0.544356	0.682487	0.604059	0.575929	0.590077	0.674342	0.621921	0.691717	0.564523	0.864679	0.284091	0.627251	0.695494	0.574817	0.966857	0.695111	0.497253	0.780061	0.646748	0.596674	0.590744	0.802728	0.514338	0.468273	0.577882	0.646531	0.754865	0.744144	0.679257
TCGA-HC-A9TH-01A-11R-A41O-07	0.681996	0.715028	0.625388	0.612851	0.637624	0.721557	0.647482	0.770342	0.683356	0.897965	0.608304	0.723956	0.778022	0.46247	0.996	0.73189	0.419338	0.863553	0.647951	0.638385	0.656448	0.870966	0.610982	0.562863	0.549516	0.703271	0.795823	0.82145	0.72324
TCGA-CH-5765-01A-11R-1580-07	0.558318	0.637387	0.600638	0.565771	0.590874	0.673688	0.579549	0.663937	0.34217	0.817033	0.445023	0.619322	0.717034	0.642956	0.948088	0.711733	0.388492	0.777753	0.569797	0.545969	0.547402	0.766024	0.470221	0.489904	0.518756	0.644038	0.766811	0.689412	0.766831
TCGA-KK-A6E5-01A-11R-A311-07	0.566871	0.683318	0.63082	0.632657	0.622895	0.721012	0.63533	0.752026	0.572024	0.883916	0.55488	0.695745	0.729992	0.644131	0.974961	0.708199	0.511397	0.815493	0.663083	0.604103	0.632339	0.820327	0.513741	0.591823	0.541687	0.702875	0.783604	0.760276	0.763371
TCGA-EJ-5502-01A-01R-1580-07	0.576205	0.688377	0.655848	0.651199	0.655935	0.741599	0.652634	0.753671	0.677568	0.888909	0.600393	0.697686	0.783271	0.652165	0.989008	0.760195	0.536781	0.837978	0.68573	0.642578	0.66804	0.875088	0.569602	0.581009	0.601078	0.732247	0.807487	0.748511	0.800669
TCGA-V1-A9Z8-01A-11R-A41O-07	0.576262	0.694326	0.627528	0.637866	0.629402	0.752438	0.642737	0.808236	0.668681	0.881089	0.621337	0.699537	0.755152	0.783678	0.973946	0.738176	0.515871	0.821078	0.645497	0.614691	0.628222	0.81843	0.60432	0.578125	0.555833	0.711889	0.789254	0.768587	0.826548
TCGA-KK-A7AV-01A-11R-A32O-07	0.635704	0.746817	0.684521	0.736753	0.661661	0.835396	0.700785	0.85718	0.684387	0.926134	0.645656	0.781891	0.7688	0.771206	0.991238	0.753073	0.603393	0.854451	0.703257	0.676844	0.721201	0.909523	0.706016	0.642709	0.654831	0.785286	0.807021	0.790683	0.78794
TCGA-EJ-5532-01A-01R-1580-07	0.664459	0.694715	0.658227	0.65815	0.62123	0.685159	0.63478	0.720524	0.629647	0.858627	0.521393	0.663988	0.724816	0.503283	0.97236	0.721709	0.447585	0.822249	0.61655	0.608008	0.622181	0.813261	0.634733	0.467966	0.581775	0.692649	0.78292	0.774337	0.770747
TCGA-CH-5791-01A-11R-1580-07	0.653166	0.673374	0.636153	0.635289	0.630083	0.659207	0.636174	0.69805	0.625062	0.857405	0.590617	0.668139	0.755887	0.677977	0.984333	0.726806	0.499453	0.832534	0.643121	0.607655	0.623104	0.848481	0.563624	0.5367	0.619518	0.689986	0.792283	0.738634	0.77874
TCGA-V1-A9OT-01A-11R-A41O-07	0.538098	0.651953	0.588201	0.615172	0.59936	0.786219	0.61306	0.772145	0.547794	0.848421	0.507307	0.700999	0.676239	0.730105	0.96231	0.684499	0.604313	0.774525	0.644227	0.605191	0.612203	0.755709	0.568549	0.524316	0.527523	0.687611	0.763195	0.725141	0.660625
TCGA-CH-5740-01A-11R-1580-07	0.588333	0.659754	0.65813	0.649778	0.619833	0.777321	0.635494	0.746114	0.579723	0.885661	0.529121	0.722986	0.721895	0.480852	0.988363	0.736185	0.56884	0.820169	0.664699	0.61947	0.640114	0.830817	0.630461	0.625383	0.61326	0.708695	0.795391	0.737723	0.730097
TCGA-G9-7523-01A-11R-2263-07	0.675509	0.757463	0.676945	0.681833	0.657947	0.798322	0.669731	0.825817	0.756258	0.912227	0.58998	0.740526	0.760832	0.818897	0.974705	0.724711	0.553689	0.844188	0.680957	0.682373	0.689638	0.924549	0.688778	0.550031	0.604018	0.757448	0.805251	0.773387	0.80337
TCGA-CH-5771-01A-21R-1580-07	0.686837	0.711407	0.659538	0.673716	0.661746	0.763364	0.672457	0.776463	0.676844	0.919247	0.584811	0.728865	0.791274	0.697058	0.984723	0.759102	0.582149	0.851317	0.726131	0.666889	0.678489	0.915477	0.61843	0.575541	0.656143	0.745163	0.80506	0.775984	0.80798
TCGA-XJ-A83H-01A-11R-A352-07	0.611586	0.670578	0.62458	0.601747	0.630578	0.76428	0.632553	0.728237	0.575235	0.865899	0.508294	0.708363	0.724447	0.661456	0.977342	0.70277	0.550878	0.81849	0.651113	0.607174	0.598889	0.775249	0.556916	0.6045	0.546377	0.671016	0.780896	0.726711	0.771129
TCGA-EJ-7330-01A-11R-2118-07	0.67475	0.695155	0.621214	0.61226	0.620177	0.751434	0.617455	0.739333	0.59211	0.860907	0.49531	0.667402	0.734408	0.736808	0.970502	0.748876	0.584874	0.835769	0.64948	0.610933	0.586887	0.831624	0.549969	0.502291	0.543012	0.688504	0.784015	0.788887	0.798772
TCGA-J4-A83K-01A-11R-A352-07	0.586998	0.624606	0.600631	0.548845	0.596268	0.7023	0.590431	0.682704	0.547653	0.842983	0.5105	0.61216	0.752967	0.642904	0.974482	0.705934	0.492226	0.796523	0.624155	0.582489	0.579352	0.775162	0.438331	0.527347	0.531663	0.652963	0.777868	0.738251	0.748967
TCGA-EJ-7783-01A-11R-2118-07	0.574606	0.690366	0.627594	0.643272	0.626597	0.782947	0.627083	0.735842	0.637954	0.845806	0.53827	0.682668	0.751152	0.731521	0.972794	0.759932	0.49623	0.81421	0.64431	0.611654	0.608437	0.811887	0.551741	0.523921	0.534301	0.709501	0.794452	0.725281	0.792125
TCGA-EJ-7317-01A-31R-2118-07	0.546561	0.663956	0.617489	0.576131	0.589858	0.656699	0.593644	0.679145	0.549092	0.816827	0.355256	0.612121	0.722807	0.673284	0.965453	0.719057	0.505401	0.787723	0.632418	0.563118	0.537187	0.769143	0.550858	0.495618	0.530623	0.641208	0.765514	0.732757	0.759624
TCGA-EJ-A65M-01A-11R-A29R-07	0.580294	0.672863	0.621561	0.62524	0.618815	0.757933	0.620138	0.790102	0.63852	0.898121	0.609398	0.699803	0.781036	0.732346	0.974355	0.722707	0.515994	0.807484	0.690816	0.618627	0.606318	0.830315	0.529316	0.56537	0.51281	0.693555	0.769632	0.749983	0.694993
TCGA-FC-A8O0-01A-41R-A37L-07	0.608552	0.676134	0.549096	0.611873	0.574787	0.602876	0.568476	0.651962	0.466089	0.841446	0.412913	0.641322	0.637632	0.704827	0.964276	0.656954	0.558489	0.793018	0.604718	0.526375	0.497959	0.73811	0.661168	0.394287	0.477951	0.612708	0.76617	0.747804	0.711969
TCGA-YL-A8HO-01A-11R-A36G-07	0.643032	0.737219	0.657431	0.719763	0.636536	0.794462	0.668948	0.830414	0.641203	0.919083	0.619683	0.722611	0.769792	0.749574	0.967942	0.723383	0.588835	0.83898	0.714762	0.66339	0.641863	0.931113	0.693484	0.557533	0.601923	0.759014	0.795658	0.775336	0.80946
TCGA-ZG-A9N3-01A-11R-A41O-07	0.685222	0.69392	0.664464	0.772665	0.653948	0.774377	0.682933	0.77904	0.679939	0.8969	0.601777	0.778396	0.693622	0.575266	0.99136	0.707513	0.535352	0.853702	0.675906	0.653277	0.70972	0.816794	0.753812	0.638926	0.560784	0.760508	0.810925	0.775456	0.731491
TCGA-ZG-A9MC-01A-31R-A41O-07	0.721324	0.80627	0.716769	0.788829	0.691093	0.854522	0.731699	0.862745	0.746775	0.942721	0.71481	0.8233	0.820106	0.647428	0.994349	0.77978	0.620781	0.901014	0.759942	0.724715	0.771409	0.956018	0.777295	0.660281	0.61596	0.81935	0.828214	0.896775	0.807998
TCGA-CH-5792-01A-11R-1580-07	0.674063	0.731142	0.686995	0.700072	0.670127	0.794571	0.687943	0.805604	0.671348	0.922296	0.644794	0.75241	0.800996	0.700202	0.989968	0.760674	0.535054	0.852421	0.712532	0.682411	0.689549	0.926141	0.655889	0.628726	0.619548	0.76594	0.808018	0.766611	0.830294
TCGA-J9-A52B-01A-11R-A26U-07	0.672792	0.693899	0.621875	0.61929	0.619974	0.775271	0.645504	0.745455	0.648634	0.896928	0.597286	0.753445	0.759552	0.696622	0.989588	0.718141	0.485845	0.832791	0.686464	0.644989	0.645354	0.85027	0.651066	0.57668	0.55054	0.709344	0.785951	0.768674	0.725097
TCGA-EJ-5519-01A-01R-1580-07	0.539684	0.675858	0.618083	0.613339	0.606502	0.699552	0.620563	0.695517	0.604425	0.870164	0.495572	0.634416	0.75888	0.260888	0.974939	0.709794	0.479886	0.802097	0.630793	0.599565	0.580167	0.816336	0.531362	0.458335	0.533162	0.676134	0.777613	0.706982	0.770683
TCGA-XJ-A9DK-01A-11R-A37L-07	0.610301	0.677579	0.59568	0.63	0.599925	0.781661	0.61417	0.722426	0.568186	0.877356	0.548241	0.672387	0.770127	0.628328	0.977955	0.697944	0.627899	0.804604	0.662304	0.601382	0.599727	0.81409	0.57146	0.499677	0.546558	0.691499	0.783755	0.743586	0.75871
TCGA-V1-A9Z7-01A-11R-A41O-07	0.594163	0.723341	0.62748	0.682404	0.623481	0.735711	0.643758	0.753149	0.702434	0.881638	0.577008	0.696307	0.763349	0.749658	0.967754	0.723565	0.550854	0.817877	0.659043	0.639835	0.646154	0.900581	0.562173	0.528866	0.559211	0.726891	0.783103	0.768904	0.792899
TCGA-HC-7750-01A-11R-2118-07	0.564444	0.659307	0.623329	0.61672	0.619458	0.713728	0.626113	0.724922	0.595218	0.859603	0.530059	0.660084	0.737429	0.779508	0.976959	0.714262	0.519813	0.806864	0.596435	0.596458	0.590077	0.793328	0.626494	0.57205	0.556747	0.682698	0.778452	0.748984	0.802499
TCGA-HI-7170-01A-11R-2118-07	0.7263	0.732714	0.674399	0.644839	0.661481	0.771236	0.681251	0.78996	0.680383	0.890948	0.596145	0.735368	0.766692	0.755244	0.982713	0.75307	0.567791	0.864225	0.683975	0.648728	0.682491	0.881237	0.693828	0.551581	0.647894	0.727079	0.805604	0.771274	0.830098
TCGA-G9-6494-01A-11R-1789-07	0.607935	0.675569	0.619725	0.616248	0.595134	0.696521	0.611309	0.702568	0.602039	0.862964	0.352611	0.649646	0.723019	0.672929	0.975652	0.670773	0.448503	0.79831	0.637493	0.581476	0.578608	0.792805	0.591228	0.497412	0.533404	0.668069	0.779525	0.733531	0.753024
TCGA-HC-A6AS-01A-11R-A30B-07	0.707148	0.731524	0.645311	0.601041	0.659011	0.754444	0.661381	0.799684	0.698484	0.919061	0.574108	0.725287	0.809191	0.804014	0.991624	0.725006	0.521296	0.838138	0.709187	0.666993	0.671035	0.88669	0.567659	0.623787	0.633496	0.72864	0.789384	0.819349	0.75985
TCGA-EJ-5542-01A-01R-1580-07	0.560567	0.682547	0.614041	0.666346	0.615518	0.712223	0.629201	0.713718	0.68654	0.859396	0.618288	0.662085	0.734093	0.672982	0.974305	0.744446	0.543563	0.81126	0.613438	0.619551	0.619465	0.837206	0.5881	0.49857	0.520728	0.701707	0.791953	0.712455	0.773555
TCGA-EJ-5526-01A-01R-1580-07	0.596012	0.692935	0.646976	0.641137	0.624785	0.755731	0.639594	0.738231	0.629699	0.884878	0.628055	0.669509	0.78567	0.713482	0.971501	0.760381	0.569562	0.840596	0.64048	0.627969	0.618373	0.858208	0.506561	0.520228	0.60187	0.710018	0.797376	0.785095	0.761502
TCGA-XQ-A8TA-01A-11R-A36G-07	0.462816	0.582978	0.565743	0.52616	0.536293	0.679751	0.508309	0.438668	0.500752	0.799911	0	0.47927	0.709882	0.398424	0.940279	0.631164	0.394019	0.705127	0.548085	0.49978	0.452692	0.761968	0.414765	0.357292	0.394901	0.546458	0.728217	0.600802	0.659466
TCGA-VP-A87D-01A-11R-A352-07	0.535203	0.582543	0.56029	0.58746	0.573438	0.666208	0.569836	0.679717	0.518998	0.842681	0.512963	0.617309	0.683791	0.592024	0.965175	0.682024	0.439883	0.777062	0.611585	0.549337	0.54617	0.76332	0.491656	0.434753	0.498387	0.633669	0.748148	0.718186	0.702497
TCGA-M7-A724-01A-12R-A32O-07	0.503669	0.606187	0.587807	0.543204	0.556188	0.42817	0.564473	0.62275	0.559598	0.777179	0.404027	0.532215	0.724195	0.584515	0.935821	0.624201	0.491342	0.738695	0.586931	0.504194	0.504035	0.734359	0.344619	0.469638	0.398531	0.579428	0.724523	0.728495	0.65313
TCGA-HC-7212-01A-11R-2118-07	0.571439	0.642006	0.599275	0.570439	0.595173	0.675193	0.602532	0.71227	0.604129	0.859527	0.508202	0.64387	0.744898	0.684918	0.971369	0.722612	0.392116	0.799961	0.642469	0.568894	0.591954	0.823467	0.471108	0.472506	0.495201	0.673297	0.772248	0.725425	0.757765
TCGA-J4-A83N-01A-11R-A352-07	0.60208	0.627271	0.604551	0.592951	0.610436	0.703194	0.618346	0.713414	0.627115	0.864236	0.5601	0.649214	0.741399	0.610962	0.980652	0.711085	0.437585	0.805843	0.614694	0.599541	0.604116	0.786088	0.510735	0.554523	0.58226	0.667473	0.779228	0.728284	0.713072
TCGA-CH-5790-01A-11R-1580-07	0.644682	0.644956	0.622871	0.589693	0.606741	0.705266	0.610224	0.71048	0.574185	0.862544	0.512852	0.654959	0.781195	0.470812	0.975141	0.752234	0.429586	0.798109	0.638745	0.582016	0.579577	0.826019	0.503311	0.48273	0.483247	0.678502	0.774896	0.715913	0.747827
TCGA-EJ-AB27-01A-11R-A41O-07	0.630918	0.683172	0.644313	0.740582	0.645398	0.765108	0.67707	0.759306	0.679437	0.882189	0.599893	0.745442	0.715081	0.738369	0.988524	0.748664	0.560813	0.836482	0.687428	0.657677	0.69638	0.85522	0.702139	0.641299	0.655862	0.753421	0.801548	0.777766	0.709408
TCGA-XA-A8JR-01A-11R-A36G-07	0.707382	0.713807	0.619765	0.632478	0.620626	0.691353	0.622527	0.680506	0.542836	0.876377	0.452534	0.69992	0.733853	0.770633	0.98858	0.710067	0.481634	0.854537	0.628373	0.596936	0.593824	0.78467	0.568514	0.551804	0.514219	0.674327	0.776122	0.85263	0.749227
TCGA-EJ-5509-01A-01R-1580-07	0.595756	0.737316	0.66609	0.701967	0.648087	0.754597	0.668136	0.773064	0.680465	0.90042	0.634097	0.711765	0.819126	0.718981	0.986304	0.744144	0.58609	0.845929	0.710593	0.666987	0.672949	0.910439	0.620554	0.537526	0.574494	0.737301	0.801207	0.771108	0.800873
TCGA-VN-A943-01A-11R-A41O-07	0.481571	0.638637	0.607317	0.574962	0.549012	0.672423	0.539293	0.65569	0.28592	0.784203	0.438497	0.616149	0.666215	0.632731	0.969803	0.630017	0.487512	0.75833	0.554883	0.543027	0.493605	0.684483	0.482976	0.523429	0.43179	0.592966	0.72933	0.731867	0.710181
TCGA-EJ-5505-01A-01R-1580-07	0.554422	0.680477	0.606729	0.594586	0.596676	0.747618	0.594751	0.72726	0.553277	0.84578	0.51349	0.648411	0.730627	0.801033	0.977873	0.711588	0.574006	0.795283	0.628895	0.580145	0.567323	0.801375	0.535021	0.493756	0.569818	0.670348	0.779776	0.731047	0.728279
TCGA-HC-7233-01A-11R-2118-07	0.61138	0.745751	0.681921	0.644365	0.658473	0.823467	0.688945	0.833187	0.669476	0.928652	0.562581	0.767253	0.805024	0.683639	0.99757	0.78037	0.542628	0.870749	0.71292	0.686802	0.69066	0.921692	0.613682	0.639522	0.62052	0.758264	0.81583	0.830952	0.790845
TCGA-CH-5750-01A-11R-1580-07	0.611028	0.707582	0.667978	0.769599	0.649239	0.830577	0.671279	0.81388	0.651198	0.884878	0.543351	0.765697	0.763795	0.636494	0.993156	0.770295	0.611288	0.850861	0.693756	0.678643	0.682096	0.872885	0.715201	0.617854	0.588866	0.765978	0.80578	0.784943	0.746264
TCGA-HC-7818-01A-11R-2118-07	0.586381	0.666884	0.629044	0.582586	0.634404	0.72919	0.617375	0.716391	0.642673	0.881613	0.555073	0.67194	0.768519	0.666864	0.98368	0.741536	0.48331	0.826451	0.650168	0.593148	0.605905	0.843073	0.515294	0.545448	0.521014	0.693984	0.79005	0.712238	0.780677
TCGA-EJ-8472-01A-11R-2403-07	0.57406	0.63236	0.588878	0.533477	0.597011	0.674691	0.576078	0.653286	0.565629	0.858078	0.521078	0.633816	0.726663	0.615743	0.965992	0.689125	0.452974	0.80189	0.619917	0.561403	0.535331	0.772065	0.550866	0.456548	0.515067	0.626866	0.766205	0.72797	0.691314
TCGA-HC-7232-01A-11R-2118-07	0.587574	0.636168	0.608911	0.572334	0.608368	0.732897	0.598485	0.761653	0.604442	0.835286	0.461988	0.660448	0.743519	0.680984	0.97506	0.72167	0.479799	0.801841	0.634365	0.570493	0.576911	0.782271	0.522929	0.436446	0.510176	0.67672	0.776179	0.699052	0.76376
TCGA-V1-A8MU-01A-11R-A37L-07	0.588153	0.695965	0.622979	0.655257	0.640132	0.823227	0.650094	0.831408	0.671742	0.891939	0.584632	0.728006	0.769923	0.777246	0.979424	0.715115	0.545918	0.840249	0.67314	0.643513	0.660653	0.854457	0.580065	0.608334	0.627779	0.740299	0.78942	0.784414	0.809194
TCGA-XJ-A83G-01A-11R-A352-07	0.557513	0.597547	0.596347	0.599932	0.593674	0.71002	0.588283	0.722744	0.55965	0.865725	0.516331	0.665833	0.733211	0.734445	0.97028	0.693913	0.54003	0.789363	0.667645	0.571055	0.55669	0.77418	0.51769	0.446342	0.56263	0.641851	0.752789	0.734559	0.689096
TCGA-HC-8265-01A-11R-2263-07	0.594812	0.686966	0.618297	0.581762	0.616623	0.745066	0.629679	0.77761	0.512654	0.877206	0.584671	0.704793	0.737368	0.707951	0.983113	0.718704	0.479111	0.834782	0.639038	0.62567	0.61923	0.821003	0.503198	0.555893	0.569326	0.689663	0.7933	0.806426	0.743402
TCGA-KC-A7F3-01A-21R-A33R-07	0.675322	0.649933	0.61366	0.569091	0.619084	0.755905	0.604206	0.73972	0.552151	0.867785	0.548005	0.664603	0.710639	0.691815	0.974542	0.68985	0.574635	0.813024	0.645418	0.582077	0.581373	0.806239	0.519598	0.537051	0.584275	0.661183	0.773847	0.740094	0.772604
TCGA-YL-A8SI-01A-11R-A41O-07	0.573474	0.691397	0.623936	0.62678	0.633987	0.729604	0.626618	0.71621	0.615446	0.861458	0.587509	0.694881	0.767163	0.668859	0.969626	0.791419	0.496469	0.818804	0.640532	0.605968	0.600956	0.833107	0.605847	0.587113	0.477113	0.698301	0.776872	0.750491	0.781007
TCGA-YL-A8SC-01A-11R-A37L-07	0.594831	0.738	0.616698	0.625591	0.622479	0.819738	0.650542	0.802741	0.632336	0.88481	0.51892	0.745014	0.771209	0.686494	0.996954	0.713735	0.407825	0.863689	0.671883	0.672958	0.662435	0.891705	0.647687	0.570769	0.527176	0.732301	0.798167	0.876101	0.735367
TCGA-G9-6365-01A-11R-1789-07	0.691386	0.712115	0.622066	0.623523	0.631626	0.759722	0.642855	0.778848	0.614819	0.884692	0.650548	0.716951	0.719988	0.660918	0.971797	0.703466	0.531783	0.831315	0.635472	0.625958	0.617904	0.803665	0.632516	0.545558	0.58807	0.695436	0.790094	0.759587	0.806231
TCGA-H9-A6BY-01A-11R-A30B-07	0.523147	0.609323	0.527727	0.511551	0.56111	0.677613	0.569865	0.709239	0.526791	0.810725	0.271061	0.614337	0.678528	0.609909	0.963844	0.667139	0.185071	0.752835	0.608733	0.512842	0.561906	0.707905	0.548175	0.437051	0.499329	0.609128	0.751428	0.678713	0.678394
TCGA-J4-A67S-01A-11R-A30B-07	0.597252	0.654657	0.609069	0.625079	0.618007	0.752874	0.631993	0.773909	0.65205	0.899519	0.555379	0.72373	0.727187	0.704455	0.98085	0.717931	0.562097	0.794241	0.675096	0.613159	0.645776	0.797385	0.567596	0.594507	0.523431	0.701581	0.774075	0.726356	0.689712
TCGA-J9-A8CM-01A-11R-A352-07	0.552361	0.676014	0.63072	0.612686	0.616312	0.719878	0.620373	0.712663	0.671709	0.876859	0.558319	0.639887	0.785244	0.756903	0.978344	0.717384	0.456266	0.808298	0.653567	0.612055	0.617242	0.855874	0.462051	0.475329	0.575169	0.692273	0.779634	0.720385	0.759371
TCGA-G9-6332-01A-11R-1789-07	0.529981	0.601328	0.577477	0.582771	0.581897	0.727096	0.597223	0.724563	0.567551	0.845822	0.568416	0.664338	0.733227	0.679696	0.966896	0.68473	0.471752	0.781247	0.620295	0.568558	0.576403	0.74692	0.494008	0.461852	0.467808	0.64613	0.765733	0.689926	0.717893
TCGA-HC-7079-01A-11R-1965-07	0.842591	0.86433	0.758173	0.856249	0.7285	0.886232	0.792792	0.913759	0.794988	0.961686	0.778483	0.868234	0.825798	0.678285	0.998867	0.818384	0.630091	0.901956	0.808109	0.803462	0.849226	0.985765	0.836165	0.772533	0.699525	0.884444	0.865059	0.823073	0.842014
TCGA-2A-A8VO-01A-11R-A37L-07	0.534496	0.666067	0.620893	0.586644	0.614785	0.721055	0.603919	0.707058	0.455603	0.869536	0.509015	0.646311	0.736959	0.710198	0.97693	0.713964	0.505922	0.819941	0.612525	0.593451	0.617652	0.805105	0.52896	0.564032	0.511201	0.677402	0.769705	0.739473	0.762309
TCGA-EJ-A65G-01A-21R-A29R-07	0.513791	0.631428	0.587464	0.588568	0.578023	0.673688	0.582912	0.647177	0.425685	0.827788	0.46589	0.631944	0.687105	0.746794	0.969605	0.703483	0.455873	0.787284	0.571204	0.570489	0.540694	0.74258	0.567102	0.490946	0.431685	0.63185	0.75946	0.762652	0.712639
TCGA-YL-A8SR-01B-11R-A37L-07	0.546886	0.708797	0.603691	0.606022	0.591365	0.701144	0.627504	0.750754	0.611514	0.83159	0.435259	0.655581	0.692221	0.787251	0.970422	0.692862	0.559389	0.778288	0.618973	0.564722	0.551639	0.749537	0.467291	0.504683	0.501936	0.660995	0.757809	0.710307	0.784836
TCGA-QU-A6IL-01A-11R-A31N-07	0.593437	0.644977	0.559657	0.539381	0.605876	0.713161	0.600358	0.751424	0.581778	0.85871	0.577477	0.671082	0.733135	0.672562	0.970691	0.654112	0.503918	0.807189	0.688219	0.584462	0.61623	0.749493	0.536678	0.567169	0.506479	0.649206	0.75105	0.760806	0.741754
TCGA-ZG-A9LS-01A-12R-A41O-07	0.626584	0.721606	0.686128	0.745364	0.654001	0.793917	0.695968	0.835425	0.710866	0.915896	0.640062	0.78979	0.755581	0.635605	0.990847	0.772665	0.500234	0.851711	0.724891	0.686902	0.730277	0.926141	0.735927	0.61926	0.604964	0.791249	0.811798	0.799871	0.811504
TCGA-G9-6329-01A-13R-1965-07	0.598012	0.715126	0.634696	0.6207	0.642749	0.794004	0.64184	0.804034	0.678167	0.892131	0.601538	0.742643	0.708583	0.756537	0.977781	0.733637	0.532855	0.830006	0.648938	0.61333	0.623953	0.834851	0.651087	0.524125	0.577013	0.708877	0.797447	0.73504	0.785534
TCGA-KK-A7AY-01A-11R-A33R-07	0.578059	0.611782	0.616679	0.547822	0.605586	0.73172	0.593437	0.737117	0.553417	0.857316	0.540565	0.684358	0.712442	0.563426	0.976202	0.664918	0.479761	0.804556	0.670801	0.570587	0.568677	0.747051	0.461267	0.524665	0.514795	0.644847	0.763075	0.700688	0.665929
TCGA-CH-5762-01A-11R-1580-07	0.711165	0.700725	0.679371	0.70302	0.658657	0.786873	0.66978	0.770186	0.682215	0.892644	0.628578	0.741066	0.756602	0.735144	0.984723	0.754757	0.529668	0.833542	0.665113	0.651398	0.672425	0.881107	0.651873	0.608436	0.606918	0.746241	0.80699	0.735972	0.76694
TCGA-KK-A7AU-01A-11R-A32O-07	0.553028	0.577344	0.566125	0.497543	0.550334	0.688387	0.562712	0.721136	0.488505	0.853591	0.410199	0.652091	0.676215	0.522449	0.979717	0.651141	0.248561	0.763631	0.614159	0.553362	0.525845	0.723542	0.499608	0.451602	0.469592	0.607124	0.738134	0.699143	0.654061
TCGA-YL-A9WI-01A-11R-A37L-07	0.556904	0.638606	0.621633	0.574467	0.584822	0.657702	0.605433	0.680138	0.605381	0.840871	0.478422	0.641117	0.708146	0.597957	0.983173	0.72235	0.469642	0.817184	0.621758	0.609492	0.599375	0.811625	0.48248	0.534147	0.500022	0.64847	0.757271	0.824624	0.75591
TCGA-XK-AAJT-01A-11R-A41O-07	0.729778	0.715248	0.595905	0.615656	0.62724	0.733661	0.624588	0.748259	0.61826	0.894698	0.57044	0.69692	0.749366	0.727208	0.98216	0.691556	0.459594	0.854704	0.661701	0.609407	0.619143	0.827807	0.502502	0.54236	0.506693	0.701643	0.786979	0.842751	0.791334
TCGA-EJ-A6RC-01A-11R-A32O-07	0.582685	0.722136	0.661729	0.755884	0.649164	0.738306	0.679285	0.815478	0.681743	0.876495	0.666393	0.732502	0.74477	0.817791	0.98057	0.754264	0.53625	0.839198	0.702811	0.669171	0.694762	0.891989	0.729751	0.57126	0.621715	0.771822	0.801528	0.791011	0.790927
TCGA-EJ-7784-01A-11R-2118-07	0.560919	0.653663	0.60345	0.618693	0.606795	0.725112	0.608647	0.724017	0.62491	0.851046	0.547207	0.661805	0.734295	0.632123	0.980808	0.721036	0.5586	0.800594	0.620732	0.610847	0.604634	0.819803	0.494386	0.535986	0.580149	0.684281	0.781373	0.725147	0.739671
TCGA-FC-7961-01A-11R-A29R-07	0.59528	0.704131	0.64436	0.619436	0.621155	0.762121	0.625878	0.730388	0.62525	0.893105	0.564786	0.651502	0.74938	0.702224	0.963853	0.739348	0.588269	0.811009	0.667213	0.613792	0.604916	0.841372	0.551293	0.474004	0.598602	0.692261	0.783348	0.761727	0.745186
TCGA-EJ-A7NN-01A-11R-A33R-07	0.666541	0.682487	0.629885	0.711277	0.639603	0.713881	0.642689	0.730728	0.602865	0.908247	0.547171	0.688421	0.715584	0.785536	0.990523	0.760489	0.531975	0.85576	0.661358	0.633829	0.630674	0.84822	0.585469	0.538088	0.540108	0.723765	0.784033	0.899954	0.753408
TCGA-EJ-5506-01A-01R-1580-07	0.59717	0.675132	0.583412	0.58472	0.59012	0.738153	0.603237	0.723636	0.545671	0.864357	0.502655	0.685265	0.699036	0.620818	0.988395	0.686133	0.480156	0.8376	0.639569	0.595905	0.58816	0.804232	0.512079	0.509218	0.532126	0.678143	0.789498	0.793892	0.730101
TCGA-EJ-7218-01B-11R-A32O-07	0.581726	0.674431	0.609428	0.64693	0.601687	0.642873	0.609631	0.702571	0.563114	0.88407	0.555652	0.664693	0.738482	0.676573	0.983961	0.716019	0.245875	0.818829	0.660604	0.584747	0.591725	0.821134	0.573857	0.522404	0.495662	0.67752	0.775384	0.768697	0.739058
TCGA-Y6-A8TL-01A-21R-A37L-07	0.560038	0.649112	0.609417	0.612477	0.610081	0.735689	0.605341	0.719219	0.478835	0.837399	0.523134	0.630674	0.6762	0.701459	0.974314	0.699183	0.546396	0.801574	0.591322	0.569504	0.599573	0.773875	0.543065	0.544695	0.591435	0.670443	0.775553	0.754132	0.760322
TCGA-VN-A88K-01A-11R-A352-07	0.535895	0.663275	0.603471	0.556631	0.586704	0.664877	0.599868	0.723406	0.56552	0.84137	0.397055	0.669799	0.69875	0.685415	0.981001	0.699115	0.527503	0.797823	0.615039	0.568356	0.591054	0.786917	0.49952	0.460191	0.476204	0.665074	0.765637	0.755009	0.699105
TCGA-HC-7748-01A-11R-2118-07	0.693509	0.699885	0.645934	0.614573	0.644219	0.762862	0.650587	0.745201	0.636435	0.897202	0.575566	0.727829	0.776352	0.697077	0.994313	0.765479	0.520108	0.843466	0.657089	0.636381	0.649763	0.873038	0.535013	0.611062	0.53874	0.722287	0.801341	0.770254	0.781619
TCGA-2A-AAYU-01A-11R-A41O-07	0.617376	0.621214	0.583047	0.598008	0.591696	0.678464	0.57649	0.67768	0.598679	0.845182	0.305948	0.640381	0.698377	0.711625	0.971297	0.694538	0.410871	0.801142	0.603402	0.535187	0.533406	0.74402	0.504013	0.415968	0.474175	0.638995	0.766743	0.736072	0.732219
TCGA-2A-A8W1-01A-11R-A37L-07	0.574793	0.621031	0.550537	0.540782	0.571366	0.699814	0.550964	0.679476	0.593091	0.824779	0.433275	0.613136	0.718995	0.568572	0.973187	0.696548	0.178922	0.775667	0.594688	0.568488	0.542885	0.743998	0.490817	0.451554	0.458759	0.627152	0.753907	0.716105	0.689616
TCGA-FC-A4JI-01A-11R-A250-07	0.593862	0.654427	0.631736	0.621995	0.61436	0.7884	0.638195	0.845986	0.68061	0.813943	0.411153	0.75293	0.736891	0.313379	0.982545	0.72642	0.585285	0.801765	0.621023	0.643097	0.648085	0.786328	0.596006	0.590685	0.603833	0.681552	0.772323	0.748895	0.643326
TCGA-KK-A6E0-01A-11R-A311-07	0.55689	0.652514	0.593446	0.570551	0.597736	0.674691	0.600863	0.725292	0.575791	0.871725	0.532422	0.668394	0.708054	0.624346	0.975642	0.703569	0.570321	0.805136	0.653886	0.584372	0.572443	0.798824	0.523553	0.518784	0.477407	0.665574	0.765249	0.752668	0.742193
TCGA-HC-7740-01B-04R-2302-07	0.535787	0.591672	0.558963	0.508951	0.564396	0.667298	0.542139	0.674154	0.321084	0.825077	0.397306	0.592212	0.635644	0.608879	0.943878	0.692116	0.303114	0.771988	0.512895	0.576495	0.51494	0.886166	0.37941	0.469733	0.500801	0.669619	0.729741	0.736114	0.736289
TCGA-G9-7509-01A-11R-A41O-07	0.561127	0.645386	0.567261	0.577868	0.587681	0.727314	0.591651	0.722456	0.541267	0.85312	0.527157	0.645327	0.670334	0.714014	0.968076	0.702693	0.591731	0.781868	0.616521	0.578749	0.564092	0.746266	0.525298	0.533907	0.503691	0.654627	0.774474	0.733522	0.722096
TCGA-HC-7817-01B-11R-A29R-07	0.601451	0.745635	0.653829	0.67134	0.661796	0.793568	0.670625	0.796639	0.71156	0.870574	0.717753	0.71971	0.80093	0.71384	0.986373	0.766385	0.647699	0.849498	0.699781	0.653561	0.663849	0.885163	0.638251	0.573807	0.579022	0.742875	0.811707	0.788205	0.829025
TCGA-CH-5761-01A-11R-1580-07	0.660561	0.69998	0.591127	0.561309	0.616651	0.655216	0.614028	0.636717	0.582365	0.831254	0.271763	0.62883	0.816591	0.579005	0.98534	0.709087	0.478466	0.8524	0.640218	0.557322	0.59405	0.84617	0.535382	0.463128	0.532344	0.663679	0.774327	0.867526	0.71903
TCGA-ZG-A8QZ-01A-11R-A37L-07	0.639188	0.707147	0.644516	0.659804	0.648958	0.76585	0.661679	0.759773	0.66073	0.912547	0.616952	0.7402	0.753395	0.66939	0.982233	0.729827	0.523419	0.840708	0.668674	0.645071	0.658368	0.867106	0.634656	0.549618	0.61992	0.729088	0.796965	0.752747	0.772492
TCGA-G9-6356-01A-11R-1789-07	0.610953	0.712054	0.652283	0.618324	0.646768	0.830555	0.654466	0.803543	0.64649	0.921208	0.633107	0.7404	0.778171	0.763924	0.987109	0.73623	0.557779	0.846318	0.705211	0.654794	0.648951	0.85908	0.55566	0.589522	0.597568	0.725883	0.805386	0.77088	0.789139
TCGA-G9-6333-01A-12R-1965-07	0.629347	0.692213	0.646498	0.614929	0.63286	0.757977	0.640352	0.762668	0.568206	0.886631	0.531265	0.732008	0.733936	0.671909	0.9861	0.673112	0.531406	0.845855	0.679061	0.62543	0.612217	0.820981	0.575948	0.593181	0.557862	0.688572	0.780873	0.792069	0.771235
TCGA-EJ-7794-01A-11R-2118-07	0.588504	0.7078	0.647758	0.638328	0.645096	0.740552	0.650889	0.739899	0.653694	0.873107	0.634148	0.672307	0.800123	0.766598	0.978412	0.766927	0.576372	0.842708	0.646651	0.63896	0.632126	0.884291	0.524548	0.571877	0.53485	0.719204	0.799389	0.750716	0.792094
TCGA-ZG-A9LB-01A-11R-A41O-07	0.613471	0.778215	0.667461	0.625793	0.654808	0.819345	0.667248	0.819536	0.686019	0.881186	0.592655	0.740683	0.753252	0.784238	0.968551	0.714141	0.537588	0.827147	0.678026	0.666351	0.664643	0.852014	0.547727	0.630021	0.616299	0.716328	0.785502	0.750488	0.757277
TCGA-XK-AAK1-01A-11R-A41O-07	0.547778	0.704895	0.627905	0.63492	0.616541	0.735689	0.631111	0.765061	0.633117	0.818612	0.528776	0.687376	0.705071	0.801995	0.973959	0.697497	0.594846	0.813581	0.647482	0.624	0.626812	0.810949	0.588683	0.571491	0.521012	0.686695	0.763052	0.777185	0.720611
TCGA-YL-A8S9-01A-11R-A37L-07	0.609845	0.59039	0.564631	0.516321	0.553647	0.563316	0.548827	0.546118	0.510251	0.788954	0.410583	0.545129	0.71133	0.622993	0.926987	0.660406	0.185103	0.740524	0.594139	0.525812	0.468883	0.731763	0.415652	0.489015	0.459267	0.577852	0.742107	0.674662	0.734196
TCGA-J4-8200-01A-11R-A29R-07	0.573228	0.665537	0.590178	0.606602	0.60993	0.667821	0.596922	0.725508	0.594916	0.866201	0.436327	0.651714	0.777231	0.66408	0.97984	0.722525	0.469951	0.823375	0.619925	0.589085	0.581453	0.790951	0.513837	0.502167	0.498975	0.667099	0.777066	0.749617	0.775185
TCGA-ZG-A9L4-01A-11R-A41O-07	0.69241	0.709885	0.677945	0.596393	0.651902	0.759264	0.659666	0.791148	0.648749	0.874131	0.615633	0.706122	0.699193	0.729073	0.980254	0.708627	0.588706	0.83888	0.639856	0.627546	0.650848	0.836945	0.520352	0.577789	0.596681	0.71044	0.794572	0.769067	0.802735
TCGA-ZG-A8QY-01A-11R-A37L-07	0.582341	0.708363	0.61604	0.58453	0.609203	0.643527	0.610368	0.675938	0.612071	0.81942	0.474786	0.650669	0.705743	0.662299	0.965187	0.684808	0.261826	0.817128	0.63411	0.593122	0.583171	0.784169	0.52016	0.526939	0.527327	0.663831	0.770556	0.781835	0.769754
TCGA-YL-A8SK-01B-21R-A37L-07	0.709236	0.705679	0.631676	0.57613	0.648321	0.825408	0.637728	0.776731	0.591787	0.879077	0.442479	0.727795	0.690175	0.684361	0.988345	0.708044	0.659616	0.860068	0.648524	0.625326	0.60269	0.802379	0.496245	0.593076	0.535871	0.702017	0.792567	0.803849	0.798447
TCGA-ZG-A9ND-01A-11R-A41O-07	0.693981	0.650915	0.637069	0.574578	0.603297	0.772196	0.608033	0.741222	0.460427	0.860711	0.475578	0.672094	0.639805	0.735849	0.968982	0.691241	0.550457	0.797981	0.65573	0.569037	0.587735	0.764214	0.367822	0.570042	0.480415	0.658223	0.751156	0.757132	0.706673
TCGA-KK-A6E1-01A-11R-A311-07	0.609263	0.63668	0.576052	0.534453	0.591777	0.652534	0.583941	0.713122	0.551965	0.872293	0.330038	0.673659	0.726106	0.518632	0.992451	0.692392	0.460453	0.843278	0.638733	0.565281	0.563344	0.771956	0.56012	0.446283	0.509993	0.642685	0.763679	0.821488	0.713906
TCGA-EJ-5522-01A-01R-1580-07	0.65297	0.687956	0.635792	0.67089	0.635432	0.779524	0.658301	0.770911	0.639741	0.880047	0.656419	0.721716	0.747931	0.744136	0.994199	0.749495	0.53209	0.832631	0.674879	0.654312	0.670083	0.859604	0.539928	0.597177	0.554459	0.737042	0.806459	0.741931	0.771566
TCGA-HC-8265-01B-04R-2302-07	0.677272	0.683942	0.566203	0.618224	0.562637	0.738633	0.604553	0.81243	0.571543	0.841264	0.496581	0.705029	0.667599	0.602223	0.975246	0.705215	0.462616	0.809987	0.558116	0.66463	0.591239	0.878926	0.555034	0.562447	0.593777	0.708969	0.757328	0.770802	0.735583
TCGA-WW-A8ZI-01A-11R-A37L-07	0.532788	0.669043	0.606489	0.585295	0.59195	0.704198	0.596978	0.751783	0.647375	0.840979	0.285834	0.679236	0.73339	0.699407	0.981333	0.708158	0.53928	0.797134	0.624117	0.586502	0.587164	0.805846	0.601567	0.540578	0.483445	0.672816	0.756333	0.738389	0.730441
TCGA-G9-6348-01A-11R-1789-07	0.60479	0.687671	0.668276	0.61573	0.642358	0.797952	0.661777	0.787463	0.65633	0.894947	0.594178	0.716346	0.746669	0.64008	0.987059	0.732288	0.608513	0.835383	0.676329	0.629357	0.645833	0.828112	0.554002	0.517654	0.554979	0.711232	0.793338	0.748955	0.81491
TCGA-VP-A87C-01A-11R-A352-07	0.748018	0.773384	0.716378	0.791424	0.689946	0.91214	0.73537	0.901159	0.778151	0.949331	0.734343	0.831343	0.782041	0.70604	0.998825	0.78657	0.575056	0.877297	0.730706	0.736721	0.782414	0.953096	0.817246	0.709055	0.675369	0.844687	0.831418	0.83828	0.808009
TCGA-EJ-5514-01A-01R-1580-07	0.744961	0.719098	0.659293	0.652755	0.63841	0.720467	0.661876	0.746029	0.66125	0.870619	0.586089	0.690775	0.793385	0.683711	0.977497	0.778923	0.531023	0.852611	0.670585	0.650159	0.662515	0.912096	0.538128	0.562886	0.588187	0.728487	0.806572	0.785968	0.786356
TCGA-EJ-7786-01A-11R-2118-07	0.515054	0.664956	0.607734	0.635112	0.604989	0.729277	0.600847	0.728859	0.437382	0.851391	0.422898	0.661206	0.715267	0.736548	0.983775	0.742343	0.4969	0.79893	0.593266	0.594387	0.581843	0.791496	0.635571	0.521461	0.504741	0.686765	0.783478	0.732685	0.766251
TCGA-XQ-A8TB-01A-11R-A36G-07	0.580421	0.647755	0.600279	0.57123	0.614539	0.72461	0.603746	0.725702	0.58932	0.88009	0.501887	0.652218	0.737215	0.573961	0.975004	0.721795	0.508557	0.812599	0.616972	0.581524	0.600902	0.80264	0.455463	0.519458	0.511496	0.669735	0.778537	0.699577	0.755302
TCGA-CH-5766-01A-11R-1580-07	0.618867	0.671958	0.625197	0.677862	0.643826	0.766744	0.648533	0.827444	0.669228	0.879433	0.547307	0.740776	0.750103	0.712407	0.992239	0.741523	0.548622	0.84361	0.657551	0.640251	0.65583	0.840783	0.647769	0.604894	0.598982	0.728169	0.796059	0.764815	0.742702
TCGA-X4-A8KQ-01A-12R-A36G-07	0.597584	0.667279	0.644389	0.582329	0.639118	0.727794	0.630079	0.724429	0.631449	0.873236	0.52975	0.68784	0.76951	0.682693	0.979378	0.689382	0.519861	0.827273	0.64476	0.595881	0.613019	0.825474	0.559707	0.492301	0.549211	0.674107	0.780745	0.743422	0.745395
TCGA-J9-A8CN-01A-11R-A352-07	0.516406	0.649745	0.609642	0.598145	0.600868	0.72051	0.603151	0.690649	0.530002	0.854296	0.44671	0.634983	0.696928	0.683951	0.968547	0.73001	0.554288	0.790273	0.636902	0.600184	0.580373	0.783754	0.497505	0.584056	0.431799	0.653005	0.758889	0.73029	0.760166
TCGA-YL-A8SJ-01B-11R-A37L-07	0.667422	0.636162	0.575226	0.566484	0.588468	0.656198	0.579113	0.669621	0.510545	0.848493	0.40463	0.577567	0.72652	0.645822	0.961337	0.674466	0.420943	0.788938	0.608904	0.541221	0.522228	0.786371	0.355071	0.51143	0.487956	0.641274	0.768347	0.708922	0.766151
TCGA-HC-A8D0-01A-11R-A36G-07	0.613337	0.682863	0.645332	0.677722	0.630638	0.772501	0.648441	0.789682	0.648368	0.902931	0.648275	0.7062	0.759185	0.717664	0.973923	0.733949	0.559127	0.82536	0.647956	0.631898	0.637529	0.85799	0.63346	0.555101	0.612531	0.72756	0.794109	0.771874	0.765075
TCGA-TK-A8OK-01A-22R-A36G-07	0.621587	0.717564	0.650348	0.563091	0.636474	0.693904	0.629922	0.704276	0.650209	0.866477	0.528042	0.625181	0.76486	0.759163	0.975105	0.695065	0.51104	0.833492	0.638536	0.595896	0.58767	0.841437	0.452127	0.523272	0.495353	0.675689	0.788594	0.757697	0.829268
TCGA-EJ-A7NG-01A-31R-A33R-07	0.556302	0.657652	0.616721	0.597481	0.628308	0.694406	0.610375	0.698031	0.529224	0.859455	0.539125	0.629396	0.722041	0.684567	0.972453	0.718886	0.539417	0.810797	0.61821	0.579556	0.616631	0.798061	0.506776	0.531884	0.552674	0.680019	0.786396	0.748051	0.750879
TCGA-HC-8260-01A-11R-2263-07	0.580033	0.638547	0.585244	0.582191	0.606046	0.725613	0.599701	0.749909	0.593817	0.893039	0.542498	0.674905	0.707231	0.622446	0.983278	0.708468	0.539817	0.809074	0.631162	0.594425	0.559745	0.779066	0.511143	0.522584	0.507156	0.677635	0.780704	0.752449	0.755725
TCGA-KK-A8I7-01A-21R-A36G-07	0.577525	0.702307	0.633597	0.658137	0.639839	0.754051	0.64845	0.775658	0.651941	0.912101	0.564769	0.710133	0.759464	0.695115	0.98006	0.744274	0.551856	0.833021	0.678195	0.628367	0.632202	0.865078	0.533431	0.585201	0.582367	0.723256	0.790481	0.75217	0.823852
TCGA-EJ-5510-01A-01R-1580-07	0.626072	0.707553	0.63464	0.610801	0.651257	0.797363	0.655856	0.785213	0.693029	0.895594	0.701402	0.707213	0.733959	0.806956	0.991592	0.720059	0.550396	0.840679	0.644335	0.646379	0.648522	0.858426	0.575761	0.525521	0.656436	0.721665	0.805484	0.768487	0.779387
TCGA-KK-A7B2-01A-12R-A32O-07	0.617952	0.721965	0.656153	0.647228	0.657169	0.813261	0.68423	0.857625	0.714051	0.916387	0.640758	0.763525	0.784134	0.698861	0.988137	0.741866	0.585175	0.851578	0.724474	0.673107	0.694956	0.90442	0.601288	0.634468	0.632088	0.758055	0.804883	0.781333	0.790864
TCGA-EJ-A46E-01A-31R-A250-07	0.644502	0.675008	0.629739	0.570355	0.625902	0.760812	0.624386	0.736771	0.563939	0.893387	0.562582	0.661893	0.704952	0.652041	0.972219	0.705148	0.529375	0.825284	0.667725	0.619247	0.585311	0.782337	0.454198	0.576623	0.534495	0.676481	0.785519	0.770556	0.787263
TCGA-G9-7521-01A-11R-2263-07	0.739602	0.754555	0.685887	0.722441	0.654779	0.856507	0.707662	0.829382	0.686449	0.909723	0.632179	0.81291	0.77506	0.734358	0.99815	0.741017	0.63759	0.86281	0.696256	0.716201	0.718033	0.894475	0.74554	0.613631	0.641467	0.771872	0.812319	0.830738	0.731241
TCGA-V1-A9OQ-01A-11R-A41O-07	0.563794	0.669474	0.631335	0.683479	0.610266	0.777713	0.6209	0.805869	0.55913	0.872889	0.496013	0.721076	0.713585	0.541747	0.97183	0.703837	0.514002	0.80881	0.675904	0.616799	0.628697	0.781922	0.660141	0.566084	0.551875	0.707633	0.778149	0.763577	0.776191
TCGA-G9-6364-01A-21R-1789-07	0.551475	0.676212	0.602122	0.577208	0.600824	0.716759	0.597216	0.728167	0.570245	0.87753	0.507155	0.672923	0.765559	0.683881	0.979309	0.694403	0.503306	0.826949	0.591462	0.596838	0.584989	0.817165	0.531878	0.526497	0.546899	0.673316	0.780349	0.746078	0.770596
TCGA-HC-A631-01A-11R-A29R-07	0.666563	0.606856	0.587322	0.579572	0.580111	0.694079	0.575629	0.740163	0.506633	0.863471	0.489635	0.686744	0.709511	0.566666	0.993265	0.69508	0.551634	0.811179	0.611252	0.551751	0.56139	0.766548	0.507794	0.508579	0.446132	0.622508	0.763425	0.733638	0.72214
TCGA-G9-6366-01A-11R-2118-07	0.582344	0.630917	0.648233	0.573168	0.606811	0.757693	0.640691	0.761679	0.588295	0.861456	0.430086	0.701431	0.714773	0.694612	0.990857	0.725551	0.484739	0.811127	0.641223	0.587224	0.606222	0.755971	0.5482	0.530502	0.505179	0.670922	0.77489	0.760325	0.725115
TCGA-HC-7078-01A-11R-2118-07	0.599954	0.690053	0.633939	0.565054	0.618813	0.72823	0.627321	0.77946	0.569013	0.863697	0.40894	0.647662	0.761394	0.693982	0.969832	0.741374	0.443581	0.81932	0.63929	0.582562	0.6286	0.855395	0.478289	0.536135	0.586406	0.690919	0.779343	0.745562	0.774048
TCGA-VN-A88P-01A-11R-A352-07	0.563513	0.679319	0.613679	0.649571	0.613996	0.737957	0.616597	0.773353	0.638524	0.883838	0.532151	0.691986	0.725589	0.736395	0.975469	0.734885	0.531313	0.817044	0.617043	0.616442	0.644477	0.807983	0.596757	0.49744	0.529866	0.703474	0.780265	0.732473	0.755866
TCGA-XK-AAJA-01A-11R-A41O-07	0.552467	0.635077	0.57039	0.573703	0.590564	0.645904	0.603411	0.681706	0.567585	0.838567	0.451888	0.627202	0.71425	0.740479	0.970698	0.685455	0.397673	0.807858	0.616441	0.57979	0.579684	0.760136	0.516521	0.559589	0.483387	0.646612	0.77079	0.726352	0.767658
TCGA-ZG-A9M4-01A-11R-A41O-07	0.655813	0.738306	0.668743	0.696818	0.645793	0.881717	0.697566	0.87235	0.666244	0.916099	0.657954	0.809995	0.743885	0.547864	0.984567	0.730993	0.563792	0.8394	0.68506	0.703893	0.718321	0.896089	0.728016	0.647891	0.648564	0.775362	0.805373	0.763642	0.780724
TCGA-HC-8264-01B-11R-2403-07	0.538381	0.700395	0.61021	0.599532	0.604145	0.707294	0.61719	0.731542	0.630822	0.874211	0.519969	0.637282	0.725937	0.734402	0.977366	0.698173	0.453146	0.81364	0.62948	0.6004	0.569184	0.829159	0.421474	0.459632	0.531745	0.67597	0.770346	0.771848	0.809879
TCGA-KK-A8IG-01A-11R-A36G-07	0.580513	0.678614	0.623926	0.598327	0.626545	0.753506	0.622949	0.739647	0.627032	0.881645	0.461815	0.674997	0.73702	0.735223	0.967883	0.701915	0.46838	0.817286	0.646372	0.586432	0.596595	0.814526	0.505732	0.580021	0.473767	0.69006	0.780139	0.753604	0.795556
TCGA-VP-A87B-01A-11R-A352-07	0.510248	0.665327	0.602281	0.574664	0.588542	0.671114	0.607338	0.697318	0.542119	0.851	0.312652	0.594882	0.738781	0.607855	0.953465	0.666471	0.469932	0.780099	0.634354	0.590704	0.587611	0.823162	0.463642	0.472318	0.497128	0.652114	0.760505	0.719188	0.739793
TCGA-V1-A8ML-01A-11R-A37L-07	0.566019	0.68544	0.608332	0.58959	0.596628	0.729757	0.601762	0.731541	0.559195	0.841105	0.292474	0.643861	0.707486	0.686768	0.972493	0.687841	0.454516	0.788553	0.618659	0.594414	0.590504	0.78624	0.459977	0.534744	0.535078	0.663671	0.772337	0.731745	0.73088
TCGA-G9-6385-01A-11R-1789-07	0.700833	0.681404	0.601995	0.603307	0.614822	0.72171	0.620896	0.707594	0.573977	0.873305	0.511061	0.671982	0.719163	0.695392	0.975375	0.710881	0.533017	0.812199	0.643206	0.58889	0.586921	0.808747	0.557061	0.540494	0.551675	0.674153	0.783665	0.724324	0.747005
TCGA-G9-6347-01A-11R-A31N-07	0.678943	0.750825	0.613068	0.709513	0.643075	0.793241	0.663738	0.867726	0.720374	0.882503	0.504687	0.755042	0.746251	0.787341	0.983005	0.747338	0.612827	0.842183	0.735871	0.664577	0.69687	0.845864	0.667556	0.599563	0.609463	0.747878	0.78097	0.859493	0.740911
TCGA-J4-A67T-01A-11R-A311-07	0.600635	0.68082	0.614638	0.599739	0.62137	0.763473	0.608817	0.728395	0.665537	0.870353	0.530247	0.695042	0.768708	0.619052	0.992146	0.738758	0.523006	0.84268	0.670003	0.600055	0.583959	0.802989	0.526359	0.559254	0.514298	0.67692	0.783511	0.80755	0.761482
TCGA-ZG-A9L0-01A-11R-A41O-07	0.667355	0.737628	0.656668	0.64227	0.659609	0.785586	0.672159	0.796051	0.61783	0.905511	0.656567	0.740164	0.802353	0.72392	0.984445	0.75524	0.569719	0.876919	0.693588	0.670256	0.678713	0.906513	0.555281	0.629198	0.586768	0.744338	0.799578	0.83932	0.802797
TCGA-G9-6499-01A-12R-1965-07	0.649196	0.670218	0.641089	0.628291	0.62139	0.77237	0.62633	0.728739	0.461711	0.885878	0.569076	0.696585	0.739814	0.636358	0.975261	0.734027	0.565311	0.815518	0.681247	0.599598	0.598162	0.797036	0.603239	0.518306	0.538566	0.681115	0.778651	0.74802	0.746855
TCGA-V1-A9OL-01A-11R-A41O-07	0.57337	0.688484	0.634972	0.63714	0.617217	0.770211	0.651278	0.794897	0.654459	0.896274	0.592168	0.711779	0.770536	0.620538	0.983762	0.711306	0.504429	0.822406	0.679176	0.637685	0.640553	0.854064	0.592696	0.522719	0.589794	0.708895	0.777809	0.776972	0.733062
TCGA-EJ-7789-01A-11R-2118-07	0.528312	0.636767	0.584639	0.585353	0.56034	0.61426	0.588399	0.675847	0.586067	0.815701	0.507052	0.585742	0.704597	0.729723	0.945902	0.69977	0.212877	0.755565	0.603872	0.539391	0.565745	0.826978	0.387838	0.420793	0.463813	0.638073	0.753036	0.711738	0.735852
TCGA-ZG-A8QW-01A-11R-A37L-07	0.610734	0.712848	0.671086	0.598534	0.647772	0.774137	0.670695	0.797162	0.69197	0.893509	0.658654	0.750225	0.780306	0.60017	0.990784	0.751116	0.564985	0.841967	0.683988	0.66263	0.669875	0.906819	0.583703	0.620399	0.62281	0.724132	0.800339	0.784442	0.751966
TCGA-KK-A59X-01A-11R-A29R-07	0.568447	0.700966	0.615905	0.602344	0.602074	0.64549	0.620082	0.646806	0.597743	0.849148	0.326425	0.638077	0.764676	0.603311	0.972369	0.67883	0.180903	0.839931	0.668574	0.5941	0.596192	0.809859	0.526408	0.512472	0.561267	0.652202	0.766748	0.821998	0.721469
TCGA-M7-A721-01A-12R-A32O-07	0.564986	0.673701	0.580218	0.633154	0.606362	0.732985	0.610932	0.735925	0.608358	0.893807	0.552078	0.662434	0.764109	0.673929	0.979859	0.721753	0.463943	0.812665	0.664405	0.605208	0.589147	0.824928	0.51715	0.524806	0.535185	0.69286	0.780819	0.744633	0.770903
TCGA-EJ-7115-01A-11R-2118-07	0.574614	0.687232	0.612765	0.614446	0.61352	0.723018	0.617259	0.723857	0.605089	0.871621	0.483709	0.632022	0.725843	0.743384	0.966296	0.729371	0.452082	0.801702	0.639495	0.589568	0.60691	0.831362	0.467183	0.495908	0.506038	0.688009	0.785931	0.744881	0.780346
TCGA-EJ-A46F-01A-31R-A250-07	0.527525	0.509179	0.572826	0.570922	0.573213	0.60521	0.564272	0.665787	0.599033	0.844755	0.322035	0.640985	0.728089	0.620168	0.952986	0.666569	0.442101	0.759173	0.641492	0.545714	0.564927	0.710609	0.584484	0.462877	0.498099	0.620847	0.746473	0.69993	0.601682
TCGA-M7-A723-01A-12R-A32O-07	0.712114	0.74588	0.624963	0.640952	0.635802	0.831863	0.659058	0.83587	0.678461	0.929211	0.617817	0.769269	0.755367	0.6161	0.987921	0.734364	0.605153	0.831511	0.72477	0.662709	0.660181	0.895217	0.578076	0.598661	0.562533	0.738058	0.793616	0.764976	0.771572
TCGA-XK-AAJ3-01A-11R-A41O-07	0.515021	0.641604	0.600191	0.529251	0.586363	0.684854	0.572635	0.672164	0.546648	0.811849	0.300771	0.606476	0.731755	0.525816	0.967283	0.654911	0.180108	0.797901	0.604426	0.564	0.587072	0.812454	0.422444	0.540908	0.511008	0.647044	0.758354	0.702842	0.716247
TCGA-KK-A7AZ-01A-12R-A32O-07	0.594773	0.607115	0.599966	0.551786	0.58887	0.705266	0.587868	0.724975	0.504026	0.841211	0.481248	0.623882	0.700354	0.714042	0.963224	0.681103	0.351007	0.793506	0.612386	0.563902	0.593489	0.759504	0.493743	0.51289	0.512526	0.656414	0.763754	0.716459	0.661681
TCGA-HC-7742-01A-11R-2118-07	0.588645	0.66343	0.611879	0.539033	0.603874	0.723018	0.599663	0.724279	0.598257	0.853045	0.522445	0.660793	0.748393	0.66073	0.974105	0.704829	0.54094	0.801775	0.637923	0.579656	0.559442	0.783493	0.514064	0.458069	0.54261	0.655239	0.772056	0.714434	0.759131
TCGA-HC-7745-01A-11R-2118-07	0.663151	0.702927	0.624786	0.63443	0.641551	0.812323	0.648408	0.80887	0.64383	0.883556	0.593533	0.732836	0.740329	0.772156	0.986073	0.75122	0.526076	0.83792	0.70441	0.646197	0.666612	0.888609	0.536434	0.592192	0.562074	0.738414	0.798878	0.754292	0.798638
TCGA-V1-A8MM-01A-11R-A37L-07	0.572084	0.673326	0.601565	0.600405	0.601459	0.765065	0.63923	0.800579	0.547984	0.903469	0.302599	0.723002	0.714742	0.639194	0.9911	0.712968	0.491194	0.832051	0.697866	0.637872	0.635825	0.876985	0.545392	0.611628	0.507749	0.706491	0.774436	0.805089	0.761794
TCGA-KC-A7FA-01A-21R-A33R-07	0.567988	0.649294	0.607604	0.577151	0.614291	0.733159	0.607204	0.74204	0.600239	0.867791	0.463586	0.698737	0.740328	0.753057	0.981833	0.693584	0.447466	0.817611	0.647659	0.59514	0.609598	0.821439	0.534085	0.551692	0.488624	0.681927	0.763581	0.757903	0.723499
TCGA-VP-A875-01A-31R-A352-07	0.526406	0.570795	0.535542	0.582902	0.553406	0.552913	0.553204	0.565279	0.499055	0.799395	0.424363	0.576369	0.677042	0.530027	0.961482	0.659278	0.424512	0.742172	0.581051	0.539712	0.533458	0.721644	0.49418	0.414281	0.409355	0.599828	0.75059	0.676349	0.674586
TCGA-HC-7081-01A-11R-1965-07	0.648346	0.698601	0.667743	0.60692	0.63514	0.736147	0.663179	0.794671	0.728796	0.914712	0.648258	0.681888	0.809148	0.686285	0.978149	0.752458	0.499653	0.834939	0.710454	0.640893	0.657675	0.916894	0.498528	0.560587	0.571807	0.735446	0.806381	0.730047	0.813226
TCGA-CH-5745-01A-11R-1580-07	0.613704	0.720453	0.641772	0.67277	0.637768	0.783056	0.653733	0.791745	0.631378	0.903881	0.573169	0.729418	0.771378	0.750327	0.992854	0.744735	0.568646	0.849475	0.687674	0.666972	0.661182	0.876549	0.571077	0.619322	0.578571	0.733079	0.797203	0.786426	0.77768
TCGA-HI-7168-01A-11R-2118-07	0.562445	0.680779	0.603979	0.574753	0.611662	0.674778	0.593166	0.648908	0.62748	0.865599	0.284976	0.614645	0.709962	0.624849	0.964463	0.691346	0.267522	0.808903	0.623828	0.56661	0.573131	0.777626	0.509465	0.408821	0.524786	0.637113	0.777854	0.768142	0.783707
TCGA-HC-7738-01A-11R-2118-07	0.534322	0.651315	0.602358	0.608469	0.593322	0.707425	0.602244	0.705234	0.489097	0.864172	0.557866	0.633214	0.787793	0.675572	0.97905	0.723602	0.510851	0.810252	0.640727	0.591953	0.567689	0.804581	0.485784	0.525024	0.479333	0.665375	0.773894	0.711448	0.731387
TCGA-V1-A9OH-01A-11R-A41O-07	0.603545	0.68208	0.605536	0.629983	0.614657	0.751805	0.614917	0.75022	0.608676	0.88445	0.596447	0.702493	0.746198	0.663675	0.97513	0.709921	0.581922	0.813054	0.664406	0.618829	0.615891	0.824841	0.561405	0.513609	0.531883	0.695841	0.786093	0.722814	0.765049
TCGA-TP-A8TV-01A-11R-A41O-07	0.501933	0.611002	0.596458	0.528051	0.566992	0.665924	0.583399	0.658442	0.509647	0.812886	0.457084	0.592849	0.702473	0.637415	0.951629	0.674799	0.458478	0.780874	0.626316	0.590839	0.542147	0.746222	0.438475	0.433718	0.480706	0.612932	0.751553	0.719635	0.689543
TCGA-J9-A52C-01A-11R-A26U-07	0.622907	0.741394	0.658641	0.651425	0.668736	0.830686	0.676661	0.827758	0.671899	0.900425	0.639911	0.749767	0.813189	0.801755	0.983878	0.754209	0.560458	0.850856	0.699923	0.661749	0.669739	0.860738	0.620043	0.572188	0.595124	0.734812	0.801646	0.785843	0.816438
TCGA-YL-A9WL-01A-11R-A41O-07	0.53133	0.583224	0.596345	0.555524	0.576108	0.68348	0.577447	0.639006	0.54175	0.832779	0.474323	0.641997	0.741585	0.577995	0.97163	0.675123	0.365641	0.789461	0.622961	0.550324	0.576463	0.756865	0.523407	0.466263	0.472009	0.633709	0.754869	0.737424	0.709018
TCGA-EJ-5521-01A-01R-1580-07	0.581577	0.679579	0.63585	0.635907	0.63631	0.725657	0.638369	0.727416	0.645539	0.896424	0.623362	0.703625	0.778343	0.706637	0.981201	0.730667	0.545539	0.832659	0.674015	0.602158	0.615197	0.830729	0.595619	0.535207	0.582797	0.698935	0.786181	0.756955	0.764191
TCGA-EJ-5516-01A-01R-1580-07	0.591016	0.72926	0.648016	0.605344	0.638023	0.750911	0.651753	0.788119	0.654046	0.894893	0.572049	0.72033	0.76356	0.707132	0.992341	0.773788	0.575249	0.84755	0.658836	0.634131	0.62507	0.863573	0.562701	0.586088	0.577491	0.713185	0.804683	0.766444	0.807425
TCGA-CH-5738-01A-11R-1580-07	0.633322	0.725679	0.662796	0.694	0.672699	0.746506	0.673203	0.74678	0.693701	0.896991	0.619589	0.709752	0.82507	0.761252	0.983027	0.800019	0.543916	0.84805	0.716679	0.668046	0.673457	0.926555	0.575498	0.596088	0.573516	0.743792	0.80952	0.748381	0.799822
TCGA-G9-7519-01A-11R-2263-07	0.539485	0.690206	0.643601	0.615414	0.615227	0.738349	0.615928	0.710074	0.629412	0.844198	0.486436	0.671037	0.744433	0.771734	0.970284	0.692593	0.503494	0.815072	0.658019	0.602022	0.570987	0.799413	0.549122	0.515504	0.51322	0.663805	0.766373	0.76302	0.75731
TCGA-HC-7213-01A-11R-2118-07	0.673671	0.675336	0.639086	0.627814	0.637855	0.696696	0.639083	0.726676	0.642024	0.890124	0.634661	0.686597	0.77348	0.628161	0.986227	0.736171	0.476133	0.832991	0.642301	0.621059	0.646503	0.863311	0.557179	0.560516	0.583653	0.699812	0.790632	0.744742	0.763546
TCGA-G9-6384-01A-11R-1789-07	0.608093	0.705824	0.656625	0.659784	0.635293	0.761488	0.663286	0.761108	0.622162	0.898219	0.590956	0.738706	0.730807	0.732551	0.988313	0.748812	0.501828	0.832381	0.671502	0.6406	0.6511	0.830402	0.604949	0.627434	0.563866	0.720954	0.805356	0.730038	0.797802
TCGA-EJ-8474-01A-11R-2403-07	0.558763	0.666634	0.606474	0.621889	0.61534	0.713728	0.609284	0.727514	0.56718	0.869133	0.56043	0.668471	0.769714	0.710217	0.975315	0.692666	0.473668	0.81424	0.64598	0.591197	0.596511	0.803098	0.558534	0.479407	0.485941	0.685408	0.778666	0.719836	0.789258
TCGA-HC-A6AQ-01A-11R-A30B-07	0.578498	0.628718	0.604618	0.591724	0.604159	0.729473	0.615313	0.781018	0.565557	0.877587	0.529595	0.675487	0.715147	0.739702	0.973961	0.680861	0.584624	0.795461	0.667028	0.592235	0.603051	0.762164	0.515804	0.556111	0.601669	0.6747	0.769606	0.746413	0.700503
TCGA-EJ-7793-01A-31R-2263-07	0.597073	0.652782	0.629227	0.594584	0.580925	0.74149	0.604978	0.698009	0.528865	0.866534	0.53513	0.647803	0.728972	0.61761	0.980069	0.70238	0.543858	0.803483	0.656652	0.585477	0.569279	0.761902	0.483964	0.51271	0.543176	0.65994	0.775426	0.745891	0.739393
TCGA-HC-7752-01A-11R-2118-07	0.495028	0.6231	0.556214	0.577242	0.575746	0.688736	0.591607	0.715863	0.607876	0.856391	0.475901	0.615757	0.746286	0.720324	0.960626	0.714101	0.304131	0.775975	0.621988	0.573345	0.602486	0.811342	0.543037	0.515237	0.478177	0.646116	0.746874	0.693516	0.68654
TCGA-XJ-A83F-01A-11R-A352-07	0.516807	0.617027	0.528774	0.565966	0.583222	0.624161	0.560472	0.666998	0.543522	0.850381	0.439734	0.60144	0.753844	0.65647	0.961338	0.707337	0.533788	0.780018	0.621928	0.548706	0.546721	0.728187	0.467556	0.51732	0.395093	0.617452	0.74607	0.698374	0.736001
TCGA-EJ-5508-01A-02R-1580-07	0.60585	0.712818	0.646537	0.679232	0.647753	0.801724	0.656155	0.788368	0.6609	0.909061	0.652282	0.716736	0.790396	0.692876	0.979545	0.76817	0.592417	0.83252	0.660112	0.653355	0.654451	0.864968	0.601671	0.588466	0.606458	0.739199	0.810671	0.723255	0.80301
TCGA-KK-A7AQ-01A-11R-A33R-07	0.5749	0.637628	0.61221	0.586644	0.608883	0.696347	0.622721	0.74619	0.612123	0.865081	0.494581	0.675072	0.714443	0.593826	0.973561	0.689229	0.582647	0.812241	0.672065	0.586738	0.605786	0.813435	0.514128	0.537894	0.549086	0.662733	0.760266	0.765847	0.745472
TCGA-XK-AAIV-01A-11R-A41O-07	0.653862	0.785934	0.702124	0.770047	0.675168	0.85317	0.726702	0.833255	0.799521	0.915347	0.688478	0.801178	0.823256	0.71617	0.98936	0.798191	0.579409	0.88237	0.754402	0.72702	0.756203	0.957894	0.709246	0.654364	0.574268	0.808266	0.828029	0.84093	0.78252
TCGA-EJ-7315-01A-31R-2118-07	0.625156	0.718364	0.693689	0.782768	0.652208	0.821723	0.689429	0.82887	0.668645	0.911004	0.621577	0.770271	0.779486	0.672716	0.98373	0.775744	0.519856	0.858682	0.741472	0.675108	0.730232	0.935933	0.78578	0.586112	0.642117	0.788681	0.811348	0.798294	0.793753
TCGA-J4-A83I-01A-11R-A36G-07	0.589052	0.660259	0.628924	0.617829	0.618623	0.748141	0.623649	0.750769	0.666518	0.864108	0.536496	0.735407	0.733069	0.634014	0.990342	0.701764	0.542361	0.828606	0.657642	0.618779	0.620314	0.817121	0.57168	0.586155	0.541971	0.700941	0.788029	0.743768	0.711677
TCGA-EJ-7312-01B-21R-A32O-07	0.553249	0.642544	0.561258	0.5577	0.589507	0.735427	0.589363	0.72124	0.617828	0.85989	0.500881	0.633529	0.734876	0.746678	0.958141	0.707032	0.521557	0.791547	0.649353	0.556818	0.569492	0.794462	0.477844	0.435978	0.471115	0.652865	0.75376	0.735673	0.750468
TCGA-EJ-A7NH-01A-12R-A33R-07	0.559619	0.633851	0.56532	0.549306	0.578754	0.751849	0.581771	0.73886	0.517279	0.873602	0.31545	0.644537	0.686554	0.720317	0.9675	0.683715	0.496245	0.774354	0.616042	0.559411	0.561459	0.780396	0.482691	0.528728	0.48078	0.662623	0.76649	0.716241	0.735535
TCGA-CH-5737-01A-11R-1580-07	0.61237	0.704288	0.602776	0.596369	0.619383	0.679358	0.619175	0.678771	0.601778	0.843088	0.608976	0.639014	0.756586	0.641974	0.972355	0.730374	0.472015	0.803429	0.649812	0.59568	0.589981	0.802008	0.48743	0.570645	0.595055	0.662669	0.787083	0.721242	0.763536

## Sheet: CIBERSORT
Mixture	B cells naive	B cells memory	Plasma cells	T cells CD8	T cells CD4 naive	T cells CD4 memory resting	T cells CD4 memory activated	T cells follicular helper	T cells regulatory (Tregs)	T cells gamma delta	NK cells resting	NK cells activated	Monocytes	Macrophages M0	Macrophages M1	Macrophages M2	Dendritic cells resting	Dendritic cells activated	Mast cells resting	Mast cells activated	Eosinophils	Neutrophils	P-value	Correlation	RMSE
TCGA-G9-6356-11A-01R-1789-07	0.0314346	0	0.00482499	0.353979	0	0.230883	0.0325171	0.0127267	0.00545028	0	0.0173526	0	0.0109481	0	0.154533	0.0579569	0.0447332	0.012616	0.0300447	0	0	0	0.29	0.0583989	1.10776
TCGA-EJ-7785-11A-01R-2118-07	0.141928	0	0.0352539	0.114627	0	0.276358	0	0.06091	0	0	0	0.0207165	0.0212207	0	0.0449012	0.0961014	0.042962	0	0.143077	0	0	0.00194451	0.07	0.133657	1.03359
TCGA-G9-6384-11A-01R-1858-07	0.055959	0	0.0127032	0.180098	0	0.372466	0	0.0230056	0	0	0	0.0316353	0.00404342	0	0.0578272	0.082872	0.0093722	0.0120648	0.146175	0.0117775	0	0	0.73	-0.00528251	1.11203
TCGA-EJ-7328-11A-01R-2118-07	0.0792425	0	0.0338157	0.0921436	0	0.37077	0	0.0128568	0	0	0	0.0277954	0.0209625	0	0.118861	0.0651874	0.0380665	0	0.140298	0	0	0	0.03	0.175655	1.021
TCGA-EJ-7793-11A-01R-2263-07	0.0672261	0	0.0240138	0.127671	0	0.274846	0.0287554	0	0	0	0.0184365	0	0.0751535	0	0.0551439	0.107135	0.0398478	0.00444756	0.162973	0	0	0.0143513	0.07	0.127416	1.02739
TCGA-EJ-7781-11A-01R-2118-07	0.0765495	0	0.00874364	0.121432	0	0.319659	0	0.0519999	0	0.0107943	0	0.022538	0.00864268	0.0224999	0.0838907	0.0846908	0.0646464	0	0.123913	0	0	0	0.02	0.182799	1.01512
TCGA-HC-7752-11A-01R-2118-07	0.0158086	0.0319704	0.0143656	0.11399	0	0.277484	0.00365246	0.0310386	0.0410781	0	0	0.0473222	0.0116452	0.0182079	0.101757	0.0999086	0.0346441	0	0.157127	0	0	0	0	0.199776	1.00754
TCGA-G9-6351-11A-01R-1965-07	0.0213023	0	0.0036802	0.126957	0	0.369887	0	0.0377258	0	0	0	0.053003	0.0320412	0.0804779	0.0487164	0.0001301	0	0	0.226079	0	0	0	0.46	0.0395356	1.09164
TCGA-HC-7819-11A-01R-2118-07	0.0302865	0	0.00316816	0.0429941	0	0.360575	0	0.0149676	0	0	0	0.0757627	0.0206249	0.130476	0.0339859	0.00608214	0.00346173	0.00773308	0.269883	0	0	0	0.48	0.033179	1.08473
TCGA-HC-7747-11A-01R-2118-07	0.0809387	0	0	0.0375112	0	0.181615	0	0.0277194	0.0277791	0	0.0352267	0.00478041	0.00241243	0	0.083588	0.259987	0	0.0345691	0.209325	0	0	0.0145479	0.67	0.00955674	1.07226
TCGA-EJ-7123-11A-01R-1965-07	0.119847	0	0.0139971	0.068621	0	0.190795	0	0.0255329	0	0	0	0.0280258	0.0224561	0.027021	0.0252025	0.118171	0.0386169	0	0.290667	0	0	0.0310471	0.06	0.134971	1.02795
TCGA-G9-6362-11A-01R-1789-07	0.138666	0	0	0.0787945	0	0.308679	0	0.0391866	0	0	0	0.0737408	0.000888655	0	0.0471278	0.156623	0.00872868	0	0.147565	0	0	0	0.88	-0.0263888	1.10106
TCGA-EJ-7784-11A-01R-2118-07	0.0566411	0	0.012127	0.159735	0	0.307882	0.0207245	0.0363468	0	0	0	0.0086973	0.0180023	0.0299453	0.0717617	0.118905	0.0401624	0.00323367	0.105016	0	0	0.0108194	0.08	0.120509	1.04028
TCGA-J4-A83J-11A-11R-A36G-07	0.124931	0	0.100774	0.143714	0	0.235279	0	0.114588	0	0	0	0.0363905	0.0131892	0	0.0670696	0.0748759	0.0455975	0.000735687	0.0248623	0.0179937	0	0	0.09	0.113554	1.05651
TCGA-G9-6365-11A-01R-1789-07	0.0284417	0	0.00906427	0.382017	0	0.153528	0.0329261	0.106519	0	0	0	0.0263217	0.0166012	0	0.0187521	0.0916592	0.0503885	0.0143437	0	0.0505884	0.0188497	0	0.32	0.0516171	1.10305
TCGA-HC-7211-11A-01R-2118-07	0.00432974	0	0	0.063343	0	0.232999	0	0.106242	0	0	0	0.106516	0.0206198	0.00405957	0.0493105	0.171538	0.0453637	0.01822	0.168859	0	0	0.0086007	0.88	-0.0265587	1.09774
TCGA-CH-5761-11A-01R-1580-07	0.108653	0	0.192594	0.124274	0	0.198355	0	0.0704805	0.028676	0	0.0192712	0	0.0359241	0	0.0375642	0.0542243	0.0836556	0	0.0397816	0	0	0.00654687	0.03	0.175528	1.032
TCGA-EJ-7115-11A-01R-2118-07	0.0979309	0	0.0139261	0.139462	0	0.2502	0	0.0350016	0	0	0	0.017886	0.0153521	0	0.0364206	0.111904	0.0657073	0.0086472	0.207562	0	0	0	0.47	0.0356435	1.06849
TCGA-G9-6333-11A-01R-1965-07	0.118558	0	0.00190673	0.178526	0	0.287164	0	0.0389404	0.00819657	0	0	0.0234456	0.00343759	0	0.0541002	0.0968678	0.0423069	0.0147412	0.131809	0	0	0	0.26	0.0717023	1.06624
TCGA-HC-8262-11A-01R-2263-07	0.131353	0	0.0315503	0.269481	0	0.179434	0.0453354	0	0	0	0.0187074	0	0.0286291	0	0.0206681	0.140827	0.0387681	0.0438865	0.00327408	0.0311893	0.00275645	0.0141402	0.29	0.0586441	1.06784
TCGA-HC-8260-11A-01R-2263-07	0.0797833	0	0.0498864	0.14291	0	0.269267	0	0.0749336	0	0	0	0.0321443	0.00716469	0	0.0545312	0.138305	0.0294407	0.0055504	0.116084	0	0	0	0.62	0.016294	1.08308
TCGA-HC-7740-11A-01R-2118-07	0.186104	0	0.0337663	0.00607007	0	0.0980542	0	0.0331413	0	0.0191076	0	0.0900102	0	0.111902	0.0463192	0.171322	0.00114554	0.00882732	0.19423	0	0	0	0.55	0.0245015	1.07254
TCGA-EJ-7331-11A-01R-2118-07	0.063771	0	0.0185418	0.070475	0	0.294463	0.00851965	0.0225095	0.000246992	0	0	0	0.0299356	0	0.0734764	0.101598	0.0737782	0	0.220319	0	0	0.0223654	0	0.200368	0.99967
TCGA-EJ-7794-11A-01R-2118-07	0.130899	0	0.0661779	0.0964016	0	0.320674	0	0.0198506	0.00192235	0	0.00061504	0	0.0413195	0.0423169	0.0577365	0.0787003	0.031871	0	0.0935478	0	0	0.017967	0	0.251832	0.982346
TCGA-EJ-7314-11A-01R-2118-07	0.0879859	0	0.0306534	0.111951	0	0.238631	0	0.0463807	0	0	0	0.0413407	0.0284989	0	0.0596876	0.125269	0.075072	0.00365371	0.127705	0.0121556	0	0.0110162	0.46	0.0400387	1.0614
TCGA-EJ-7786-11A-01R-2118-07	0.0879569	0	0.000717958	0.0566423	0	0.373769	0	0	0	0	0	0.0144209	0.0658559	0.0153475	0.038311	0.142343	0.0349373	0.00154048	0.127253	0	0	0.0409047	0.08	0.117384	1.03376
TCGA-EJ-7792-11A-01R-2118-07	0.0547933	0	0.0449849	0.0797148	0	0.363023	0.00151572	0.0393167	0	0	0.000297682	0.0107688	0.0509025	0	0.0619428	0.10461	0.0540042	0	0.124048	0	0	0.0100779	0	0.21269	0.997946
TCGA-EJ-7315-11A-01R-2118-07	0.0878561	0	0.0321356	0.106335	0	0.347527	0.00607419	0.0489434	0.0163502	0	0	0.0403341	0.00949032	0.0413193	0.0622301	0.045853	0.0689729	0	0.0865785	0	0	0	0	0.304699	0.962626
TCGA-CH-5767-11B-01R-1789-07	0.0676787	0	0.0295399	0.15293	0	0.226326	0	0.0920861	0	0	0	0.0016036	0.0268417	0	0.0339976	0.0920509	0.0714467	0.0304931	0	0.130399	0.0234341	0.0211721	0.48	0.0335737	1.07316
TCGA-EJ-7797-11A-01R-2263-07	0.116162	0	0.013461	0.128316	0	0.221366	0	0.0470683	0	0.0198371	0	0.0455799	0.0305632	0	0.0633327	0.099875	0.050587	0	0.162464	0	0	0.00138779	0.07	0.12493	1.03367
TCGA-CH-5768-11A-01R-1580-07	0	0.0020509	0	0.0995134	0	0.227149	0	0	0	0	0	0.0708726	0.0254913	0.16378	0.036541	0	0.00801035	0	0.354635	0	0.0119566	0	0.76	-0.00617071	1.1085
TCGA-EJ-7789-11A-01R-2118-07	0.013931	0	0.0649499	0.101871	0	0.30097	0.0041539	0.0334316	0	0.00287866	0.00141698	0	0.00322244	0	0.0875752	0.0695039	0.108762	0.000129944	0.198294	0	0	0.0089103	0.04	0.150094	1.02325
TCGA-HC-8259-11A-01R-2263-07	0.069923	0	0.0105194	0.068129	0	0.277199	0	0.115259	0	0	0	0.0325956	0.0170882	0	0.0918243	0.094041	0.0820751	0	0.130206	0	0	0.0111407	0.47	0.0356182	1.07078
TCGA-HC-7737-11A-02R-2118-07	0.186237	0	0.121478	0.0801336	0	0.0893333	0	0.0160575	0.00788651	0.0074413	0	0.0516843	0	0	0.0225674	0.163127	0	0.140131	0.113924	0	0	0	0.28	0.0684622	1.06557
TCGA-EJ-7327-11A-01R-2118-07	0.0442929	0	0.00439049	0.0716841	0	0.32758	0	0.0383872	0	0	0	0.0448617	0.0186556	0.00525457	0.131078	0.0823423	0.0275409	0	0.203932	0	0	0	0.48	0.0334784	1.08232
TCGA-G9-6499-11A-02R-1965-07	0.142478	0	0.0300597	0.165528	0	0.310223	0.0150847	0.00172327	0	0	0	0.00481096	0.00444748	0.0282486	0.0289642	0.104555	0.0312589	0.0115382	0.12108	0	0	0	0.85	-0.0182433	1.09887
TCGA-EJ-7782-11A-01R-2118-07	0.0771997	0.00365298	0.0177496	0.10497	0	0.279634	0.0315544	0.0530872	0.011025	0.0169266	0	0.00393549	0.008805	0.0334204	0.0977072	0.0599122	0.0975698	0	0.0997755	0	0	0.00307574	0	0.248928	0.983015
TCGA-CH-5769-11A-01R-1580-07	0.182991	0	0.0193791	0.0604471	0	0.278451	0.0140755	0.034227	0	0	0	0.0177505	0.00978452	0.0137234	0.0839627	0.104024	0.0995617	0	0.0816227	0	0	0	0.7	0.00265733	1.08098
TCGA-HC-7742-11A-01R-2118-07	0.0528651	0	0.0119605	0.203597	0	0.176781	0.00189058	0.0277889	0.0112747	0	0	0.0188115	0.0155424	0.00690915	0.0353416	0.1196	0.095903	0	0.210908	0	0	0.0108271	0.66	0.011215	1.07617
TCGA-EJ-7330-11A-01R-2118-07	0.097505	0	0.0286501	0.15282	0	0.221755	0	0.0328328	0	0.00422672	0	0.00206756	0.0500981	0.0087188	0.0554643	0.0879011	0.0744053	0	0.158684	0.0103407	0	0.0145301	0.02	0.185925	1.00509
TCGA-G9-6348-11A-01R-1789-07	0.0746215	0	0.056172	0.106186	0	0.348335	0.0199239	0.0728689	0	0	0	0.0253367	0.0034771	0.0153217	0.0988264	0.046516	0.00889672	0	0.123518	0	0	0	0.04	0.155456	1.03562
TCGA-G9-6496-11A-01R-1789-07	0.202243	0	0.144226	0.170059	0	0.0911457	0	0.122649	0	0	0	0.0369751	0.0272887	0.0538031	0.0249521	0.012212	0.00892494	0	0.100884	0	0.00463792	0	0	0.244686	1.00234
TCGA-G9-6363-11A-01R-1789-07	0.0947107	0	0.0289103	0.13211	0	0.283828	0	0	0	0	0	0.0304009	0.0113259	0.137069	0.112994	0.0322978	0.00968934	0	0.126664	0	0	0	0.68	0.00683309	1.08801
TCGA-HC-7745-11A-01R-2118-07	0.0774767	0	0.0030556	0.191533	0	0.173339	0	0.054144	0.0129072	0	0.0714444	0	0.0252594	0	0	0.1456	0	0.0594671	0.179167	0	0	0.00660706	0.36	0.0465404	1.06834
TCGA-EJ-7321-11A-01R-2263-07	0.148387	0	0.133558	0.127589	0	0.267663	0	0.0682082	0	0	0	0.0290355	0.0185529	0	0.0546807	0.0333898	0.0443045	0.00907115	0.0655601	0	0	0	0	0.304135	0.96929
TCGA-HC-7738-11A-01R-2118-07	0.0281061	0	0	0.0551895	0	0.235148	0	0.0840848	0	0	0	0.0627262	0.016925	0	0.00210638	0.246144	0	0.115581	0.1487	0.00528918	0	0	0.64	0.0123099	1.07522
TCGA-EJ-7125-11A-01R-1965-07	0.0462586	0	0.00243958	0.198653	0	0.260439	0.0255565	0.0501127	0	8.06044e-05	0	0	0.0263071	0	0.0954078	0.107699	0.0922004	0	0.0918049	0	0	0.00303996	0.04	0.160651	1.02491
TCGA-HC-8258-11A-01R-2263-07	0.00635915	0	0	0.176252	0	0.402921	0	0.0852402	0	0	0	0.0185714	0.00662833	0	0	0.109928	0.0286367	0.0913007	0	0.0598244	0	0.0143384	0.28	0.0667184	1.09382
TCGA-EJ-7317-11A-01R-2118-07	0.0311481	0	0.00506523	0.0469195	0	0.279117	0	0.0449599	0	0	0	0.0283631	0.0454132	0	0.0353622	0.134218	0.103967	0	0.220121	0	0	0.0253458	0.68	0.00721483	1.07229
TCGA-G9-6342-11A-02R-1965-07	0.032191	0	0.0248199	0.0889724	0	0.37197	0	0.0154625	0	0	0	0.104657	0.0172834	0.0728453	0.0582205	0.00899051	0.0027025	0	0.201885	0	0	0	0.48	0.0323942	1.09174
TCGA-EJ-7783-11A-01R-2118-07	0.0801513	0	0.032269	0.087569	0	0.147546	0	0.0395702	0	0.00240168	0	0.0578701	0.041325	0	0.0177916	0.141315	0.064949	0	0.245879	0	0	0.0413635	0	0.245797	0.979734
TCGA-ZG-A9LU-01A-11R-A41O-07	0.0092296	0	0.00749892	0.134817	0	0.192814	0	0.0553016	0.0345134	0	0	0.104962	0.0288272	0.0874648	0.121709	0.0863599	0.0473326	0	0.0891692	0	0	0	0.08	0.117706	1.04807
TCGA-EJ-5531-01A-01R-1580-07	0.133726	0	0.130759	0.0688229	0	0.154697	0	0.0250755	0.0138886	0	0	0.0175701	0.0178832	0.221006	0.0166756	0.0604469	0.0448095	0.00610427	0.0885342	0	0	0	0	0.400919	0.916328
TCGA-EJ-7785-01A-11R-2118-07	0.144886	0	0.212358	0.0613706	0	0.16211	0	0.0414537	0	0	0	0.0173333	0.0183161	0.0536924	0.0378668	0.0379496	0.0894099	0	0.11082	0	0	0.0124338	0	0.337353	0.95214
TCGA-G9-6363-01A-21R-1789-07	0.108887	0	0.0178087	0.0962831	0	0.372694	0	0.0141468	0	0.0255481	0	0.0200787	0	0.0625432	0.110508	0.0442213	0.0402731	0	0.0870079	0	0	0	0.72	-0.000325174	1.09933
TCGA-H9-A6BX-01A-31R-A311-07	0.0489343	0	0.0111068	0.0596145	0	0.257899	0.00559951	0.0173075	0.0091864	0	0	0.0145583	0	0.272106	0.0476846	0.0751295	0.0232475	0	0.157626	0	0	0	0	0.226835	0.994526
TCGA-V1-A8WN-01A-11R-A37L-07	0.0109612	0	0.00973564	0.208366	0	0.290277	0	0.0120738	0	0	0	0.0410227	0.0237409	0.0846106	0.0835487	0	0	0.0157274	0.215931	0	0.00400534	0	0.6	0.0195819	1.09858
TCGA-KK-A8IL-01A-11R-A36G-07	0.147414	0	0.0529459	0.159686	0	0.199669	0.0146333	0.0148388	0.00700106	0	0	0.0516012	0.0321413	0.0374039	0.110215	0.0757573	0.0113259	0	0.0853672	0	0	0	0	0.278996	0.973413
TCGA-EJ-A65F-01A-21R-A311-07	0.062348	0	0.00449451	0.176703	0	0.243855	0	0.0176543	0.00765515	0	0	0.0620109	0.0128295	0.0545132	0.0434395	0.100715	0.0631083	0	0.139745	0.0109288	0	0	0.2	0.0810798	1.05507
TCGA-G9-6338-01A-12R-1965-07	0.115676	0	0.00397281	0.109665	0	0.279445	0.0223927	0.0145374	0	0	0.00823587	0	0.00777462	0.100283	0.0658946	0.127871	0.000631668	0	0.14362	0	0	0	0.5	0.0299356	1.06962
TCGA-V1-A8MK-01A-11R-A36G-07	0.0317156	0	0.101217	0.130166	0	0.299487	0.0352384	0.0511587	0	0	0	0	0	0.0196038	0.121587	0.0433299	0.0456996	0	0.120796	0	0	0	0.14	0.102409	1.054
TCGA-EJ-7331-01A-11R-2118-07	0.0683126	0	0.0240449	0.0651846	0	0.287514	0	0.00749447	0	0	0	0.0187791	0.041059	0.084095	0.0789458	0.0744406	0.0241948	0	0.208273	0	0	0.0176624	0.07	0.133571	1.02596
TCGA-G9-6377-01A-11R-1965-07	0.0893474	0	0	0.194592	0	0.24287	0.0329771	0.0389229	0.0211738	0	0	0	0.00173454	0.0959629	0.0817695	0.0799242	0.0113771	0.0213584	0.087991	0	0	0	0.29	0.0597119	1.06949
TCGA-EJ-5525-01A-01R-1580-07	0.128362	0	0	0.00211025	0	0.32216	0	0.0586282	0	0	0	0.0168745	0.0195391	0.0960476	0.0607453	0.15178	0.077921	0	0.0658312	0	0	0	0.28	0.0678873	1.05208
TCGA-CH-5751-01A-11R-1580-07	0.182942	0	0.087854	0.230216	0	0.19831	0.0334515	0.0387562	0.0414969	0.000616789	0	0	0.00313582	0.0634937	0.0538223	0.062654	0	0	0.00325125	0	0	0	0	0.434462	0.902501
TCGA-CH-5753-01A-11R-1580-07	0.125791	0	0.00749353	0.0734819	0	0.313419	0.0376946	0.091263	0.00265899	0	0	0	0	0.0909815	0.136243	0.0996992	0.0060815	0	0	0.0151929	0	0	0.64	0.0120879	1.09951
TCGA-EJ-A8FS-01A-11R-A352-07	0.0521258	0	0.00465389	0.131254	0	0.172355	0.049513	0.029188	0	0	0	0.0343887	0.000145463	0.173436	0.0479548	0.122544	0.0156056	0	0.166835	0	0	0	0.87	-0.0249248	1.08828
TCGA-HC-7080-01A-11R-1965-07	0.0030097	0.0185169	0.00980768	0.0632315	0	0.167975	0.00361882	0.0252463	0.0220354	0	0	0.0578897	0.0103125	0.0019551	0.0656151	0.144783	0.0246176	0	0.381385	0	0	0	0.35	0.0473696	1.08016
TCGA-J9-A52E-01A-11R-A26U-07	0.0292515	0	0.00782469	0.100947	0	0.210096	0.00804766	0.0428086	0.0524962	0.00911938	0	0	0	0.228763	0.0675441	0.179143	0.00569509	0	0.0582642	0	0	0	0.17	0.0964373	1.05388
TCGA-HC-A9TE-01A-11R-A41O-07	0.0868706	0	0.101231	0.0839296	0	0.384113	0.0205513	0.0442923	0.00280019	0	0	0.00990882	0.00352142	0.0523765	0.046558	0.0655136	0.0297446	0.0339016	0.0346874	0	0	0	0	0.264014	0.984168
TCGA-X4-A8KS-01A-12R-A36G-07	0.0307799	0	0.03872	0.213345	0	0.212908	0	0.0468279	0.00280606	0	0	0.0748551	0.0266192	0.0728863	0.0709421	0.0362473	0.0354475	0	0.137615	0	0	0	0.07	0.13233	1.04031
TCGA-CH-5788-01A-11R-1580-07	0	0.010723	0.00409779	0.0614784	0	0.308062	0	0.0354994	0.0240929	0	0	0.044505	0.0536935	0.200722	0.0510085	0.0646543	0.00582327	0	0.122807	0	0.0128336	0	0.86	-0.019662	1.09579
TCGA-G9-7510-01A-11R-2263-07	0.110046	0	0.106249	0.0612629	0	0.253405	0	0.038374	0.000616991	0	0	0.0108085	0.000798667	0.13066	0.0711612	0.115078	0.0313055	0	0.0526312	0.0176025	0	0	0.01	0.193714	1.0072
TCGA-TP-A8TT-01A-12R-A41O-07	0.0233125	0	0.00582529	0.221177	0	0.291099	0.0824638	0	0	0	0.0257412	0	0.00408028	0.0724406	0.111521	0.0615273	0.050105	0	0.0507069	0	0	0	0.08	0.115839	1.05438
TCGA-HC-8256-01A-11R-2263-07	0.0481319	0	0.00761757	0.16754	0	0.290785	0.00528394	0.0815725	0	0	0	0.00312671	0	0.000613661	0.131059	0.119179	0.0115913	0	0.133498	0	0	0	0.29	0.0605209	1.07919
TCGA-VP-A876-01A-11R-A352-07	0.063464	0	0.0153934	0.159494	0	0.25485	0	0.0659929	0.008749	0	0	0.0404121	0.00355073	0.114639	0.123091	0.063659	0	0	0.0867048	0	0	0	0.78	-0.00885565	1.10486
TCGA-YL-A8S8-01A-11R-A37L-07	0.106581	0	0.00651448	0.0442664	0	0.343702	0	0.0475469	0	0.0119852	0	0.0549849	0.0263201	0.0194816	0.119691	0.133994	0.0406823	0	0.0312357	0.0130145	0	0	0.68	0.00643488	1.09191
TCGA-VP-A87H-01A-11R-A352-07	0.100562	0	0.0339306	0.0968614	0	0.286066	0	0.10053	0	0	0	0.0461754	0.0279457	0.012409	0.0847462	0.110032	0.0276202	0	0.0396153	0.033506	0	0	0.67	0.00857759	1.09097
TCGA-2A-A8VL-01A-21R-A37L-07	0.0383631	0	0.125133	0.172433	0	0.288198	0	0.00686666	0.00179444	0	0	0.0983485	0.0121308	0	0.0875425	0.0406927	0.0458953	0	0.0826022	0	0	0	0.67	0.00994478	1.10649
TCGA-KK-A8I6-01A-11R-A36G-07	0.0961488	0	0.0503472	0.0936722	0	0.261365	0	0.0246243	0	0	0	0.0105284	0	0.071521	0.105441	0.107271	0.0299548	0	0.149127	0	0	0	0.84	-0.0168099	1.08757
TCGA-M7-A722-01A-12R-A36G-07	0.0663599	0.0620309	0.0475704	0.0603218	0	0.117225	0	0	0.00179104	0	0	0	0.0662346	0	0.0311598	0.260505	0.0430744	0	0.241021	0	0	0.00270609	0.35	0.0472161	1.05768
TCGA-2A-A8VV-01A-11R-A37L-07	0.0195952	0	0.00384842	0.102732	0	0.341203	0	0	0.00119237	0	0	0.022357	0.0301355	0.162997	0.0849089	0	0.00652166	0	0.220869	0	0.00364004	0	0.84	-0.0164945	1.10192
TCGA-G9-6371-01A-11R-1789-07	0.0268393	0	0.0335524	0.173753	0	0.316792	0	0.0287347	0.0105832	0	0	0	0	0.0645544	0.122952	0.0807755	0.0241641	0	0.1173	0	0	0	0.57	0.0214201	1.0916
TCGA-J4-A67K-01A-21R-A30B-07	0	0.0541137	0.110834	0.226393	0	0.137604	0	0.11565	0.00835934	0	0	0.0713123	0.0182516	0.00564637	0.0610495	0.0678702	0.0937429	0	0.0276774	0	0	0.00149541	0	0.215653	1.00796
TCGA-EJ-7125-01A-11R-1965-07	0.103676	0	0.00446421	0.0904518	0	0.289899	0.00186275	0.0473057	0	0	0	0.0275912	0.00133186	0.0666656	0.0890814	0.12125	0.0300785	0	0.126342	0	0	0	0.28	0.0676752	1.05738
TCGA-V1-A9OY-01A-11R-A41O-07	0.0827645	0	0.155169	0.180923	0	0.23489	0	0.014581	0	0	0	0.0235907	0.00212708	0.0715655	0.062759	0.093465	0.0269233	0	0.0512415	0	0	0	0	0.203479	1.01241
TCGA-ZG-A9LN-01A-11R-A41O-07	0.104895	0	0.0456165	0.241552	0	0.15473	0	0.0599042	0.0752252	0.00522983	0	0.0645292	0.0036935	0.0277699	0.0837398	0.0384898	0.023882	0.0170314	0.0537109	0	0	0	0	0.389351	0.926193
TCGA-KK-A6E6-01A-11R-A311-07	0.0784301	0	0.0205175	0.12132	0	0.341359	0.00271229	0.0542794	0	0.000385585	0	0.0202926	0.00415049	0	0.120929	0.0617816	0.0469858	0	0.114063	0.011687	0	0.00110657	0.69	0.002993	1.10032
TCGA-CH-5748-01A-11R-1580-07	0.114267	0	0.0487751	0.0936421	0	0.18105	0	0.0163807	0.00463377	0	0	0.0870246	0.0261696	0.17093	0.0750416	0	0.0012421	0	0.180843	0	0	0	0.47	0.0360666	1.07141
TCGA-CH-5743-01A-21R-1580-07	0.100713	0	0.0503072	0.236466	0	0.205582	0.045122	0.0386646	0.0267496	0	0	0	0.0188394	0	0.0743895	0.0723935	0.0879111	0.00263549	0.00342146	0.0280355	0	0.00876987	0.15	0.101333	1.05493
TCGA-KK-A8IC-01A-11R-A36G-07	0.108131	0	0.0511588	0.101583	0	0.320338	0.0160261	6.12803e-06	0	0	0.00140037	0.00144241	0.0136167	0	0.0589577	0.187346	0.0683152	0.0170895	0.0545888	0	0	0	0.14	0.10302	1.04135
TCGA-EJ-A8FU-01A-11R-A36G-07	0.00158419	0.00270804	0.00473415	0.127607	0	0.199877	0	0	0.000547087	0	0	0.0858213	0.0710745	0.0992591	0.103226	0	0.0532174	0	0.234575	0	0.0157693	0	0.18	0.0923257	1.05218
TCGA-V1-A9ZR-01A-11R-A41O-07	0.0377802	0.0339528	0	0.0894711	0	0.323956	0.00201166	0.029225	0.0105677	0	0	0.0340116	0.00792099	0.0887982	0.0435157	0.185879	0.0165468	0	0.0963627	0	0	0	0.05	0.143737	1.02794
TCGA-EJ-A65B-01A-12R-A30B-07	0	0.053064	0.00483768	0.0562534	0	0.120698	0	0.032919	0	0	0	0.0718565	0.000636898	0.310237	0.012864	0.135831	0.0121568	0.0265702	0.162075	0	0	0	0.03	0.169278	1.02336
TCGA-CH-5764-01A-21R-1580-07	0.0537463	0	0.0126018	0.134482	0	0.358294	0	0.0454599	0	0	0	0.0434357	0.0243885	0.110831	0.104582	0.0284644	0.0107356	0	0.0645095	0	0.0084684	0	0.29	0.0612232	1.07962
TCGA-VN-A88M-01A-11R-A352-07	0.0707276	0	0.260646	0.170864	0	0.160502	0.00957306	0.103404	0	0	0	0.0263378	0.00507852	0	0.0556072	0.0547684	0.0140179	0	0.0684736	0	0	0	0.07	0.13374	1.07364
TCGA-EJ-5503-01A-01R-1580-07	0.100339	0	0.114761	0.143442	0	0.209162	0.00555261	0.0192318	0.0223028	0	0	0.0204437	0.00894497	0.0874685	0.0256874	0.0718154	0.032172	0.0124007	0.113657	0	0	0.0126204	0.03	0.178955	1.01343
TCGA-J4-A67L-01A-11R-A30B-07	0.090006	0	0.0242039	0.148386	0	0.187713	0	0.0126386	0.021861	0.0218273	0	0.0745164	0.00369808	0.0659363	0.0735905	0.0948667	0.035656	0	0.1451	0	0	0	0.04	0.158672	1.02146
TCGA-EJ-5530-01A-01R-1580-07	0.054743	0	0.0486709	0.101488	0	0.208689	0	0.0944612	0	0	0	0.0300389	0.0118454	0.0282422	0.0720468	0.0820582	0.0813542	0	0.186361	0	0	0	0.86	-0.0204379	1.08553
TCGA-QU-A6IO-01A-11R-A31N-07	0.000997643	0.0447447	0.0352804	0.227959	0	0.244612	0	0.0611519	0.0108136	0	0	0.050622	0.0117134	0.0181179	0.0618616	0.152937	0.00989027	0	0.069298	0	0	0	0.2	0.0798479	1.06868
TCGA-VP-A879-01A-11R-A352-07	0.12055	0	0.13351	0.0918851	0	0.202225	0	0	0.0145405	0	0	0.0824193	0.0244574	0.030752	0.036639	0.0364325	0.0687631	0	0.157826	0	0	0	0.45	0.0402632	1.07523
TCGA-V1-A9O5-01A-11R-A41O-07	0.0466243	0	0	0.145297	0	0.364942	0.00241609	0	0.013858	0	0	0	0.0265183	0.0512761	0.145236	0.120426	0.0116242	0	0.0717821	0	0	0	0	0.231397	1.00184
TCGA-VP-A878-01A-31R-A352-07	0.0239294	0	0.00977495	0.0777087	0	0.260751	0	0.0173911	0.0130436	0	0	0.0699678	0.0137442	0.0845157	0.0346292	0.125548	0.0328134	0.00921642	0.226967	0	0	0	0.32	0.0510956	1.06287
TCGA-4L-AA1F-01A-11R-A41O-07	0.113002	0	0.018682	0.0386546	0	0.176676	0	0.0280956	0.00643617	0	0	0.0206211	0	0.355413	0.0824934	0.13062	0	0	0.0293051	0	0	0	0	0.3474	0.946023
TCGA-KC-A7F6-01A-11R-A33R-07	0.0803273	0	0.0325876	0.215445	0	0.229145	0	0.0398024	0.0189975	0	0	0.0234755	0.0106873	0.0816346	0.0456918	0.0719049	0.0191167	0	0.131184	0	0	0	0.32	0.0500169	1.07249
TCGA-KK-A8IK-01A-11R-A36G-07	0	0.0419868	0	0.0460826	0	0.1676	0	0.0166246	0	0	0	0.0675245	0.0680662	0	0.00871338	0.212825	0.0243376	0	0.346239	0	0	0	0.86	-0.0213799	1.09983
TCGA-EJ-A65E-01A-11R-A29R-07	0.00202855	0.0110678	0.00527408	0.156759	0	0.209674	0	0.0408095	0	0.0154315	0	0.0833808	0.0176117	0.0899416	0.0359028	0.144818	0	0.00134311	0.173332	0	0.012626	0	0.73	-0.00445831	1.09247
TCGA-EJ-7792-01A-11R-2118-07	0.0929776	0	0.0262377	0.0641166	0	0.310311	0	0.0607208	0.0232181	0	0	0.0417924	0.0186923	0.0446639	0.0326834	0.0973956	0.0188702	0.00534801	0.162973	0	0	0	0	0.214514	0.998421
TCGA-KK-A8I8-01A-11R-A36G-07	0.0226624	0.00388472	0.000517061	0.143398	0	0.369202	0	0	0	0	0	0.0130445	0.0346255	0.0695181	0.138481	0.0240455	0.0396198	0	0.137572	0	0.00343003	0	0.28	0.065379	1.07568
TCGA-V1-A8WL-01A-11R-A37L-07	0.124826	0	0.0997321	0.138214	0	0.278402	0.00786162	0.0500136	0	0.0346747	0	0.00177705	0	0.0400908	0.0749891	0.0394384	0.0121689	0.0141866	0.0836251	0	0	0	0	0.288057	0.973871
TCGA-YL-A8HJ-01A-11R-A36G-07	0.152057	0	0.016875	0.0763721	0	0.255412	0	0.0056188	0.0118301	0	0	0.0409105	0.0153317	0.189235	0.0431696	0.0537313	0	0	0.139456	0	0	0	0.18	0.089704	1.04844
TCGA-KK-A59Z-01A-12R-A26U-07	0.126379	0	0.0533326	0.072656	0	0.213278	0	0.0166892	0.011247	0	0	0.031516	0.00385951	0.133101	0.0447488	0.104307	0.0711025	0	0.0562543	0.0615284	0	0	0.04	0.151709	1.0198
TCGA-HC-7749-01A-11R-2118-07	0.0953065	0	0.0499226	0.107918	0	0.241541	0	0.0137316	0.0124279	0	0	0.00708677	0	0.0879089	0.0602725	0.160324	0.0321003	0	0.13146	0	0	0	0.07	0.134577	1.02519
TCGA-HC-A6AP-01A-11R-A30B-07	0.0649374	0	0.100337	0.0457799	0	0.137154	0	0.0224358	0.0144849	0.000874892	0	0.0469463	0.0031215	0.310985	0.0302536	0.140447	0.0105943	0	0.0716484	0	0	0	0.07	0.134123	1.03963
TCGA-QU-A6IM-01A-11R-A31N-07	0.0390834	0	0.0722626	0.286356	0	0.198096	0.0166341	0.0578913	0.055976	0	0	0.07841	0.021905	0.00480611	0.0507571	0.0552638	0.0292829	0.00608975	0.0271855	0	0	0	0.04	0.152203	1.05419
TCGA-EJ-7314-01A-31R-2118-07	0.0419381	0	0.0138873	0.234519	0	0.202728	0	0.00493092	0	0	0	0.0589624	0.0588561	0.122229	0.037925	0	0.00997219	0.0286777	0.158712	0	0.0266625	0	0.89	-0.0310752	1.10351
TCGA-J4-AATV-01A-11R-A41O-07	0.0677094	0	0	0.069672	0	0.198355	0.0287628	0.0955366	0.0306989	0	0	0.0192057	0.050459	0.0341097	0.0399882	0.14477	0.0550934	0.0384703	0.117192	0	0	0.00997709	0.47	0.0385007	1.05763
TCGA-H9-7775-01A-11R-2118-07	0.0517473	0	0.00266922	0.0645233	0	0.247706	0	0.0407383	0	0	0	0.0171177	0.00738429	0.145428	0.0382433	0.113828	0.0534707	0	0.217143	0	0	0	0.54	0.0253595	1.06932
TCGA-EJ-A65J-01A-11R-A311-07	0.0842958	0	0.000990882	0.0426458	0	0.276751	0.00207403	0.0549589	0	0	0	0	0.00729463	0	0.0967656	0.347196	0	0.00546933	0.0815577	0	0	0	0.86	-0.0195961	1.09261
TCGA-KK-A7AP-01A-12R-A33R-07	0.00845097	0.0107114	0	0.235429	0	0.105211	0	0.0708269	0.00974137	0	0	0.0307556	0.00408347	0.0520804	0.0721761	0.255058	0.0159036	0	0.129572	0	0	0	0.88	-0.0270261	1.09732
TCGA-YL-A8HL-01A-11R-A36G-07	0.0165562	0	0.104282	0.057444	0	0.152237	0	0.0576151	0	0	0	0.06276	0.0195531	0.105671	0.160694	0.125671	0.0193923	0	0.118125	0	0	0	0.63	0.0148854	1.08258
TCGA-EJ-5518-01A-01R-1580-07	0.0299357	0	0	0.0864806	0	0.3293	0	0.0241329	0	0	0	0	0.0105804	0.0121381	0.097248	0.20536	0.0893783	0	0.115446	0	0	0	0.18	0.0917493	1.04737
TCGA-HC-A632-01A-11R-A29R-07	0.178644	0	0.030651	0.0720449	0	0.335484	0	0.0299562	0.0468797	0.00509984	0	0.0336544	0	0.0476031	0.0430903	0.0690405	0.023249	0.0110248	0.0731475	0	0	0.000430266	0.07	0.127793	1.04495
TCGA-ZG-A9LZ-01A-11R-A41O-07	0.133724	0	0.0993943	0.0971018	0	0.18315	0.0170288	0.0533623	0.0268174	0	0	0.0577968	0.00945601	0.108674	0.0938159	0.0344763	0.021639	0	0.0635645	0	0	0	0.1	0.111244	1.04746
TCGA-EJ-5499-01A-01R-1580-07	0.056459	0	0	0.0830751	0	0.329198	0.0292739	0.0539742	0.0052455	0	0	0.0227269	0.000872241	0	0.108513	0.0748399	0.103402	0	0.132419	0	0	0	0.2	0.0831158	1.05639
TCGA-ZG-A9L1-01A-11R-A41O-07	0.0391561	0	0.0206342	0.107633	0	0.263003	0	0.0477566	0	0	0	0.0858368	0.0189511	0	0.0920855	0.19558	0	0	0.0141789	0.0981153	0.0170697	0	0.9	-0.0325411	1.11129
TCGA-CH-5769-01A-11R-1580-07	0.143692	0	0.0107463	0.0668946	0	0.268971	0.0171842	0.045311	0	0	0	0.0386915	0.00811888	0.046588	0.0840997	0.132771	0.0622839	0	0.0746475	0	0	0	0.7	0.0026268	1.07946
TCGA-G9-6378-01A-11R-1789-07	0.07651	0	0.00995144	0.072584	0	0.375833	0	0.0530429	0	0.000512171	0	0.0309594	0.00649746	0	0.0982035	0.0801083	0.0381056	0	0.157692	0	0	0	0.32	0.0517497	1.07493
TCGA-FC-7708-01A-11R-2118-07	0.00437752	0.0110735	0.0109377	0.121362	0	0.270943	0	0.0461033	0	0	0	0.0791732	0.048968	0.106586	0.0700533	0	0.0460734	0.00254207	0.172732	0	0.00907463	0	0.18	0.0898355	1.05413
TCGA-KK-A6E3-01A-21R-A30B-07	0.000207039	0.0256516	0.0339436	0.0670741	0	0.342819	0	0.0561466	0	0.0111575	0	0.0539654	0.00287591	0.0438105	0.0572956	0.0760701	0.0164368	0	0.210438	0	0	0.00210811	0.05	0.144935	1.03259
TCGA-M7-A720-01A-12R-A32O-07	0.058272	0	0.0136977	0.0844263	0	0.275734	0	0.0718195	0	0	0	0.0506012	0.0182088	0.152713	0.0500114	0.0847326	0	0.00837718	0.131407	0	0	0	0.48	0.0340225	1.07214
TCGA-KK-A8I5-01A-11R-A36G-07	0.0244557	0	0.0109993	0.0895906	0	0.286893	0.000428829	0.0102521	0	0	0.00740944	0.00533082	0	0.236266	0.0401854	0.118342	0.0443868	0	0.12546	0	0	0	0.43	0.0415672	1.0718
TCGA-HI-7171-01A-12R-2118-07	0.08909	0	0.0995193	0.199994	0	0.281676	0.0235181	0.0135714	0	0	0	0	0.00111937	0.0761352	0.0614588	0.0765068	0.00401597	0	0.0733951	0	0	0	0.72	-0.0017461	1.10035
TCGA-G9-6342-01A-11R-1965-07	0.111022	0	0.0201969	0.0420321	0	0.299694	0	0.0363741	0	0	0	0.0539267	0.0263829	0.254374	0.0882013	0	9.02269e-05	0	0.0555007	0	0.0122044	0	0.3	0.0570556	1.07022
TCGA-V1-A8WV-01A-11R-A37L-07	0.162235	0	0.0516076	0.121606	0	0.284901	0	0.0346627	0.0282833	0	0	0.0331506	0.00654335	0.0210571	0.0586646	0.0272309	0.0834152	0	0.0866423	0	0	0	0.04	0.156747	1.03022
TCGA-YL-A9WY-01A-11R-A41O-07	0.0358469	0	0.00420585	0.193502	0	0.261723	0.0548374	0.0186053	0.015964	0	0	0	0.00104428	0.111099	0.043964	0.186418	0.0503651	0	0.0224258	0	0	0	0.07	0.128839	1.04018
TCGA-EJ-5507-01A-01R-1580-07	0.028191	0	0	0.0715708	0	0.341054	0.0282699	0.00850309	0.0164317	0	0	0.00865164	0	0.0588096	0.209145	0.052002	0.083112	0	0.0942587	0	0	0	0.43	0.0415485	1.09318
TCGA-M7-A725-01A-12R-A32O-07	0.100998	0	0.00831708	0.0552024	0	0.221428	0	0.0828791	0	0	0	0.00411641	0.0100577	0.113396	0.1568	0.127693	0.027141	0	0.0919704	0	0	0	0.23	0.0732677	1.05951
TCGA-HC-7230-01A-11R-2118-07	0.0701894	0	0.00615797	0.106268	0	0.172866	0.00721314	0.0221271	0	0	0	0.029921	0	0.113243	0.10112	0.132496	0.0328731	0	0.205525	0	0	0	0.78	-0.00792162	1.08175
TCGA-J4-A67R-01A-21R-A30B-07	0.104025	0.0212221	0.0448964	0.119788	0	0.235733	0	0.111905	0.00360814	0	0	0.0532677	0.00764717	0.0553789	0.0323456	0.0925416	0.0442577	0.00480869	0.0685753	0	0	0	0	0.199629	1.00818
TCGA-J9-A8CP-01A-11R-A352-07	0.0301183	0	0.0410311	0.0500401	0	0.114193	0	0.00586209	0.0040338	0	0	0.0746111	0	0.042555	0.0151717	0	0	0.00550685	0.616877	0	0	0	0	0.512195	0.865454
TCGA-KK-A8IB-01A-11R-A36G-07	0.163956	0	0.0943005	0.164985	0	0.111777	0.0360803	0.0401097	0.0215171	0	0	0.0667291	0.0272605	0.0584226	0.0270383	0.0585705	0.0693206	0.011645	0.0482076	0	0	7.93448e-05	0	0.261987	0.980489
TCGA-CH-5767-01A-11R-1789-07	0.0573416	0	0.00903142	0.0729795	0	0.285743	0	0.0637321	0	0	0	0.0463018	0.0227051	0.034859	0.04124	0.155702	0.0132911	0.0172184	0.0816631	0.0848674	0	0.0133244	0.78	-0.00834494	1.08851
TCGA-EJ-5512-01A-01R-1580-07	0.102844	0	0.0403174	0.106714	0	0.375925	0.00286923	0.02397	0	0	0	0.00800989	0.012598	0.0288992	0.102052	0.0495587	0.0412282	0.0085896	0.0964243	0	0	0	0.18	0.0870515	1.061
TCGA-KK-A6E8-01A-11R-A31N-07	0.0815312	0	0.0738154	0.176427	0	0.0755715	0	0.129933	0	0	0	0.0873837	0.00527677	0.0317941	0.0340648	0.187761	0	0.00758169	0.108861	0	0	0	0.73	-0.00435322	1.08856
TCGA-M7-A71Z-01A-12R-A32O-07	0.0474979	0	0.039687	0.138774	0	0.128036	0	0.0917643	0	0	0	0.0862004	0.0250563	0	0.0487836	0.212105	0.0644609	0	0.117635	0	0	0	0.98	-0.0618995	1.10012
TCGA-ZG-A9L9-01A-11R-A41O-07	0.0349022	0	0	0.125484	0	0.371441	0	0.00548925	0.0278517	0	0	0.0609197	0.0176079	0	0.0865614	0.148949	0.0227959	0.0121685	0.0858306	0	0	0	0.17	0.0950983	1.06225
TCGA-G9-A9S0-01A-11R-A41O-07	0.0255018	0	0	0.16778	0	0.254946	0.00103386	0.0650034	0.0388528	0.00210404	0	0.0732688	4.52268e-06	0.0564843	0.0803653	0.080403	0.0778556	0	0.076396	0	0	0	0.09	0.113645	1.0539
TCGA-ZG-A9KY-01A-11R-A41O-07	0.0641322	0	0.00834958	0.380792	0	0.0535802	0.0177124	0.131157	0.0665197	0	0	0.0616264	0.0157494	0.0195568	0.0631584	0.0765844	0.0106064	0	0.0304756	0	0	0	0.03	0.167427	1.05272
TCGA-V1-A9ZG-01A-11R-A41O-07	0.0642173	0	0.0301729	0.104201	0	0.179251	0	0.00308837	0.0204507	0	0	0.0697903	0.0523999	0	0.0582763	0.201857	0.0229153	0.00332222	0.190057	0	0	0	0.72	-0.000817581	1.07466
TCGA-2A-A8VT-01A-11R-A37L-07	0.108158	0	0.016937	0.195841	0	0.244512	0.0201443	0.0314294	0.00932876	0	0	0.000339421	0.00682689	0.0449529	0.132701	0.0954694	0.0537944	0	0.0395657	0	0	0	0.29	0.0594344	1.07423
TCGA-G9-6496-01A-11R-1789-07	0.0354173	0	0.0783838	0.0944419	0	0.247576	0	0.0389347	0	0	0	0.0359062	0.00221025	0.027805	0.0999451	0.215117	0.0164189	0	0.107844	0	0	0	0.7	0.00275221	1.07973
TCGA-ZG-A8QX-01A-11R-A37L-07	0.153725	0.0631569	0.0286844	0.124106	0	0.212669	0	0.0669275	0.0322975	0	0	0.068225	0.00460669	0.0179177	0.053331	0.0919839	0.024845	0	0.0575243	0	0	0	0.36	0.0467059	1.08208
TCGA-EJ-5504-01A-01R-1580-07	0.0575868	0	0.0140944	0.0662808	0	0.316076	0	0.0261486	0	0	0	0.0231353	0.0275005	0.0340967	0.0817837	0.182136	0.0375956	0	0.133565	0	0	0	0.56	0.0226509	1.06964
TCGA-EJ-7123-01A-11R-1965-07	0.0560894	0	0.00688752	0.109451	0	0.228101	0.000719976	0.0272541	0.0264747	0	0	0.013042	0.00837284	0.0884622	0.0642976	0.167843	0.0183035	0.0158792	0.168823	0	0	0	0.78	-0.00849784	1.08115
TCGA-HC-8258-01A-11R-2263-07	0.114356	0	0.142145	0.120597	0	0.247303	0	0.047324	0	0	0	0.0597547	0.0158153	0	0.0793383	0.082604	0.0304191	0	0.0603434	0	0	0	0	0.223734	1.00512
TCGA-HC-7744-01A-11R-2118-07	0	0.049198	0.003696	0.100842	0	0.196788	0.00767094	0.0253602	0	0	0	0.0447018	0	0.0740745	0.0352627	0.169716	0.104329	0.00690784	0.181452	0	0	0	0.69	0.00320171	1.07168
TCGA-M7-A71Y-01A-22R-A32O-07	0.0394906	0	0.00903183	0.171456	0	0.185392	0	0.0517505	0.00233583	0	0	0.0394603	0.0147044	0.143366	0.0652498	0.0665953	0.0433521	0	0.167815	0	0	0	0.28	0.066427	1.05764
TCGA-EJ-A6RA-01A-11R-A33R-07	0.0603859	0	0.0949143	0.152522	0	0.248362	0	0.0282926	0.0094693	0	0	0.0484997	0.00946635	0.0269022	0.0594466	0.0899325	0.0166868	0	0.15512	0	0	0	0.2	0.0808534	1.05719
TCGA-EJ-5496-01A-01R-1580-07	0.0828584	0	0.0463199	0.159697	0	0.248472	0	0.0537145	0.00348459	0	0	0.0152414	0.00696534	0.0760715	0.0829433	0.0479982	0.0477158	0	0.128519	0	0	0	0.78	-0.00892637	1.09113
TCGA-CH-5752-01A-11R-1580-07	0.090953	0	0.0190432	0.0875976	0	0.300681	0	0.0537764	0	0	0	0.0249024	0.0271498	0.0260104	0.10628	0.179533	0.0247952	0	0	0.050262	0	0.00901583	0.87	-0.0239166	1.09988
TCGA-CH-5741-01A-11R-1580-07	0.147441	0	0.0231235	0.106587	0	0.259463	0	0.0245681	0.000507818	0	0	0.0202142	0.00418498	0.011408	0.0515054	0.124389	0.0415901	0	0.185018	0	0	0	0.88	-0.0291683	1.0933
TCGA-EJ-5498-01A-01R-1580-07	0.108829	0	0.0820607	0.140402	0	0.328184	0.00443427	0.0159373	0	0	0	0	0.0217494	0	0.0774419	0.094367	0.0377212	0	0.0607159	0.0196401	0	0.00851637	0.02	0.185426	1.01653
TCGA-ZG-A9LY-01A-11R-A41O-07	0.093399	0	0.00321136	0.142981	0	0.260704	0	0.0429602	0.0149182	0	0	0.0127973	0.0290311	0.0763659	0.0266653	0.144073	0.0461975	0.00192495	0.104771	0	0	0	0.18	0.0874239	1.04848
TCGA-YL-A9WK-01A-11R-A37L-07	0.0659811	3.74478e-05	0	0.142756	0	0.398495	0	0.0105073	0	0	0	0.0379124	0.00337291	0	0.101306	0.160155	0.0160192	0.0111766	0.040659	0.0116224	0	0	0.11	0.106942	1.06193
TCGA-KK-A8ID-01A-11R-A36G-07	0.034816	0	0.0100289	0.0949564	0	0.322482	0.00194613	0.158748	0	0	0	0.0558817	0	0.0385977	0.127422	0.109089	0.0329448	0	0.0130878	0	0	0	0.72	-0.00183442	1.11916
TCGA-G9-6369-01A-21R-1965-07	0	0.00178806	0.00728519	0.135535	0	0.263506	0.0229846	0.0116059	0.0045317	0	0	0.0669287	0.00878783	0	0.0885001	0.248813	0.0246118	0	0.115123	0	0	0	0.88	-0.0261257	1.10006
TCGA-HC-7820-01A-11R-2118-07	0.0785017	0	0.0185835	0.111056	0	0.226824	0	0.0174817	0	0.0252443	0	0.0648826	0.016254	0.141019	0.115066	0	0.00316121	0	0.173927	0	0.00799973	0	0.73	-0.00368618	1.09352
TCGA-G9-6498-01A-12R-A311-07	0.0778157	0.0740385	0.0249733	0.183596	0	0.198331	0.0164714	0.0182548	0.116117	0	0	0.0417191	0	0.0394799	0.0317769	0.0742782	0	0.0401796	0.0629676	0	0	0	0	0.289575	0.973092
TCGA-HC-7075-01A-11R-1965-07	0.0716164	0.0357761	0.0549809	0.0525212	0	0.247322	0.000843438	0.050842	0.0259768	0	0	0.0345367	0.00353257	0.168895	0.0663574	0.028092	0.0147654	0.0127401	0.131202	0	0	0	0.28	0.0639045	1.05722
TCGA-V1-A8WW-01A-11R-A37L-07	0.100915	0	0.0130445	0.0875655	0	0.203971	0	0.0667301	0	0	0	0.0616994	0	0.138107	0.104367	0.0710607	0.0465753	0	0.105965	0	0	0	0.32	0.051371	1.06311
TCGA-ZG-A9L6-01A-11R-A41O-07	0.0436153	0	0	0.0640558	0	0.29735	0	0.0227531	0.00296287	0	0	0.0455992	0.000647793	0	0.0329098	0.304546	0.0304739	0	0.155087	0	0	0	0.07	0.12648	1.03206
TCGA-HC-8213-01A-11R-A29R-07	0.0677254	0	0.0283396	0.0689309	0	0.229512	0.0291764	0.0519129	0	0	0.00120709	0	0	0.25472	0.0735182	0.0845712	0.0354697	0	0.0749173	0	0	0	0.86	-0.0197245	1.09362
TCGA-HC-7231-01A-11R-2118-07	0.0641879	0	0.0882877	0.142735	0	0.294176	0.0387738	0.00622329	0	0	0	0.00778894	0	0.0962211	0.0754702	0.0626631	0.0559873	0.0135331	0.0539531	0	0	0	0	0.198273	1.00663
TCGA-YL-A9WH-01A-11R-A37L-07	0.0942362	0	0.0069197	0.0758776	0	0.216264	0	0.043039	0.0109683	0	0	0.0376529	0.0429456	0.242924	0.0540608	0.0121931	0	0.00917885	0.15374	0	0	0	0.41	0.0426544	1.06681
TCGA-XK-AAJR-01A-11R-A41O-07	0.0343011	0	0.070119	0.0963603	0	0.143565	0	0.0312145	0.000256574	0	0	0.020948	0.0130326	0	0.0340319	0.220026	0.0925787	0	0.243567	0	0	0	0.55	0.0247956	1.06365
TCGA-EJ-5524-01A-01R-1580-07	0.0547534	0	0.00564874	0.0704168	0	0.381462	0	0.0371352	0	0	0	0.0352332	0.0303223	0.05052	0.105982	0.0814125	0.00717883	0	0.139935	0	0	0	0.09	0.113771	1.04724
TCGA-EJ-5527-01A-01R-1580-07	0.0629777	0	0.00481756	0.0721953	0	0.378994	0.0132145	0.0422877	0.0107098	0	0	0	0.0111579	0.0127627	0.103918	0.0876046	0.0826452	0.0187895	0.097925	0	0	0	0.2	0.0818811	1.05872
TCGA-ZG-A9LM-01A-11R-A41O-07	0.105386	0	0.0243396	0.0806728	0	0.296736	0	0.0400146	0.0250398	0	0	0.0363852	0	0.0858544	0.088935	0.158581	0.00493823	0	0.0531163	0	0	0	0.15	0.100467	1.0487
TCGA-HC-7747-01A-11R-2118-07	0.0887413	0	0.00719535	0.152515	0	0.180851	0	0.027262	0	0	0	0.0654836	0.0282804	0.0559859	0.140517	0.0680872	0.0497006	0	0.135381	0	0	0	0.04	0.155416	1.02578
TCGA-V1-A9Z9-01A-21R-A41O-07	0.0472715	0	0.00550322	0.11458	0	0.247668	0	0.014749	0	0	0	0.0624803	0.00554358	0.0940073	0.0769199	0.184137	0.00060791	0	0.146533	0	0	0	0.58	0.0208047	1.07556
TCGA-HC-7211-01A-11R-2118-07	0.00294229	0	0.0168897	0.0571336	0	0.197303	0.0691026	0.017443	0	0	0.0128308	0	0.119571	0.128513	0.0303008	0.0882672	0.0283537	0.038252	0.0986406	0.0680616	0	0.0263949	0.62	0.0167877	1.0658
TCGA-V1-A9O7-01A-21R-A41O-07	0.148233	0	0.0664367	0.132227	0	0.189598	0.00220792	0.0320344	0	0	0	0.0438382	0.0223591	0.0669004	0.0550655	0.103397	0.0347925	0.00297927	0.0615438	0.0383868	0	0	0.1	0.109388	1.04079
TCGA-YL-A8SQ-01B-11R-A37L-07	0.127667	0.00922229	0	0.0738991	0	0.301103	0	0.0608491	0	0	0	0.0317087	0.00337081	0	0.0648187	0.105861	0.033081	0	0.18842	0	0	0	0.17	0.0989076	1.04822
TCGA-KK-A59V-01A-11R-A29R-07	0.0736767	0	0.0400199	0.283454	0	0.0820908	0.0848662	0.0942999	0.118493	0.0081564	0	0.00444173	0	0.0817085	0.0719401	0.0349117	0	0	0.0219412	0	0	0	0	0.229611	1.00976
TCGA-V1-A9OF-01A-11R-A41O-07	0.0816985	0	0.0141774	0.171689	0	0.234647	0	0.0111752	0	0	0	0.00900534	0.0201459	0	0.0770048	0.207135	0.0241686	0	0.149153	0	0	0	0.77	-0.00645143	1.08351
TCGA-KK-A7B3-01A-11R-A33R-07	0.0172386	0	0.0057186	0.115576	0	0.266533	0	0.0148845	0.0172086	0	0	0.0375556	0	0.235104	0.0660472	0.100828	0.00578424	0	0.117522	0	0	0	0.04	0.161099	1.02621
TCGA-VN-A88O-01A-11R-A352-07	0.00935637	0.0119236	0	0.139469	0	0.266524	0	0.0106918	0	0	0	0.0933156	0.029314	0.0770398	0.154242	0.0518638	0.00686868	0	0.148959	0	0.000432388	0	0.36	0.0461467	1.08738
TCGA-HC-A6HY-01A-11R-A31N-07	0	0.00234159	0.0163905	0.141884	0	0.155406	0	0	0	0.0128159	0	0.0392451	0.0228028	0.156899	0.0889702	0.00134966	0.0193086	0	0.342587	0	0	0	0.64	0.0131285	1.09525
TCGA-KC-A4BR-01A-32R-A32Y-07	0.019569	0	0.00738812	0.0914848	0	0.346671	0	0.0170816	0	0	0	0.0498754	0.0756785	0.00771322	0.0674491	0.0653847	0.00904311	0	0.159486	0.0677383	0	0.0154365	0.53	0.0263557	1.08527
TCGA-YL-A9WJ-01A-11R-A37L-07	0.037416	0	0.00154182	0.0809832	0	0.30324	0	0.0451654	0.0139659	0	0	0.018491	0.0236259	0.0761622	0.0637662	0.149647	0.0845761	0.000694966	0.0493143	0.0514094	0	0	0.11	0.104229	1.04217
TCGA-VN-A88N-01A-11R-A36G-07	0.041143	0	0.0167932	0.171021	0	0.230534	0	0.0169449	0	0	0	0.0377189	0.0236278	0.078731	0.103884	0.0786973	0.00196913	0	0.197992	0	0.000943365	0	0.69	0.00428401	1.08808
TCGA-HC-8261-01A-11R-2263-07	0.0692401	0	0.0518514	0.137581	0	0.20137	0.0266514	0.0371507	0.00268073	0	0.0193525	0	0.00915321	0.0482756	0.115225	0.143525	0.06964	0	0.0683033	0	0	0	0.19	0.0860606	1.04671
TCGA-J4-A67M-01A-11R-A30B-07	0.113756	0	0.0707675	0.119532	0	0.225683	0	0.0124155	0.0192939	0	0	0.0714377	0.0586395	0.0574809	0.00758919	0.0631846	0.0220298	0.0147829	0.141172	0	0	0.00223506	0	0.318469	0.952572
TCGA-FC-A6HD-01A-11R-A31N-07	0.0412581	0.00693604	0.0942303	0.259432	0	0.117313	0	0.0663474	0.00931793	0	0	0.0184106	0.0122542	0.0522438	0.0126874	0.139123	0.0183948	0	0.152051	0	0	0	0.04	0.154114	1.0254
TCGA-HC-A6AO-01A-11R-A30B-07	0.0155094	0	0.0173389	0.0617654	0	0.230112	0.0210193	0.0109431	0.015599	0.0173071	0	0	0.182373	0.051887	0.0904691	0.122658	0.0236842	0	0.12843	0	0	0.0109046	0.19	0.086222	1.04121
TCGA-CH-5739-01A-11R-1580-07	0.113381	0	0.0385379	0.081093	0	0.302606	0.0310364	0.0663735	0	0	0	0.0121301	0.0204867	0	0.111509	0.079314	0.0791816	0	0.0608361	0	0	0.00351508	0.28	0.0655505	1.06315
TCGA-G9-6379-01A-11R-A31N-07	0.0444869	0	0.0296407	0.237035	0	0.197215	0	0.046114	0.0163777	0.00936524	0	0.03258	0.00501742	0.0734071	0.0644948	0.0967827	0.0379891	0	0.109494	0	0	0	0	0.268079	0.978424
TCGA-G9-6343-01A-21R-1965-07	0.057449	0	0.00805307	0.198058	0	0.215508	0.0197187	0.0339322	0	0	0	0.0275252	0.0086153	0.0689218	0.0410507	0.153825	0.00204282	0	0.1653	0	0	0	0.6	0.0193183	1.07856
TCGA-HC-8216-01A-11R-A29R-07	0.0519695	0	0.0660457	0.136003	0	0.18766	0.0220129	0.0243599	0.0026911	0	0	0.016472	0	0.158721	0.0836779	0.139902	0.0366604	0	0.0738235	0	0	0	0.07	0.122957	1.03225
TCGA-YL-A8SB-01A-31R-A37L-07	0.0751028	0	0.0145535	0.100401	0	0.22	0	0.0854714	0.0172237	0	0	0.0350608	0.00836445	0	0.014314	0.161789	0.068396	0	0.199323	0	0	0	0.08	0.117245	1.03543
TCGA-J4-AAU2-01A-11R-A41O-07	0.113652	0	0.0227975	0.143806	0	0.273692	0	0.124569	0	0	0	0.062257	0	0.0142687	0.0637895	0.0701981	0.0158935	0.0177698	0.0773064	0	0	0	0.58	0.0212924	1.09916
TCGA-J9-A8CL-01A-11R-A352-07	0.116243	0	0.00179801	0.0958084	0	0.250119	0	0.0533373	0.0346537	0	0	0.0311337	0.0132735	0.0289459	0.102691	0.149593	0.00721193	0.00265649	0.112534	0	0	0	0.03	0.167268	1.0192
TCGA-KK-A8I4-01A-11R-A36G-07	0.10103	0	0.0113977	0.169222	0	0.23724	0.0121781	0.00924106	0.0517748	0	0	0.0266168	0.00172819	0.0483207	0.0570941	0.10473	0.0335486	0	0.135878	0	0	0	0	0.297771	0.962892
TCGA-V1-A9OA-01A-11R-A41O-07	0.0875122	0	0.0424425	0.147849	0	0.31868	0	0.0237316	0	0	0	0.00253278	0.0369926	0	0.080399	0.168145	0.0554448	0	0.0362711	0	0	0	0.15	0.101237	1.04913
TCGA-KK-A8IF-01A-11R-A36G-07	0.207629	0	0.0266649	0.078617	0	0.15117	0.0297993	0.0677857	0.0211034	0	0	0.0524274	0.0116617	0.0710351	0.0605584	0.106408	0	0	0.115141	0	0	0	0.87	-0.0257798	1.09453
TCGA-KK-A7B1-01A-11R-A32O-07	0.0268845	0	0.00973281	0.147028	0	0.241229	0	0.0199547	0	0	0	0.0470316	0.0179121	0.00873375	0.0396199	0.210864	0.0424476	0.00142685	0.187136	0	0	0	0.79	-0.0115667	1.08627
TCGA-VP-AA1N-01A-31R-A41O-07	0.050523	0	0	0.116541	0	0.298186	0.0131757	0.0428743	0.00379507	0	0	0.0246705	0.00692784	0.10666	0.0675669	0.163792	0.0182161	0	0	0.0870725	0	0	0.47	0.0361975	1.07925
TCGA-XK-AAIW-01A-11R-A41O-07	0.0472581	0	0.00302272	0.472338	0	0	0.0937524	0.0916697	0.0245554	0.0105997	0	0	0	0.00949377	0.0768165	0.122598	0.0273103	0	0.0205862	0	0	0	0	0.196555	1.03156
TCGA-ZG-A9L5-01A-12R-A41O-07	0.0999397	0	0.0245565	0.0863512	0	0.308699	0	0.0382192	0.00387549	0	0	0.0532446	0	0	0.0462781	0.257986	0.0111261	0	0.0697234	0	0	0	0.08	0.116249	1.04042
TCGA-G9-7522-01A-11R-2263-07	0.0130282	0	0.014138	0.151368	0	0.293356	0	0.0299748	0.00474663	0	0	0.0348578	0.012259	0.0942941	0.0969698	0.0887845	0.0447569	0	0.121466	0	0	0	0.18	0.0883414	1.05572
TCGA-J4-A67N-01A-11R-A30B-07	0	0	0.0298158	0.0701541	0	0.144355	0.0142424	0.0198591	0	0.00192935	0	0.038643	0	0.493965	0.0335919	0.108448	0.0145968	0	0.0303996	0	0	0	0	0.249002	1.01318
TCGA-HC-A6AL-01A-11R-A30B-07	0.0425876	0	0.0518707	0.113478	0	0.111434	0.0283357	0.0722205	0.0446851	0	0	0.0186835	0.0054471	0.137021	0.0177239	0.181787	0.0473617	0.00637501	0.11958	0	0	0.00140968	0.04	0.15966	1.01346
TCGA-EJ-8469-01A-11R-2403-07	0.0966179	0	0.0507916	0.0902206	0	0.161699	0	0.100224	0	0	0	0.0300445	0	0.0958501	0.073866	0.0895548	0.123491	0	0.0876405	0	0	0	0.88	-0.0271923	1.08394
TCGA-EJ-A46D-01A-21R-A32Y-07	0.0775795	0	0.0732465	0.182487	0	0.216366	0.00470561	0.021469	0	0	0	0.0246852	0.0210918	0	0.0326445	0.110093	0.118016	0	0.117616	0	0	0	0.68	0.0070449	1.07702
TCGA-G9-6367-01A-11R-1789-07	0.0643245	0	0.0586663	0.148038	0	0.275399	0	0.024586	0	0	0	0.0712944	0.0213183	0.0452947	0.0798235	0.0437225	0.0234613	0	0.144072	0	0	0	0.19	0.0849083	1.05838
TCGA-VP-A87E-01A-31R-A352-07	0.0806322	0	0.0160724	0.157662	0	0.283586	0.0286999	0.109921	0.00718034	0	0	0.032211	0.0120418	0.0609475	0.0907274	0.0672165	0.0185066	0	0.0217468	0.0100465	0	0.00280181	0.07	0.127297	1.05226
TCGA-HC-A4ZV-01A-11R-A26U-07	0.148899	0	0.0968643	0.0972608	0	0.256251	0.0113898	0.0111096	0.00143486	0	0	0.00225348	0	0.168849	0.0479282	0.0960493	0.0271866	0	0.0345247	0	0	0	0.03	0.175693	1.01936
TCGA-G9-6373-01A-11R-1789-07	0.103859	0	0.0611365	0.120215	0	0.24475	0	0.067409	0.0576696	0	0	0.0374764	0.00297611	0.0367644	0.093625	0.0832945	0.020869	0	0.0699557	0	0	0	0.03	0.176405	1.02207
TCGA-HC-8258-01B-05R-2302-07	0.140287	0	0.0140958	0.0265063	0	0.531492	0.0432642	0	0	0	0	0.000268026	0.0146523	0	0.0867944	0.0188372	0	0.0829065	0.0153909	0	0.0255056	0	0	0.24554	1.00332
TCGA-G9-6370-01A-11R-1789-07	0.084887	0	0.0541269	0.16728	0	0.242262	0.0152289	0.0173124	0	0	0	0.0133346	0.00562501	0	0.045699	0.0918839	0.108313	0.00667213	0.144579	0.00279662	0	0	0.17	0.0965166	1.04285
TCGA-VP-A87J-01A-11R-A352-07	0.12797	0	0.0146986	0.0238622	0	0.314329	0	0.0803824	0	0	0	0.024279	0.00508821	0.0877824	0.0925294	0.166444	0	0.0102975	0.0103228	0.0410697	0	0.000944795	0.73	-0.00424502	1.09173
TCGA-CH-5763-01A-11R-1580-07	0.0813801	0	0.019138	0.125559	0	0.289852	0.0156818	0.0441665	0	0	0	0.00978571	0.040672	0.0882607	0.0469488	0.10355	0.0315732	0.00215007	0.0593673	0.0316802	0.00146475	0.00876939	0.21	0.0755322	1.05377
TCGA-ZG-A9NI-01A-11R-A41O-07	0.0751875	0	0	0.0746421	0	0.227872	0	0.0159552	0	0	0	0.0377913	0.0317552	0.0119704	0.0475639	0.244243	0	0.00919427	0.16235	0.0614749	0	0	0.46	0.039205	1.06548
TCGA-KK-A6E4-01A-11R-A30B-07	0.028074	0.00319985	0.0194488	0.122591	0	0.210542	0	0.10786	0	0.00648386	0	0.0998353	0.0100649	0.0342017	0.0938108	0.0707505	0.0230111	0.0162144	0.153912	0	0	0	0.62	0.0160001	1.09102
TCGA-EJ-A7NF-01A-11R-A33R-07	0.00812798	0	0.057397	0.103132	0	0.25415	0.0125506	0.0345146	0	0	0	0.0315617	0	0.281199	0.0732462	0.0637337	0.0112101	0	0.0691774	0	0	0	0.21	0.0790956	1.06233
TCGA-KC-A4BN-01A-61R-A250-07	0	0.00540712	0.0312577	0.10566	0	0.301168	0	0.0193578	0	0	0	0.059082	0.0462782	0.166191	0.0617705	0	0	0.00789836	0.168485	0	0.0274437	0	0.78	-0.00749006	1.09165
TCGA-J4-A83M-01A-11R-A352-07	0.0895556	0	0.0501489	0.174344	0	0.257569	0	0.048763	0.0236035	0	0	0.0289547	0.0100849	0.100156	0.0548536	0.05071	0.042681	0	0.068576	0	0	0	0.31	0.0531789	1.07251
TCGA-EJ-5517-01A-01R-1580-07	0.109484	0	0	0.113771	0	0.40054	0.0112644	0.0195825	0	0.0227819	0	0.0139877	0.00139649	0.056193	0.0617108	0.0690096	0.0152223	0.011203	0.0938529	0	0	0	0.2	0.0801647	1.0683
TCGA-CH-5754-01A-11R-1580-07	0.0871135	0	0.0835194	0.141325	0	0.222266	0.0363048	0.062603	0.00638445	0	0	0.0209916	0.00548599	0.0673348	0.122062	0.0590548	0.0373171	0	0.0482382	0	0	0	0	0.278007	0.97465
TCGA-EJ-A46H-01A-31R-A26U-07	0.189697	0	0.17542	0.12071	0	0.359013	0	0.00709842	0	0	0	0.00931977	0.0161207	0	0.0043862	0.0412335	0.0122835	0.0156403	0	0.049078	0	0	0	0.408571	0.92289
TCGA-2A-AAYF-01A-11R-A41O-07	0.0110721	0	0.00559347	0.154507	0	0.14754	0	0.0337358	0.00624307	0	0	0.0704481	0.0964396	0.192185	0.0602921	0.040573	0.00378959	0	0.177582	0	0	0	0.7	0.00222823	1.08403
TCGA-YL-A8HK-01A-11R-A36G-07	0.135069	0	0.057163	0.0916997	0	0.226085	0	0.0428662	0	0	0	0.0247674	0.00461858	0.121083	0.0681687	0.0848144	0.034527	0	0.109138	0	0	0	0	0.237992	0.985773
TCGA-2A-A8VX-01A-11R-A37L-07	0.105428	0	0.0477816	0.10973	0	0.267648	0	0.0306044	0	0.0042235	0	0.0878897	0.00593546	0	0.0560512	0.139122	0.0554934	0	0.0779921	0.0121005	0	0	0.92	-0.0420268	1.10552
TCGA-HC-A48F-01A-11R-A250-07	0.0468403	0	0.0507861	0.0397219	0	0.125699	0	0	0.0243471	0	0	0.0595244	0	0.103416	0.0392874	0.25798	0.00780141	0	0.244597	0	0	0	0.63	0.0141548	1.07417
TCGA-FC-A66V-01A-21R-A30B-07	0	0.0487942	0	0.217572	0	0.0937503	0.0597916	0.0594738	0	0	0.0118592	0.0126292	0.00572994	0.124012	0.0572451	0.216073	0.012109	0	0.0809609	0	0	0	0.2	0.0825182	1.04977
TCGA-HC-7736-01A-11R-2118-07	0.0378998	0	0.00357576	0.069632	0	0.350798	0.0197787	0.0223391	0	0	0.0112693	0	0.0141433	0.186067	0.0761568	0.094618	0.036807	0.00811941	0.0390126	0.0297827	0	0	0.32	0.0505377	1.07092
TCGA-V1-A9O9-01A-11R-A41O-07	0.0378856	0.0559998	0.0534677	0.129694	0	0.390593	0.0274639	0.00611343	0	0	0	0	0	0.0583223	0.0895269	0.0624354	0.0372942	0.0245144	0.0266899	0	0	0	0	0.245596	0.993497
TCGA-CH-5789-01A-11R-1580-07	0.0585941	0	0.00368315	0.0982696	0	0.248558	0	0.0492724	0	0	0	0.0181456	0.0854704	0.000256184	0.0321877	0.188773	0.0697384	0.00484257	0.0937854	0.0278733	0	0.0205508	0.57	0.0218209	1.06575
TCGA-HC-A8D1-01A-11R-A36G-07	0.0750432	0	0.0177749	0.138536	0	0.313606	0.00495798	0.0823814	0	0	0	0.0220197	0.00426895	0	0.154237	0.0801203	0.0346572	0	0.0723978	0	0	0	0.28	0.0644202	1.08314
TCGA-EJ-8468-01A-21R-2403-07	0.121082	0	0.0280942	0.0909356	0	0.308435	0.011793	0.0236974	0	0	0	0.0232626	0.0169854	0.0214607	0.0429147	0.144505	0.0743866	0	0.0787418	0.00455096	0	0.00915464	0.19	0.0841701	1.04732
TCGA-V1-A9O5-06A-11R-A41O-07	0.145784	0	0.016326	0.135408	0	0.158876	0.0283974	0.0472869	0.0650956	0	0	0.0503047	0.00594236	0.0502363	0.0799503	0.11456	0.0389574	0	0.0628753	0	0	0	0.37	0.0450437	1.06918
TCGA-V1-A9ZK-01A-11R-A41O-07	0.0306717	0	0.0224406	0.167124	0	0.281224	0	0.0356723	0	0	0	0.0255567	0.00497236	0	0.0629206	0.175773	0.044739	0	0.148905	0	0	0	0.72	-0.00141169	1.08828
TCGA-KC-A7FE-01A-12R-A33R-07	0.028047	0	0.00458826	0.0517519	0	0.300155	0	0.042632	0	0	0	0.0515938	0.010072	0.0574604	0.0445893	0.144737	0.0169232	0.0149729	0.232477	0	0	0	0.18	0.088089	1.04936
TCGA-Y6-A9XI-01A-11R-A41O-07	0.0762438	0	0.0137178	0.0826301	0	0.227655	0	0.0430829	0	0	0	0.0459578	0.0136481	0.0632349	0.0619466	0.183058	0.0143824	0	0.174442	0	0	0	0.41	0.0424665	1.0602
TCGA-HC-7210-01A-11R-2118-07	0.0750873	0	0.0716805	0.114626	0	0.261086	0	0.0215009	0	0	0	0.0407693	0.0226922	0.017132	0.103271	0.130444	0.0638513	0	0	0.0697892	0	0.00807065	0.29	0.0588458	1.06405
TCGA-G9-6336-01A-11R-1789-07	0.0166939	0	0.0431682	0.168814	0	0.188646	0	0.0495485	0	0	0	0.0384539	0.0193538	0.130516	0.04285	0.083191	0.0330239	0	0.185742	0	0	0	0.55	0.0239306	1.07232
TCGA-KK-A6E2-01A-11R-A311-07	0.135528	0	0	0.101085	0	0.289151	0	0.0551458	0.00391822	0.021232	0	0.0545729	0	0.0891192	0.0707422	0.0511522	0.031414	0	0.0969386	0	0	0	0.59	0.0204427	1.08574
TCGA-KK-A5A1-01A-11R-A29R-07	0.0729158	0	0.0129547	0.103812	0	0.228781	0.00458019	0.0429079	0	0	0	0.0157221	0.040274	0	0.0929394	0.233653	0.0666931	0	0.0847672	0	0	0	0.31	0.0547776	1.05565
TCGA-EJ-A7NK-01A-12R-A352-07	0.0475139	0	0.013602	0.113593	0	0.322835	0.00440881	0.0696777	0.00904111	0	0.00784342	0.0230705	0.0145204	0	0.104469	0.104726	0.0572008	0.00936732	0.0981306	0	0	0	0.41	0.0431599	1.07787
TCGA-2A-AAYO-01A-11R-A41O-07	0.10107	0.0285743	0.0347469	0.0979526	0	0.211588	0	0.0904087	0.0290363	0	0	0.0326212	0.00972488	0.091544	0.0682517	0.051458	0	0.00124308	0.15178	0	0	0	0	0.201637	1.00449
TCGA-V1-A9ZI-01A-11R-A41O-07	0.0853991	0	0.00501164	0.0894416	0	0.195954	0.0121398	0.00581536	0.00228931	0	0.0133398	0	0	0.201091	0.0487458	0.272293	0.0115458	0	0.0569341	0	0	0	0.03	0.175322	1.01669
TCGA-G9-A9S4-01A-11R-A41O-07	0.0670249	0	0.0322219	0.241252	0	0.101192	0	0.0361661	0.00731473	0	0	0.0597057	0.00812618	0.115158	0.0413214	0.0813155	0.000265496	0	0.208936	0	0	0	0.54	0.025369	1.07804
TCGA-KK-A7B0-01A-11R-A32O-07	0.0971531	0	0.110049	0.125965	0	0.232481	0	0.0196784	0.0576745	0	0	0.0206918	0	0.12573	0.0146593	0.0981471	0.00155446	0	0.0962164	0	0	0	0	0.349199	0.940934
TCGA-J4-8198-01A-11R-2263-07	0.0638445	0	0.0216397	0.0646619	0	0.398119	0	0.0154624	0	0	0	0.0131384	0.00974495	0.00829651	0.0756639	0.0825432	0.0443991	0	0.202487	0	0	0	0.71	0.00058507	1.09051
TCGA-HC-7819-01A-11R-2118-07	0.079295	0	0.0259998	0.0621259	0	0.254275	0	0.0333212	0	0	0	0.0524152	0.020595	0.143715	0.154061	0.0216001	0.042808	0	0.109788	0	0	0	0.71	0.000649804	1.09017
TCGA-HC-8259-01A-11R-2263-07	0	0	0.00268898	0.0525259	0	0.20263	0	0.0161414	0.004133	0	0	0.0782863	0	0.112357	0.0968925	0.120443	0.0114057	0	0.302496	0	0	0	0.89	-0.0294286	1.10675
TCGA-EJ-5511-01A-01R-1580-07	0.0527612	0	0.0289109	0.0505523	0	0.29751	0	0.0300815	0	0	0	0.0171532	0.026873	0.020777	0.0741531	0.14232	0.0678873	0	0.19102	0	0	0	0.62	0.01539	1.0688
TCGA-EJ-5495-01A-01R-1580-07	0.0793243	0	0.0137979	0.0697456	0	0.331943	0	0.060958	0.00531693	0	0	0.0111581	0	0.0922048	0.120249	0.0896382	0.0531661	0	0.0724982	0	0	0	0.08	0.118869	1.04264
TCGA-ZG-A9L2-01A-31R-A41O-07	0.195633	0	0.0526683	0.101115	0	0.369762	0	0.0226988	0.0137368	0	0	0.0524243	0.00486597	0.00935672	0.0265494	0.0689973	0.0180517	0.00723062	0.056911	0	0	0	0	0.222344	1.01091
TCGA-EJ-A7NJ-01A-22R-A352-07	0.0391391	0	0.00553463	0.222069	0	0.193983	0	0.0870404	0.013156	0	0	0.0531256	0.0278177	0.117601	0.130033	0	0.00899391	0	0.101508	0	0	0	0.17	0.0968679	1.06724
TCGA-G9-6353-01A-11R-1965-07	0.0880013	0	0.0320129	0.157662	0	0.296885	0.000640719	0.0204599	0	0	0	0.0177317	0.00991354	0	0.0242217	0.112975	0.0295691	0.0078843	0.202044	0	0	0	0.5	0.029249	1.07902
TCGA-HC-7821-01A-12R-2118-07	0.0696787	0.0275444	0	0.0854863	0	0.317666	0.00310796	0.0486886	0.016044	0	0	0.00913279	0.148921	0	0.10547	0.140936	0.00208292	0.00305073	0.0221899	0	0	0	0.07	0.134138	1.03692
TCGA-V1-A9OX-01A-11R-A41O-07	0.0219555	0.0144921	0.0317211	0.131267	0	0.25532	0.0129689	0.0407335	0.0263856	0	0	0.0421598	0	0.165411	0.0335885	0.109142	0.00987111	0	0.104983	0	0	0	0.18	0.0907134	1.05198
TCGA-EJ-7782-01A-11R-2118-07	0.0347102	0	0	0.0152605	0	0.348256	0.00745461	0.0242287	0.0255989	0	0	0	0	0.0993908	0.0976918	0.101507	0.122852	0	0.12305	0	0	0	0.5	0.0289524	1.07012
TCGA-V1-A8MG-01A-11R-A36G-07	0.0339539	0	0.042474	0.217784	0	0.336995	0	0.0313191	0	0	0	0.0486534	0.0268535	0.0584813	0.0551735	0.0226649	0	0	0.125647	0	0	0	0.09	0.113724	1.0621
TCGA-XK-AAJP-01A-11R-A41O-07	0.0363948	0	0	0.0756999	0	0.289775	0	0.0532869	0.0228583	0	0	0.0418971	0.138201	0	0.0617542	0.15496	0.0473206	0	0.0778527	0	0	0	0.8	-0.0130086	1.0864
TCGA-EJ-A46I-01A-12R-A26U-07	0.08245	0	0.108595	0.132666	0	0.315889	0.0204875	0.0164093	0.0237802	0	0.0208839	0	0.0106257	0	0.0680892	0.0583537	0.0723274	0	0.0694434	0	0	0	0.12	0.103894	1.05366
TCGA-G9-A9S7-01A-11R-A41O-07	0.0535608	0	0.0240031	0.190616	0	0.246511	0.0163213	0.0450566	0.00121392	0	0	0.0187306	0	0.0773988	0.128836	0.0658082	0.0282811	0	0.103663	0	0	0	0.28	0.0693724	1.06863
TCGA-HC-A76W-01A-11R-A33R-07	0.0497125	0	0	0.0513128	0	0.30681	0	0.00685134	0.0047601	0.0114212	0	0.0185176	0.00315578	0.143726	0.048498	0.214629	0.0201245	0.00241669	0.118064	0	0	0	0.19	0.0853143	1.04893
TCGA-EJ-AB20-01A-12R-A41O-07	0.0170051	0	0.00268365	0.207515	0	0.273167	0	0.107661	0	0.00189674	0	0.174942	0.0242856	0	0.028612	0.0731578	0.0194368	0.0106181	0.0388153	0.0202045	0	0	0.07	0.133634	1.08078
TCGA-V1-A8X3-01A-11R-A37L-07	0.0450173	0	0.00762644	0.164306	0	0.204863	0	0.0472507	0	0	0	0.0873938	0.0322035	0.101436	0.0555163	0.080479	0	0	0.167768	0	0.00614008	0	0.56	0.022608	1.08113
TCGA-HC-A8CY-01A-11R-A36G-07	0.091516	0	0.00150214	0.153808	0	0.232028	0	0.0366193	0.00804949	0.0511044	0	0.0670268	0.0123921	0.0723818	0.140029	0.0332716	0.00576369	0	0.0881772	0	0.00633024	0	0.07	0.131469	1.05108
TCGA-VN-A88I-01A-11R-A352-07	0.0697847	0.00491247	0	0.159766	0	0.267104	0	0.0136666	0.0217904	0	0	0.0869909	0.00440136	0.00675727	0.00355659	0.10244	0.00861393	0.00758635	0.242629	0	0	0	0.02	0.184833	1.02282
TCGA-HC-7740-01A-11R-2118-07	0.151936	0	0.0940457	0.10569	0	0.313141	0.00203514	0.0215175	0	0	0.00332516	0	0.0142448	0	0.0299418	0.120974	0	0.0367384	0.0716338	0.0159562	0	0.0188198	0.29	0.0592722	1.07063
TCGA-KK-A6E7-01A-11R-A31N-07	0.121799	0	0.0364937	0.0525698	0	0.183305	0	0	0	0	0	0.050747	0	0.104121	0.027187	0.308039	0.0204605	0.00451082	0.063738	0.0270287	0	0	0.32	0.0520082	1.06101
TCGA-KK-A7B4-01A-11R-A32O-07	0.021136	0	0.00444467	0.175375	0	0.29683	0	0.023217	0.0288704	0	0	0.0571651	0.0336156	0.0522883	0.124752	0.0473079	0.0179156	0	0.11374	0	0.00334231	0	0.32	0.0512649	1.08581
TCGA-YL-A9WX-01A-21R-A41O-07	0.139314	0	0.167073	0.120933	0	0.167482	0	0.0796291	0.00222979	0	0	0.024889	0.0106246	0.0332297	0.0269531	0.0636686	0.0330877	0.0132338	0.0931847	0.0244675	0	0	0	0.268666	0.983645
TCGA-CH-5744-01A-11R-1580-07	0.0929057	0	0.0503098	0.0892314	0	0.212098	0	0.0643697	0.00292872	0	0	0.0374814	0.00919842	0.0674438	0.116848	0.0648541	0.0940619	0	0.0889997	0.00640016	0	0.0028692	0.64	0.0131378	1.07561
TCGA-J4-AATZ-01A-11R-A41O-07	0.0219866	0	0.0365574	0.10768	0	0.326635	0	0.0269305	0	0	0	0.0304784	0	0.0845158	0.161289	0.117372	0.0167558	0	0.0698005	0	0	0	0.63	0.0134535	1.0967
TCGA-HC-8266-01A-11R-2263-07	0.0424306	0	0.00170367	0.270848	0	0.409936	0.00407317	0.0328502	0.000356937	0	0	0	0.00719997	0	0.0960758	0.0669438	0.0530665	0	0.0145147	0	0	0	0	0.367512	0.947625
TCGA-EJ-7781-01A-11R-2118-07	0.0353222	0	0.0277723	0.0887504	0	0.258536	0.010831	0.059247	0.00609373	0	0	0.013366	0.0251194	0.104016	0.0682884	0.0742611	0.0568551	0	0.159505	0	0	0.0120369	0.08	0.121277	1.03054
TCGA-KK-A8I9-01A-11R-A36G-07	0.021654	0.00614239	0	0.142235	0	0.210083	0	0.0065013	0.0048563	0	0.0129019	0.0354	0.0793455	0.0450968	0.0497535	0.0758384	0.0326668	0.0310092	0.232882	0	0	0.0136345	0.19	0.0839315	1.04788
TCGA-YL-A8SA-01A-21R-A37L-07	0.0873874	0	0.10799	0.0379671	0	0.236332	0.0114739	0.0546713	0.0207127	0	0	0.0485713	0.00630864	0.0557491	0.0918587	0.0867568	0.047741	0	0.10648	0	0	0	0.58	0.020901	1.07422
TCGA-HC-A6AN-01A-11R-A30B-07	0	0.0142369	0.013101	0.0732607	0	0.185259	0	0.0318516	0.00905115	0.00747154	0	0.029564	0.0221592	0.266651	0.0551297	0.187906	0.00646866	0	0.09789	0	0	0	0.2	0.0834412	1.05808
TCGA-HC-8262-01A-11R-2263-07	0.103424	0	0.0409601	0.148312	0	0.260818	0.0492945	0.0329226	0	0	0	0	0.00802818	0	0.112228	0.0983795	0.0572834	8.15558e-06	0.0883417	0	0	0	0.79	-0.0122841	1.09357
TCGA-EJ-A46B-01A-31R-A250-07	0.0463277	0	0.0276181	0.185232	0	0.252494	0	0.0036812	0	0	0.0117987	0.0133862	0.0102908	0.0333612	0.0578575	0.15965	0.00221663	0.00475607	0.19133	0	0	0	0.71	0.00113436	1.08541
TCGA-KK-A59Y-01A-11R-A26U-07	0.0337569	0	0.0339962	0.0982924	0	0.126929	0	0	0.01181	0.0153527	0	0.0447475	0.0238205	0.25607	0.112321	0	0.0158956	0	0.208223	0	0.0187849	0	0.54	0.0258444	1.0787
TCGA-EJ-8470-01A-11R-2403-07	0.0861896	0	0.0196471	0.100549	0	0.308574	0.0040667	0.0928159	0	0	0	0.0271523	0	0.122457	0.134798	0.0710297	0.00578767	0	0.0269338	0	0	0	0	0.230384	1.00265
TCGA-XK-AAIR-01A-11R-A41O-07	0.0747912	0	0.0214296	0.14443	0	0.250429	0	0.00952546	0.0309028	0	0	0.0490414	0.00826905	0.0999362	0.028614	0.0616382	0.0472478	0	0.173745	0	0	0	0.08	0.118042	1.03813
TCGA-XJ-A9DI-01A-11R-A37L-07	0.0593455	0	0.0095471	0.211653	0	0.192982	0.00480376	0.0325487	0.0229319	0.0416227	0	0	0	0.150288	0.106147	0.111173	0.0234704	0	0.0334865	0	0	0	0	0.263255	0.983621
TCGA-J4-A67O-01A-11R-A30B-07	0.0642062	0	0.0566369	0.134077	0	0.262639	0	0.0183005	0	0	0	0.0217722	0.0381719	0.0373834	0.0440245	0.165844	0.00842695	0	0.148517	0	0	0	0.19	0.0862591	1.04564
TCGA-KC-A7F5-01A-11R-A33R-07	0	0	0.023356	0.119532	0	0.255478	0	0.0691351	0	0	0	0.037657	0.0586722	0.139548	0.0482868	0.00102895	0	0.00970987	0.221458	0	0.0161382	0	0.91	-0.0355078	1.10391
TCGA-J4-A6M7-01A-11R-A31N-07	0.019571	0.00250975	0	0.092271	0	0.20625	0	0.0752096	0	0.00556449	0	0.049004	0	0.147102	0.0527225	0.110413	0	0	0.239382	0	0	0	0.72	-0.000864431	1.08846
TCGA-G9-6339-01A-12R-A311-07	0.146322	0	0.0851384	0.153048	0	0.140089	0.0112102	0.0282758	0	0	0	0.0637104	0.0386167	0.0792393	0.139374	0	0.00715911	0	0.102577	0	0.00524002	0	0.07	0.130362	1.04422
TCGA-XK-AAJU-01A-11R-A41O-07	0.0618527	0	0.0198912	0.0614985	0	0.29177	0	0.00902955	0.00873121	0	0	0.0528059	0.0163912	0.101182	0.0522417	0.0562867	0.0532303	0	0.215089	0	0	0	0.17	0.0969937	1.04233
TCGA-EJ-5515-01A-01R-1580-07	0.0137193	0	0.00490616	0.108597	0	0.238061	0	0	0	0	0	0.0872014	0.0568734	0.0621653	0.0933212	0.0434301	0.0019095	0	0.281227	0	0.00858799	0	0.61	0.0191544	1.0885
TCGA-J4-A6G3-01A-11R-A311-07	0.0663775	0	0.0024721	0.106148	0	0.338558	0.00706025	0.0383709	0.0189874	0	0	0.0409028	0.0056568	0.0400563	0.102412	0.0759302	0.0690228	0	0.0880449	0	0	0	0.04	0.161801	1.02718
TCGA-SU-A7E7-01A-22R-A33R-07	0.039252	0	0.00348137	0.131783	0	0.346563	0.0167717	0.087634	0	0	0	0.00969168	0.0107996	0	0.162628	0.0932532	0.0189848	0	0	0.0791577	0	0	0.28	0.0645527	1.09237
TCGA-CH-5746-01A-11R-1580-07	0	0.00321331	0.0131677	0.072478	0	0.231882	0	0.0125668	0	0	0	0.0904362	0.030576	0.259347	0.0456156	0	0.00321809	0	0.218795	0	0.0187046	0	0.61	0.0181492	1.08654
TCGA-HC-7209-01A-11R-2118-07	0.0590216	0	0.00555347	0.156998	0	0.200736	0.0164886	0.0515722	0	0	0	0.025269	0.015181	0.0219381	0.115087	0.0870291	0.128851	0.00737024	0.108904	0	0	0	0.69	0.00506709	1.08044
TCGA-J4-A83J-01A-11R-A36G-07	0.123772	0	0.127164	0.0773478	0	0.211103	0	0.0953109	0	0	0	0.0793028	0.00429313	0.0316477	0.0646752	0.111132	0.0212954	0	0.0529571	0	0	0	0.29	0.0584305	1.07446
TCGA-KK-A8IA-01A-11R-A36G-07	0.0638575	0	0.0152389	0.0287091	0	0.175053	0	0.0665532	0	0	0	0.0669046	0.00835128	0.18245	0.199195	0.054652	0	0	0.139036	0	0	0	0.28	0.0687277	1.07423
TCGA-EJ-7797-01A-11R-2263-07	0.0743374	0	0.0147277	0.110483	0	0.270751	0.027662	0.0318657	0	0	0	0.000565983	0.0168723	0.029906	0.104012	0.0786652	0.0436551	0	0.196497	0	0	0	0.28	0.0643337	1.05845
TCGA-KK-A7AW-01A-11R-A32O-07	0.0501712	0.0065082	0.094846	0.127399	0	0.186018	0.00568801	0.0382272	0.0257941	0	0	0.0242031	0.0231823	0.0890183	0.0835328	0.0888017	0.0357345	0	0.120875	0	0	0	0	0.266852	0.972981
TCGA-2A-A8W3-01A-11R-A37L-07	0.0950807	0	0.002417	0.120842	0	0.249695	0	0.0741712	0	0	0	0.0219389	0.0100767	0.00799719	0.0623447	0.123913	0.0658304	0	0.165693	0	0	0	0.31	0.0559748	1.06075
TCGA-EJ-7788-01A-11R-2118-07	0.0408586	0	0	0.102209	0	0.345417	0	0.0143958	0	0	0	0.0248873	0.017362	0	0.0757089	0.133505	0.118706	0	0.126949	0	0	0	0.28	0.0653857	1.05832
TCGA-G9-7525-01A-31R-2263-07	0.0534921	0	0.00778662	0.129581	0	0.31202	0.00146419	0	0.00442964	0	0	0.002433	0.0107676	0	0.0428446	0.287385	0.0238292	0.00536435	0.118603	0	0	0	0.86	-0.0194854	1.09121
TCGA-KK-A6DY-01A-12R-A311-07	0.18963	0	0.10289	0.0612078	0	0.189383	0.00396151	0.0323153	0.00509391	0	0	0	0	0.292959	0.0568911	0	0	0	0	0.0656679	0	0	0	0.217045	1.01152
TCGA-HC-8257-01A-11R-2263-07	0.0475457	0	0.0185489	0.178296	0	0.248395	0	0.0435519	0.0352837	0	0	0.0624522	0.00599228	0.0186196	0.113433	0.0629028	0.049678	0	0.115301	0	0	0	0.33	0.0481233	1.08217
TCGA-EJ-7321-01A-31R-2263-07	0.146633	0	0.0996451	0.141859	0	0.239807	0.022332	0.062671	0.0175323	0	0	0.0164917	0	0.0356751	0.0838449	0.0303641	0.0708314	0.000642668	0.0316704	0	0	0	0.04	0.164152	1.03224
TCGA-KK-A8IH-01A-11R-A36G-07	0.119785	0	0	0.103286	0	0.270599	0	0.0454888	0	0	0	0.0677548	0.0179396	0.109265	0.105236	0.0561997	0	0	0.104446	0	0	0	0.46	0.0399098	1.07698
TCGA-HI-7169-01A-11R-2118-07	0.0961784	0	0.00990474	0.18132	0	0.134041	0	0.0231373	0	0	0	0.0959435	0.0227992	0.063987	0.0684033	0.0413095	0.00014477	0	0.262831	0	0	0	0.41	0.0425116	1.07834
TCGA-YL-A8HM-01A-11R-A36G-07	0.031238	0	0	0.357346	0	0.195301	0.0264897	0.013568	0.0146355	0	0	0.0307982	0.0247164	0.0105673	0.0959074	0.0932843	0.0175868	0	0.0885624	0	0	0	0.17	0.0977576	1.07376
TCGA-EJ-7318-01B-11R-A32O-07	0.0121054	0.0108425	0	0.119651	0	0.231067	0	0.0340209	0.0337337	0	0	0.0455185	0.0279787	0.00659978	0.147453	0.111587	0.0521448	0	0.167297	0	0	0	0.31	0.0526539	1.07223
TCGA-MG-AAMC-01A-11R-A41O-07	0.0428736	0	0.0200324	0.215027	0	0.0886808	0.0634681	0.0299948	0	0	0	0	0	0.119926	0.183914	0.132093	0.0690335	0	0.0349569	0	0	0	0.62	0.0171301	1.09179
TCGA-YL-A8SL-01B-21R-A37L-07	0.0157832	0.119555	0.00752907	0.107595	0	0.119896	0	0.100657	0.00626543	0	0	0.10803	0.0125516	0.0737609	0.0707369	0.147904	0.0443834	0	0.065353	0	0	0	0.9	-0.0333583	1.09646
TCGA-G9-6361-01A-21R-1965-07	0.074431	0	0.00941958	0.221599	0	0.294956	0	0.0231125	0	0	0	0.0376996	0.00900686	0.0543745	0.0596324	0.0901962	0.0282532	0	0.0973189	0	0	0	0.86	-0.022054	1.11084
TCGA-KK-A8IM-01A-11R-A36G-07	0.0091665	0	0.00492496	0.197713	0	0.212609	0	0.0254895	0.00448065	0	0	0.093272	0.0267715	0.0908969	0.108095	0.0636513	0.0360927	0	0.117596	0	0.00924118	0	0.31	0.056203	1.07634
TCGA-EJ-A8FN-01A-11R-A352-07	0.0412925	0	0	0.116589	0	0.206755	0	0.0123908	0.0189071	0	0	0.0659708	0.00864585	0.206727	0.0836409	0.0657611	0.00401299	0	0.169307	0	0	0	0.1	0.110144	1.04448
TCGA-YL-A8SP-01B-11R-A37L-07	0.0473447	0	0.000806309	0.023799	0	0.281087	0.00795355	0	0	0	0	0.0268027	0.0542475	0	0.0638972	0.390566	0	0	0.103496	0	0	0	0.69	0.00459406	1.07965
TCGA-KC-A4BV-01A-31R-A26U-07	0.00216076	0	0.00626747	0.183331	0	0.223133	0	0	0	0	0	0.104629	0.0371246	0.0295363	0.131135	0.0249839	0.0501378	0	0.194073	0	0.0134879	0	0.72	0.000156605	1.10606
TCGA-V1-A8MF-01A-11R-A36G-07	0.00451923	0.00852476	0.0274033	0.140528	0	0.181429	0	0.0222003	0.00252807	0.0393803	0	0.0630847	0.00569625	0.0760965	0.0635401	0.0577548	0.024365	0	0.28295	0	0	0	0.05	0.147537	1.03207
TCGA-XJ-A9DQ-01A-11R-A37L-07	0.000345018	0	0.0137446	0.105124	0	0.38137	0	0.0293407	0	0	0	0.0641125	0.0113844	0.0578173	0.0310157	0.0377335	0.0162006	0	0.251812	0	0	0	0.54	0.0261838	1.09671
TCGA-EJ-7327-01A-11R-2118-07	3.71327e-05	0	0.00259226	0.120112	0	0.276292	0	0	0.00125318	0	0	0.057902	0.0245369	0.0860792	0.0836567	0.112921	0.00923259	0	0.221034	0	0.0043509	0	0.74	-0.00588067	1.09243
TCGA-KC-A7FD-01A-11R-A33R-07	0.0918848	0	0.0405904	0.0648288	0	0.220487	0	0	0.00814354	0	0	0.0078097	0.0816135	0.220649	0.0989303	0	0	0	0.165062	0	0	0	0.79	-0.0104182	1.08485
TCGA-HC-7077-01A-11R-1965-07	0.0310131	0	0.0496643	0.0808889	0	0.284795	0	0.0352143	0	0	0	0.0352543	0	0.161631	0.0795966	0.143246	0	0.00395659	0.0947398	0	0	0	0.79	-0.0124294	1.08947
TCGA-G9-6354-01A-11R-A311-07	0.040617	0	0.0132061	0.108231	0	0.270263	0.019853	0.0591515	0	0	0	0.0141975	0	0.164576	0.148113	0.0797816	0.00859231	0	0.0734171	0	0	0	0.5	0.0289887	1.08684
TCGA-V1-A8WS-01A-11R-A37L-07	0.00410476	0	0.00810952	0.0456162	0	0.25478	0	0	0	0	0	0.0332942	0.0226883	0.138889	0.147814	0.0400578	0.0711423	0	0.214396	0	0.0191069	0	0.73	-0.00460551	1.09056
TCGA-J4-A67Q-01A-21R-A30B-07	0.0473944	0	0.0165758	0.11345	0	0.290503	0	0.0668724	0.00105267	0	0	0.0444048	0.00568395	0.0755329	0.0279451	0.118432	0.0155646	0.00432493	0.172264	0	0	0	0.08	0.117727	1.04073
TCGA-VN-A88Q-01A-11R-A352-07	0.0391633	0	0.00492975	0.0967179	0	0.174247	0.0192753	0.0278628	0.0283303	0	0	0.0213418	0	0.264957	0.0690516	0.115487	0.0206857	0	0.11795	0	0	0	0.42	0.0418774	1.0715
TCGA-CH-5794-01A-11R-1580-07	0.0547003	0	0.00217748	0.115815	0	0.213225	0.00558758	0.0680763	0.027304	0	0	0.0153285	0.0131273	0.140678	0.0965187	0.117766	0.044325	0	0.0815245	0	0	0.00384638	0.55	0.02494	1.07488
TCGA-J4-A83L-01A-11R-A352-07	0.0788824	0	0.0112735	0.0473843	0	0.197824	0	0.0785424	0	0	0	0.0373786	0.0143415	0.0889147	0.0619843	0.0785576	0	0.00611623	0.19208	0.0731125	0	0.0336083	0.67	0.00987642	1.08108
TCGA-G9-6351-01A-21R-1965-07	0.0124468	0	0.113995	0.119347	0	0.270687	0	0.0353981	0	0	0	0.0652314	0.0153881	0.0952772	0.0559003	0	0.0060568	0	0.210272	0	0	0	0.28	0.0648052	1.06816
TCGA-J9-A8CK-01A-11R-A352-07	0.0289749	0	0.00713494	0.113019	0	0.232955	0	0.00696881	0.0424544	0	0	0.0473692	0.063963	0	0.037127	0.241224	0	0.0248553	0.153955	0	0	0	0.64	0.0125661	1.07413
TCGA-EJ-7791-01A-11R-2118-07	0.176849	0	0.078042	0.0521275	0	0.241866	0	0.0639242	0	0	0	0.0218272	0.00592919	0.0380225	0.042459	0.106904	0.0416794	0.00168214	0.128595	0	0	9.3335e-05	0	0.310385	0.956682
TCGA-EJ-7328-01A-31R-2118-07	0.0996465	0	0.0468955	0.133426	0	0.34111	0.0183734	0.0353457	0.00616746	0	0	0.00622616	0.0216073	0.0283897	0.0838689	0.0796815	0.0466444	0	0.0526174	0	0	0	0	0.217602	1.00297
TCGA-HC-A6HX-01A-11R-A31N-07	0.0700082	0	0.0891878	0.1703	0	0.23367	0	0.0589206	0.0191245	0	0	0.0760875	0.00678008	0.0738071	0.0322947	0.115494	0.000924437	0.00418253	0.0492183	0	0	0	0.29	0.0623277	1.07415
TCGA-YL-A8SO-01B-31R-A37L-07	0.0291465	0	0.0187451	0.119927	0	0.217759	0	0.0178858	0.00965077	0	0	0.0123832	0	0.20979	0.0450685	0.207821	0.0176161	0	0.0942068	0	0	0	0.67	0.00971787	1.08372
TCGA-KC-A4BL-01A-31R-A250-07	0.134246	0	0.0920983	0.126693	0	0.293652	0	0.0166072	0.0237327	0	0	0.0213606	0.00743727	0.0500654	0.0554916	0.0548633	0.024421	0	0.0993316	0	0	0	0	0.232042	0.996731
TCGA-EJ-5497-01A-02R-1580-07	0.0590429	0	0.0149548	0.107294	0	0.337622	0.00940677	0.00388377	0	0	0	0.0329507	0.00801926	0.087465	0.0344501	0.0659036	0.0656577	0.0237224	0.142433	0	0	0.0071949	0.43	0.0415352	1.06673
TCGA-YL-A8SH-01B-11R-A37L-07	0.0112339	0	0	0.114218	0	0.341111	0	0.00690373	0	0	0	0.0653241	0.0303128	0.067189	0.102284	0.112813	0.0136646	0	0.130026	0	0.00491916	0	0.78	-0.00722981	1.09862
TCGA-HC-A76X-01A-11R-A33R-07	0.0220727	0	0.002346	0.133926	0	0.124748	0	0.0939742	0	0	0	0.0677188	0.014549	0.201675	0.0326105	0.115435	0	0	0.190945	0	0	0	0.89	-0.029831	1.09945
TCGA-G9-6362-01A-11R-1789-07	0.0581212	0	0.00307271	0.170309	0	0.241569	0.0121642	0.0307237	0	0	0	0.0434157	0.0107364	0.00750688	0.175958	0.110576	0.0346592	0	0.101188	0	0	0	0.3	0.0571316	1.08165
TCGA-CH-5772-01A-11R-1580-07	0.070491	0	0.0116567	0.12059	0	0.283841	0	0.0672474	0	0.0052558	0	0.0365951	0.00719672	0	0.0758304	0.0938981	0.0183983	0	0.205219	0	0	0.00377986	0.41	0.0429143	1.07621
TCGA-FC-A5OB-01A-11R-A29R-07	0.0310671	0	0	0.017059	0	0.216945	0	0.00850665	0	0	0.00511552	0.0124735	0.0587541	0	0.0415227	0.380937	0.0499159	0.047019	0.130685	0	0	0	0.92	-0.0412065	1.09332
TCGA-QU-A6IP-01A-11R-A31N-07	0.0397074	0	0.0862696	0.0685646	0	0.238433	0	0.0415479	0.00150222	0	0	0.0833201	0.0431125	0.218211	0.0538354	0.0451079	0.00464574	0	0.0757421	0	0	0	0.28	0.0681862	1.05925
TCGA-VN-A88R-01A-11R-A36G-07	0.0720837	0	0.10402	0.0482477	0	0.139424	0	0.00392168	0.00170593	0	0	0.0547611	0.0411871	0	0.0359877	0.326924	0.00837914	0	0.163359	0	0	0	0.5	0.030728	1.0654
TCGA-J4-A6G1-01A-11R-A311-07	0.217057	0.0377794	0.0398036	0.100871	0	0.263579	0.0274531	0.0917292	0.00947917	0	0	0.00201583	0.00133515	0.108081	0.0192509	0.0334105	0	0.0116533	0.0365017	0	0	0	0	0.354734	0.943649
TCGA-QU-A6IN-01A-11R-A31N-07	0.132766	0	0.195043	0.146736	0	0.211202	0	0.0313633	0.00214995	0	0	0.0225877	0	0.150355	0.00423556	0.0496687	0	0	0.053893	0	0	0	0.31	0.0542862	1.09636
TCGA-EJ-7325-01B-11R-A32O-07	0.0327142	0.00558221	0.0244533	0.121223	0	0.164944	0	0.0458964	0.0127757	0	0	0.0630893	0.000801211	0.202558	0.00420969	0.140701	0.012773	0.00376869	0.16451	0	0	0	0.49	0.0313113	1.07272
TCGA-VN-A88L-01A-11R-A352-07	0.0892671	0	0.00582806	0.0609794	0	0.291968	0	0.0435875	0	0	0	0.035494	0	0.0558692	0.0937689	0.14378	0.0143475	0	0.16511	0	0	0	0.89	-0.0312426	1.09428
TCGA-EJ-5501-01A-01R-1580-07	0.0207325	0	0.00660714	0.106845	0	0.380626	0	0.0296356	0.00398645	0	0	0.048606	0.00831018	0.0557092	0.103503	0.0649216	0.0634134	0	0.107103	0	0	0	0.32	0.0506843	1.07878
TCGA-CH-5768-01A-11R-1580-07	0.0927377	0	0.0073193	0.116651	0	0.242666	0	0.0670015	0.00191459	0	0	0.00714553	0	0.220932	0.066286	0.107498	0.0374146	0	0.0324337	0	0	0	0.69	0.0035704	1.0914
TCGA-EJ-5494-01A-01R-1580-07	0.100217	0	0.00627072	0.108491	0	0.23668	0	0.0406802	0.00110949	0.0236127	0	0.045726	0.0125168	0.0792921	0.0867647	0.112164	0.0325273	0	0.113949	0	0	0	0.08	0.122211	1.03462
TCGA-HC-7737-01A-11R-2118-07	0.0576108	0	0.0576025	0.142363	0	0.362125	0.00134543	0.00436307	0	0	0	0.0336976	0.00335363	0.0155085	0.0588818	0.135486	0.0525084	0.0227078	0.0322975	0.0201484	0	0	0.1	0.112814	1.04807
TCGA-KK-A8IJ-01A-11R-A352-07	0.0456475	0	0.00301522	0.0462373	0	0.19242	0	0.0291088	0	0	0	0.0680354	0.048206	0.0927815	0.0244323	0.12653	0.028623	0.0147753	0.269295	0.0108932	0	0	0.71	0.00191714	1.07993
TCGA-XJ-A9DX-01A-11R-A37L-07	0.0204344	0	0	0.104061	0	0.264168	0	0.0309332	0	0	0.0101775	0	0.023522	0	0.0935787	0.37469	0.00381472	0	0.0746209	0	0	0	0.69	0.00468247	1.088
TCGA-HC-A9TH-01A-11R-A41O-07	0.0313451	0	0.00222258	0.0762869	0	0.253633	0.0231088	0.0697295	0.034513	0	0	0	0	0.105434	0.146943	0.131249	0.0240036	0.00805253	0.0934793	0	0	0	0.03	0.179486	1.01825
TCGA-CH-5765-01A-11R-1580-07	0.14271	0	0.0712298	0.0783263	0	0.202638	0	0.0301855	0.0104233	0	0	0.0264924	0.055652	0.197408	0.0338486	0.019031	0	0	0.122543	0	0.00951189	0	0.18	0.0911011	1.04688
TCGA-KK-A6E5-01A-11R-A311-07	0	0.00675731	0.140043	0.0915764	0	0.268241	0.00039304	0.0640958	0	0.00972956	0	0.00887708	0	0.0252141	0.120108	0.100919	0.0444426	0	0.119602	0	0	0	0	0.199259	1.00826
TCGA-EJ-5502-01A-01R-1580-07	0.065905	0	0.0811858	0.0832475	0	0.255846	0.0157671	0.0208965	0.0787129	0	0	0.0327263	0.0786201	0.0689411	0.0427856	0.0482082	0.0239163	0.0134077	0.0865917	0	0	0.00324204	0.17	0.0969428	1.04387
TCGA-V1-A9Z8-01A-11R-A41O-07	0.0458822	0	0.0195187	0.11139	0	0.219949	0	0.0277187	0.0230466	0	0	0.0967941	0.0063593	0.0136956	0.0182238	0.0893217	0.0305305	0	0.29757	0	0	0	0	0.196401	1.01366
TCGA-KK-A7AV-01A-11R-A32O-07	0.119721	0	0.139117	0.103535	0	0.220777	0.0192646	0.0678638	0.0187604	0	0	0.021515	0	0.029652	0.0818219	0.0560098	0.0208339	0	0.101127	0	0	0	0	0.405815	0.914855
TCGA-EJ-5532-01A-01R-1580-07	0.0689207	0	0.00334492	0.0682619	0	0.396566	0	0.0518257	0	0	0	0.0155397	0.0262062	0.0142131	0.0700587	0.114998	0.0286173	0.0146332	0.124094	0	0	0.00272028	0.5	0.0300831	1.07987
TCGA-CH-5791-01A-11R-1580-07	0.0626111	0	0.0215376	0.0329156	0	0.254201	0	0.0436023	0.0159118	0	0	0.0514323	0.0865587	0.0676229	0.0664562	0.108197	0.0425292	0.00860051	0.137823	0	0	0	0.59	0.020595	1.06309
TCGA-V1-A9OT-01A-11R-A41O-07	0.0180971	0.0263097	0.0106944	0.379572	0	0.187522	0	0.0645157	0.00924398	0	0	0.055219	0.013385	0.00568638	0.0296744	0.0684886	0.00921379	0	0.122379	0	0	0	0.17	0.0950219	1.08672
TCGA-CH-5740-01A-11R-1580-07	0.154267	0	0.0485789	0.123871	0	0.209468	0.0073406	0.0674092	0.0123041	0	0	0.0271308	0.00706422	0.0155343	0.149736	0.0615008	0.0437547	0	0.0720395	0	0	0	0.17	0.0943492	1.06075
TCGA-G9-7523-01A-11R-2263-07	0.030115	0	0	0.13604	0	0.321784	0.0170334	0.0337923	0.0413409	0.0273179	0	0.000587871	0	0.0141421	0.0543261	0.130625	0.0477071	0.0448878	0.100301	0	0	0	0	0.226375	0.998923
TCGA-CH-5771-01A-21R-1580-07	0.0819287	0	0	0.0941776	0	0.244813	0	0.0400484	0.0302478	0	0	0.0184145	0.0592801	0.0739717	0.0465257	0.147514	0.0840665	0.00732299	0.0716892	0	0	0	0.27	0.0708991	1.0489
TCGA-XJ-A83H-01A-11R-A352-07	0.101283	0	0.0110039	0.233016	0	0.135276	0.0552745	0.0483878	0	0	0	0.0365494	0.0127861	0.0223854	0.0720396	0.10342	0.0376801	0.00574781	0	0.124271	0.000879552	0	0.71	0.00129469	1.09469
TCGA-EJ-7330-01A-11R-2118-07	0.110363	0	0	0.134765	0	0.274048	0	0.052573	0	0	0	0.0152956	0.0670867	0	0.0587392	0.102267	0.0180311	0.0293366	0.119006	0.0122473	0	0.00624033	0.71	0.000896376	1.08483
TCGA-J4-A83K-01A-11R-A352-07	0.00904685	0.00326279	0.00264062	0.132628	0	0.302977	0	0.0207021	0.00778683	0	0	0.0184608	0.0107528	0.131353	0.0285621	0.103808	0.0588657	0.0136205	0.155533	0	0	0	0.51	0.0277576	1.07614
TCGA-EJ-7783-01A-11R-2118-07	0.0865341	0	0.064835	0.137425	0	0.275798	0	0.0491039	0	0	0	0.0341456	0.0329131	0.0192938	0.0342041	0.0555432	0.0634895	0.011272	0.112117	0	0	0.0233256	0.03	0.174968	1.01493
TCGA-EJ-7317-01A-31R-2118-07	0.0167656	0.00542323	0	0.0538756	0	0.243831	0	0.0754108	0	0	0	0.0526035	0.0603316	0	0.0432774	0.162802	0.0561328	0.00533801	0.22315	0	0	0.00105874	0.82	-0.0141722	1.08379
TCGA-EJ-A65M-01A-11R-A29R-07	0.0575166	0	0.0894028	0.118905	0	0.207242	0	0.0288429	0	0	0	0.0177512	0	0.0736464	0.0463332	0.138782	0.0470917	0	0.174486	0	0	0	0.14	0.103156	1.03677
TCGA-FC-A8O0-01A-41R-A37L-07	0.0390029	0	0.00484529	0.0409088	0	0.125964	0	0.0830329	0	0	0	0.0798403	0.00622775	0	0.0442055	0.121591	0	0.00921644	0.445165	0	0	0	0.04	0.158285	1.04403
TCGA-YL-A8HO-01A-11R-A36G-07	0.0804484	0.00519921	0	0.105434	0	0.293354	0	0.0383154	0	0	0	0.0168689	0.017284	0	0.0404043	0.306269	0.0390549	0.000602988	0.056765	0	0	0	0.01	0.188714	1.00891
TCGA-ZG-A9N3-01A-11R-A41O-07	0.160212	0.103322	0.0144093	0.108673	0	0.232454	0.00915995	0.075208	0.0738083	0	0	0.0479794	0	0.0456603	0.0471868	0.017206	0.0149835	0.0275505	0.0221871	0	0	0	0	0.343514	0.951575
TCGA-ZG-A9MC-01A-31R-A41O-07	0.118687	0	0	0.0842235	0	0.287498	0.0145114	0.0684406	0.0447749	0	0	0.0409972	0	0.127387	0.0631096	0.0717052	0	0.0437938	0.0348708	0	0	0	0	0.280252	0.974848
TCGA-CH-5792-01A-11R-1580-07	0.0846342	0	0.0311681	0.124233	0	0.263894	0	0.0345889	0.0485038	0	0	0.0113538	0.0440515	0.0364511	0.108741	0.127195	0.020096	0	0.0642378	0	0	0.000851549	0	0.212405	1.00118
TCGA-J9-A52B-01A-11R-A26U-07	0.0823951	0	0.0170558	0.172323	0	0.176526	0	0.0547732	0.00321531	0	0	0.023791	0.0135412	0.0653811	0.138341	0.126568	0.0326108	0	0.093479	0	0	0	0.03	0.1786	1.01556
TCGA-EJ-5519-01A-01R-1580-07	0.0807989	0	0	0.112386	0	0.268848	0	0.0376859	0	0	0	0.0224587	0.0196919	0.113435	0.087753	0.20943	0.0286004	0	0.01547	0	0	0.0034424	0.64	0.0127786	1.08466
TCGA-XJ-A9DK-01A-11R-A37L-07	0.134535	0	0.0582865	0.161191	0	0.135508	0.0177136	0.0519351	0	0	0.00222126	0.0143788	0	0.215275	0.0149558	0.0972087	0.0265963	0	0.0701941	0	0	0	0.1	0.112654	1.04181
TCGA-V1-A9Z7-01A-11R-A41O-07	0.0626829	0	0	0.101097	0	0.276793	0.00567794	0.0114828	0.0154737	0	0	0.010667	0.0118247	0	0.0626741	0.274227	0.0382939	0.00629468	0.122812	0	0	0	0.06	0.135852	1.0266
TCGA-HC-7750-01A-11R-2118-07	0.0491543	0	0.0422061	0.0987792	0	0.215619	0	0.066346	0.00355132	0	0	0.028535	0.0102502	0.0358352	0.0230267	0.0982058	0.0347251	0.00592793	0.287838	0	0	0	0.28	0.0665237	1.05987
TCGA-HI-7170-01A-11R-2118-07	0.00157014	0.00824247	0.0323351	0.151313	0	0.32908	0.00270141	0.0289773	0.01407	0	0	0.00917876	0.00874853	0.0343336	0.0663569	0.130733	0.0245551	0.00609187	0.151713	0	0	0	0.09	0.113781	1.04547
TCGA-G9-6494-01A-11R-1789-07	0.0690891	0	0.0213848	0.0933958	0	0.286277	0	0.0592347	0	0	0	0.0429589	0.00336984	0	0.0754955	0.132925	0.0545198	0.0169715	0.144378	0	0	0	0.47	0.037156	1.06886
TCGA-HC-A6AS-01A-11R-A30B-07	0.00360736	0	0.0104532	0.105392	0	0.140393	0.0110518	0.0340104	0.0275984	0	0	0.0168087	0.0295068	0.264229	0.0655109	0.16838	0.0133314	0	0.109727	0	0	0	0	0.248142	0.986473
TCGA-EJ-5542-01A-01R-1580-07	0.139912	0	0.107709	0.0634873	0	0.345767	0.025463	0.00521065	0	0	0	0	0.00922613	0	0.0571198	0.075779	0.101434	0.000238363	0.0681901	0	0	0.000462863	0.07	0.130712	1.03791
TCGA-EJ-5526-01A-01R-1580-07	0.139512	0	0.108094	0.0765751	0	0.273896	0.00884356	0.0115328	0	0	0	0.0100811	0	0.0661287	0.0507601	0.108141	0.0519688	0	0.091678	0	0	0.00278873	0	0.260414	0.978735
TCGA-XQ-A8TA-01A-11R-A36G-07	0.00295761	0	0.0158109	0.0814516	0	0.233551	0	0.0374346	0.0119653	0	0	0.0857296	0.0415663	0.166192	0	0.163796	0	0	0.155254	0	0.00429209	0	0.88	-0.0276426	1.0978
TCGA-VP-A87D-01A-11R-A352-07	0.186449	0	0.00611304	0.160923	0	0.184507	0	0	0.0060511	0	0	0.0011396	0.0171519	0.0898085	0.0649134	0.0568096	0	0	0.226134	0	0	0	0.54	0.0260823	1.07762
TCGA-M7-A724-01A-12R-A32O-07	0	0.0454165	0.028742	0.0476121	0	0.0530681	0	0.0306684	0	0	0	0.0613769	0.0419464	0.0311984	0.015886	0.396658	0	0.00638385	0.222811	0.0182326	0	0	0.89	-0.0318304	1.09981
TCGA-HC-7212-01A-11R-2118-07	0.0482521	0	0.00740772	0.0673504	0	0.299399	0	0.0316598	0	0	0	0.0209958	0.0192969	0.0108929	0.0870027	0.103323	0.112774	0	0.18548	0	0	0.00616564	0.88	-0.0289589	1.08847
TCGA-J4-A83N-01A-11R-A352-07	0.0637058	0	0.0781804	0.0926927	0	0.244378	0	0.103176	0.00193249	0	0	0.0400677	0.00019213	0.148773	0.0417008	0.0553629	0.0770095	0.00658488	0	0.0462434	0	0	0.32	0.0523191	1.06901
TCGA-CH-5790-01A-11R-1580-07	0.0592263	0	0.019435	0.0912097	0	0.266385	0.0105689	0.0396956	0	0	0.0043833	0	0.0583183	0.201626	0.0505716	0.0835344	0.0425715	0	0.0724752	0	0	0	0.32	0.0510237	1.06161
TCGA-EJ-AB27-01A-11R-A41O-07	0.162477	0	0.0779048	0.0796137	0	0.246421	0	0.111651	0.0177515	0	0	0.0255033	0	0.0673992	0.0703323	0.0105102	0.00316667	0.0101275	0.117142	0	0	0	0	0.20774	1.01049
TCGA-XA-A8JR-01A-11R-A36G-07	0.0420727	0	0.0091479	0.0997019	0	0.141534	0	0.00127525	0.00663608	0	0	0.069151	0.0131094	0.130141	0.13897	0.091219	0.0138768	0	0.243165	0	0	0	0.28	0.0658852	1.06444
TCGA-EJ-5509-01A-01R-1580-07	0.0947546	0	0.045107	0.0311382	0	0.235884	0.00944363	9.25747e-06	0.0140352	0	0	0	0.0127385	0.324378	0.0584324	0.0992295	0	0	0.0748495	0	0	0	0	0.229953	0.996841
TCGA-VN-A943-01A-11R-A41O-07	0.0126309	0	0.0153585	0.217121	0	0.312238	0.00935672	0.0612129	0	0	0	0	0.00358808	0.114478	0.0610472	0.053761	0	0	0.139208	0	0	0	0.92	-0.0416909	1.12613
TCGA-EJ-5505-01A-01R-1580-07	0.0507008	0	0.0113043	0.148782	0	0.257755	0	0.0199286	0	0	0	0.0202472	0.0214914	0.0141062	0.0522233	0.1093	0.01304	0	0.281121	0	0	0	0.4	0.0434553	1.07459
TCGA-HC-7233-01A-11R-2118-07	0.0238829	0	0.0119331	0.160564	0	0.334335	0	0.0324726	0	0	0	0.0302955	0.0205952	0.0732579	0.131096	0.115098	0.0131327	0	0.0533362	0	0	0	0.03	0.176082	1.02819
TCGA-CH-5750-01A-11R-1580-07	0.188587	0	0.0530847	0.162174	0	0.22191	0.0201646	0.0750998	0.033974	0	0	0	0.00494257	0.122637	0.0641262	0.0416673	0	0	0	0.011633	0	0	0	0.323164	0.958961
TCGA-HC-7818-01A-11R-2118-07	0.0455326	0	0.00955444	0.111729	0	0.201234	0.0105207	0.0301282	0	0	0.0104653	0.00273041	0.14406	0.116853	0.0642562	0.093046	0.0558131	0	0.103597	0	0	0.000480352	0.5	0.0297667	1.06039
TCGA-EJ-8472-01A-11R-2403-07	0.0495212	0	0.00559685	0.13488	0	0.191005	0	0.0672166	0.00714124	0	0	0.0778488	0.0422154	0.149854	0	0.144545	0	0.0168301	0.113345	0	0	0	0.57	0.0216089	1.07773
TCGA-HC-7232-01A-11R-2118-07	0.0569813	0	0.00851551	0.130683	0	0.243739	0	0.00265692	0	0	0	0.0390154	0.0100571	0.0506818	0.109108	0.138569	0.0302303	0	0.179763	0	0	0	0.64	0.0130355	1.07848
TCGA-V1-A8MU-01A-11R-A37L-07	0.0873753	0	0.184441	0.166421	0	0.205263	0.00804192	0.0238519	0.0140058	0	0	0.011656	0	0.048186	0.0645779	0.0723162	0.0308554	0	0.0830087	0	0	0	0	0.336732	0.950848
TCGA-XJ-A83G-01A-11R-A352-07	0	0.00883783	0.0353887	0.131332	0	0.155613	0.0317907	0.0898643	0	0	0.00312828	0.00763179	0	0.158964	0.0690032	0.13577	0.0185319	0	0.154145	0	0	0	0.62	0.0164171	1.07321
TCGA-HC-8265-01A-11R-2263-07	0.0343417	0	0.0169646	0.128024	0	0.218959	0.029884	0.0649546	0.0146144	0.00807263	0	0.019763	0.0125364	0.0481495	0.0985403	0.114914	0.0294292	0	0.160853	0	0	0	0.38	0.0440305	1.06647
TCGA-KC-A7F3-01A-21R-A33R-07	0.0406432	0	0.00869337	0.19761	0	0.266921	0.0557776	0.035826	0	0	0	0.021068	0.0171423	0.0147764	0.0518753	0.151415	0.0324009	0.0103665	0.0939195	0.00156543	0	0	0.63	0.0142282	1.08556
TCGA-YL-A8SI-01A-11R-A41O-07	0.0455523	0	0.00170082	0.0910136	0	0.279039	0	0.0460129	0	0	0	0.0094472	0.0471176	0.0725452	0.0546574	0.161089	0	0.00155225	0.104917	0	0	0.0853559	0.33	0.0485342	1.06245
TCGA-YL-A8SC-01A-11R-A37L-07	0.1006	0	0.0195243	0.164579	0	0.162378	0.00909255	0.0155103	0.00753503	0	0	0.0502422	0.0264453	0.111291	0.0912117	0.116828	0.00518645	0	0.119576	0	0	0	0.03	0.178941	1.01049
TCGA-G9-6365-01A-11R-1789-07	0.00701536	0	0.000969261	0.174954	0	0.254587	0	0.0721329	0	0	0	0.11245	0.0216688	0.0870153	0.0742839	0	0.039714	0	0.15287	0	0.00233871	0	0.37	0.0450488	1.09119
TCGA-H9-A6BY-01A-11R-A30B-07	0.00799688	0	0.00451523	0.0498726	0	0.272099	0	0.0334708	0	0	0	0.122645	0.0171631	0.0892886	0.0250584	0.0604677	0	0.00346853	0.313954	0	0	0	0.9	-0.033502	1.11858
TCGA-J4-A67S-01A-11R-A30B-07	0	0.041015	0.0687289	0.220231	0	0.229553	0	0.0915295	0.0433904	0	0	0.0630954	0	0.0355962	0.0489144	0.0714751	0.00846581	0.00951689	0.068488	0	0	0	0.51	0.0279847	1.1021
TCGA-J9-A8CM-01A-11R-A352-07	0.0515602	0	0	0.0744901	0	0.252298	0	0	0.0191106	0	0	0.0075701	0.0048071	0.230372	0.0449647	0.195256	0	0	0.119571	0	0	0	0.17	0.0973767	1.04954
TCGA-G9-6332-01A-11R-1789-07	0.0740546	0	0.0319574	0.202446	0	0.225943	0.00838011	0.00523665	0	0	0	0.0148497	0	0.131242	0.083528	0.0538751	0.0685474	0	0.0999404	0	0	0	0.47	0.0355031	1.07175
TCGA-HC-7079-01A-11R-1965-07	0.0636609	0.0638818	0.0879957	0.0609504	0	0.217298	0.0223686	0.0798176	0.046999	0	0.00459265	0	0	0.195304	0.0792201	0.071458	0	0	0	0.00645288	0	0	0	0.306649	0.962385
TCGA-2A-A8VO-01A-11R-A37L-07	0.037743	0	0.00186046	0.121828	0	0.228308	0	0.0479414	0.0342257	0	0	0.0466983	0.023416	0.137905	0.0564462	0.0908007	0.0123051	0	0.160522	0	0	0	0.47	0.0351681	1.0718
TCGA-EJ-A65G-01A-21R-A29R-07	0.102151	0	0.0535133	0.106162	0	0.110422	0	0.0975333	0	0	0	0.0608374	0.0327178	0.0201775	0.0334806	0.108622	0.0108405	0.00284977	0.254383	0	0	0.00630964	0.54	0.0261063	1.07188
TCGA-YL-A8SR-01B-11R-A37L-07	0.0623248	0	0.0771167	0.119077	0	0.221709	0	0.000920544	0	0	0.0237677	0.0274599	0.00804958	0	0.0687872	0.146059	0.0194973	0	0.225231	0	0	0	0.47	0.0351746	1.06796
TCGA-QU-A6IL-01A-11R-A31N-07	0	0	0.0571	0.219779	0	0.0947886	0	0.0543941	0.00336221	0.0119218	0	0.00431927	0.0287843	0.266026	0.0547206	0.1318	0.0157947	0	0.0462492	0.0109601	0	0	0.32	0.0522018	1.07291
TCGA-ZG-A9LS-01A-12R-A41O-07	0.100994	0	0	0.149601	0	0.3136	0.00328068	0.0232817	0.0517971	0	0	0.056175	0.00770361	0.018118	0.0521073	0.0786739	0.0686611	0.00268883	0.0733184	0	0	0	0	0.300771	0.966979
TCGA-G9-6329-01A-13R-1965-07	0.0591271	0	0.00263425	0.175669	0	0.306434	0	0.0387947	0	0.0041027	0	0.0377448	0.00365942	0.0255177	0.114548	0.0678569	0.0329801	0	0.130931	0	0	0	0.04	0.155225	1.03622
TCGA-KK-A7AY-01A-11R-A33R-07	0.0617272	0	0.00497049	0.227949	0	0.161416	0	0.0444475	0.00112064	0	0	0.0488802	0.0255966	0.0521014	0.128549	0.100283	0.0170608	0	0.122736	0	0.00316088	0	0.6	0.0199584	1.08709
TCGA-CH-5762-01A-11R-1580-07	0.0828325	0	0.0310511	0.0962422	0	0.342495	0.00307381	0.0760544	0.00458595	0	0	0.0142559	0.0160736	0.0595904	0.0698675	0.0617406	0.0505915	0.00133611	0.0792218	0.0109881	0	0	0.05	0.144389	1.03268
TCGA-KK-A7AU-01A-11R-A32O-07	0.0147205	0	0.0200442	0.300775	0	0.0997139	0.043605	0.0998853	0	0	0	0.0556703	0.00670223	0	0.0813208	0.152267	0.0245391	0.00116867	0.099588	0	0	0	0.93	-0.0433453	1.12047
TCGA-YL-A9WI-01A-11R-A37L-07	0.0417121	0	0.0088675	0.0688694	0	0.282444	0.0354121	0.00672426	0.0163065	0	0	0.0326984	0.00639788	0.027122	0.109506	0.131996	0.0505241	0	0.181419	0	0	0	0.9	-0.0332677	1.09361
TCGA-XK-AAJT-01A-11R-A41O-07	0.0284893	0	0.0241145	0.119496	0	0.281411	0	0.0169658	0.00839506	0	0	0.0314717	0.0147335	0.041288	0.132646	0.13814	0.0319833	0	0.130866	0	0	0	0.1	0.11198	1.04352
TCGA-EJ-A6RC-01A-11R-A32O-07	0.124789	0.0318651	0.0645194	0.0864286	0	0.397801	0	0.0403965	0.0141519	0	0	0.0104025	0.0301167	0.0333911	0.0473864	0.0601061	0	0	0.0553233	0.00332271	0	0	0	0.303597	0.968202
TCGA-EJ-7784-01A-11R-2118-07	0.0838883	0	0.0184792	0.109381	0	0.404515	0.00748757	0.0331281	0	0	0.00527453	0	0.00202854	0.0183475	0.108244	0.0951023	0.0568842	0	0.05724	0	0	0	0.79	-0.0100001	1.10702
TCGA-FC-7961-01A-11R-A29R-07	0.0375565	0	0	0.112795	0	0.338321	0.00987357	0	0	0	0.00722107	0	0.0276708	0	0.0458131	0.222409	0.0237978	0.0154271	0.159115	0	0	0	0.31	0.0554094	1.06178
TCGA-EJ-A7NN-01A-11R-A33R-07	0.0668104	0.0218714	0.117452	0.0857836	0	0.216167	0	0.00299883	0.00525054	0	0	0.0812575	0.0191965	0.0568473	0.0500964	0.0750833	0.000584392	0	0.2006	0	0	0	0	0.271655	0.974585
TCGA-EJ-5506-01A-01R-1580-07	0.0256608	0	0.00129601	0.0536715	0	0.313327	0	0	0	0	0	0.0697485	0.0338961	0.104729	0.151849	0.0125005	0.00849507	0	0.202607	0	0.0222208	0	0.62	0.0156545	1.0918
TCGA-EJ-7218-01B-11R-A32O-07	0.00147798	0.0384035	0.0181239	0.0663898	0	0.1787	0	0.0276345	0.00403469	0	0	0.0614091	0.0513478	0.172396	0.0930572	0.070243	0.0150864	0	0.200667	0	0.00103012	0	0.29	0.0622787	1.05538
TCGA-Y6-A8TL-01A-21R-A37L-07	0.0660133	0	0.0221457	0.0788187	0	0.474181	0	0.0144063	0	0	0	0.0343178	0.0175215	0.111152	0.0438847	0	0.0015855	0	0.134068	0	0.00190566	0	0.3	0.0570795	1.08277
TCGA-VN-A88K-01A-11R-A352-07	0.0591779	0	0.0269535	0.082864	0	0.386951	0	0.02812	0	0	0	0.0544227	0.0246982	0.0155141	0.0372839	0.121316	0.00958209	0	0.153117	0	0	0	0.46	0.039231	1.0772
TCGA-HC-7748-01A-11R-2118-07	0.0950762	0	0.0472036	0.0920912	0	0.315014	0.0130884	0.0277262	0	0	0	0	0.0193151	0.0432465	0.11985	0.0770936	0.0351461	0	0.101138	0	0	0.0140115	0.42	0.0419667	1.07056
TCGA-2A-AAYU-01A-11R-A41O-07	0.0600345	0	0.00492187	0.119277	0	0.246771	0	0.0141562	0.00126799	0	0	0.0202054	0.00358741	0.106741	0.0586554	0.0648888	0.0515848	0	0.247909	0	0	0	0.72	-0.00248276	1.08446
TCGA-2A-A8W1-01A-11R-A37L-07	0	0.00440212	0.0245672	0.154429	0	0.218855	0	0.0254517	0	0.0226161	0	0.053351	0.0429627	0.0914542	0.0766058	0.18218	0	0.0297386	0.0733866	0	0	0	0.95	-0.0508357	1.10712
TCGA-FC-A4JI-01A-11R-A250-07	0.00229441	0	0.0103389	0.320228	0	0	0.194547	0.0103081	0	0	0.015745	0.0822834	0.00545797	0.0983693	0.0376451	0.077966	0	0.0239246	0.114727	0	0	0.00616589	0.74	-0.00536812	1.10248
TCGA-KK-A6E0-01A-11R-A311-07	0.0276993	0	0	0.0837922	0	0.243106	0	0.0581478	0.00259587	0	0	0.0381158	0.00556549	0	0.165669	0.146568	0.0770893	0	0.151652	0	0	0	0.8	-0.0132201	1.0987
TCGA-HC-7740-01B-04R-2302-07	0.0729216	0	0.0120856	0.0623334	0	0.517803	0	0	0	0	0	0.0727251	0.0668102	0	0.0416473	0.0992149	0	0	0	0.0306084	0.0169913	0.00685881	0.28	0.0658616	1.08658
TCGA-G9-7509-01A-11R-A41O-07	0.0290841	0	0.0466501	0.190886	0	0.215385	0	0.021006	0	0	0	0.065313	0.0342762	0.0960118	0.0802211	0	0.00934562	0	0.196293	0	0.0155285	0	0.78	-0.00939555	1.09681
TCGA-HC-7817-01B-11R-A29R-07	0.0385607	0	0.0363919	0.143489	0	0.282479	0.0142424	0	0	0	0	0.0235879	0.0120457	0.110549	0.0634955	0.122661	0.065068	0	0.0779831	0	0	0.00944691	0	0.199348	1.00211
TCGA-CH-5761-01A-11R-1580-07	0.0342465	0	0.0021863	0.0174641	0	0.109786	0	0.0627365	0.00523682	0	0	0.0123843	0	0.43926	0.0681912	0.190396	0.00360693	0	0.0545053	0	0	0	0.04	0.161015	1.05492
TCGA-ZG-A8QZ-01A-11R-A37L-07	0.0744811	0	0	0.107423	0	0.384437	0	0.0902196	0.00483462	0	0	0.0270671	0.00943745	0.0113821	0.0897151	0.0795362	0.082417	0	0.0245566	0.0144934	0	0	0.71	0.00124647	1.10903
TCGA-G9-6356-01A-11R-1789-07	0.01311	0	0.00302883	0.227832	0	0.207515	0	0.0328281	0.00425103	0	0	0.0669016	0.0271659	0.0635314	0.109625	0.0639692	0.0458207	0	0.134422	0	0	0	0.11	0.105426	1.05515
TCGA-G9-6333-01A-12R-1965-07	0.0650482	0	0.016866	0.111739	0	0.318904	0	0.0457754	0	0	0	0.0796149	0.00830786	0	0.165923	0.0780017	0.0174076	0	0.0461982	0.0425309	0.00368283	0	0.41	0.0426135	1.09808
TCGA-EJ-7794-01A-11R-2118-07	0.116408	0	0.142959	0.0469593	0	0.155514	0.0162968	0.0277192	0	0	0.00677434	0	0.0274897	0.130139	0.0333122	0.0852144	0.0516047	0	0.143859	0	0	0.0157505	0	0.210178	0.998472
TCGA-ZG-A9LB-01A-11R-A41O-07	0.0656397	0	0.00566808	0.210949	0	0.234578	0.0539979	0.0231276	0.00583218	0	0	0.0512627	0.00857326	0	0.0366826	0.150758	0.0393748	0	0.0999062	0.00987451	0.00377581	0	0.08	0.121261	1.04265
TCGA-XK-AAK1-01A-11R-A41O-07	0.0587721	0	0.110908	0.139893	0	0.26725	0	0.0285032	0	0	0	0.0368765	0	0	0.0801787	0.164463	0.0110509	0	0.100814	0	0	0.00129004	0.07	0.123854	1.04004
TCGA-YL-A8S9-01A-11R-A37L-07	0	0.0438079	0	0.0473622	0	0.159249	0	0.0242304	0	0	0	0.0331746	0	0.153897	0.0351044	0.220995	0	0.0435557	0.238624	0	0	0	0.91	-0.0383236	1.09683
TCGA-J4-8200-01A-11R-A29R-07	0.0357603	0	0.0196971	0.0256421	0	0.306094	0	0.0167222	0	0.00992444	0	0.0274501	0	0.168658	0.0793698	0.164614	0.0169703	0	0.129098	0	0	0	0.28	0.0667957	1.05578
TCGA-ZG-A9L4-01A-11R-A41O-07	0.0756993	0	0.00104237	0.0948374	0	0.38199	0	0.0294225	0	0.0132025	0	0.0546219	0.0145363	0	0.0750512	0.0969681	0.0677165	0	0.0268243	0.0646541	0.00343379	0	0.79	-0.0119302	1.10619
TCGA-ZG-A8QY-01A-11R-A37L-07	0.0647587	0	0.0079556	0.062968	0	0.331186	0	0.0082065	0	0	0	0.0596503	0.0401426	0	0.102701	0.166903	0.0309289	0	0.124599	0	0	0	0.69	0.00374262	1.08252
TCGA-YL-A8SK-01B-21R-A37L-07	0.108938	0	0.0602964	0.209699	0	0.276827	0.0352845	0.0386329	0	0	0	0	0.0115933	0	0.0715493	0.0655723	0.0146569	0.0122204	0	0.0947305	0	0	0.06	0.137573	1.04629
TCGA-ZG-A9ND-01A-11R-A41O-07	0.131492	0	0.0448269	0.164618	0	0.199414	0.00723422	0.0641921	0	0	0	0.0910766	0.022083	0	0.0378164	0.0980468	0.0101026	0	0.00424625	0.12485	0	0	0.62	0.0157918	1.10039
TCGA-KK-A6E1-01A-11R-A311-07	0.0461469	0	0.0141148	0.0630067	0	0.356927	0.0351942	0.0178378	0	0	0	0.0299924	0.0109165	0.0415431	0.138345	0.0797212	0.0432215	0.0123607	0.110672	0	0	0	0.69	0.00383142	1.09133
TCGA-EJ-5522-01A-01R-1580-07	0.0696091	0	0.0555144	0.10077	0	0.37828	0.0192028	0.0259062	0.014682	0	0.00068461	0	0.00988224	0.0100434	0.0941882	0.0484811	0.0856773	0	0.0870791	0	0	0	0.08	0.117899	1.04584
TCGA-HC-8265-01B-04R-2302-07	0.0583859	0	0.00743785	0.0767763	0	0.467139	0.0399263	9.41359e-05	0	0.00935529	0	0.00908526	0.00215682	0	0.111893	0.0994372	0.0691809	0	0.0299162	0	0.0192162	0	0.04	0.154448	1.03796
TCGA-WW-A8ZI-01A-11R-A37L-07	0.0157863	0	0.000261342	0.110214	0	0.258574	0	0	0.00632247	0	0	0.0804463	0.0301261	0.0817443	0.0885688	0.0611461	0.00106521	0	0.265746	0	0	0	0.7	0.00280453	1.09519
TCGA-G9-6348-01A-11R-1789-07	0.0425867	0	0.00949748	0.193582	0	0.372346	0.0600589	0	0	0	0.00893818	0	0.00182576	0	0.114177	0.0989418	0.0462233	0	0.0518231	0	0	0	0.18	0.0917029	1.07071
TCGA-VP-A87C-01A-11R-A352-07	0.162753	0	0.0267892	0.158896	0	0.216518	0.021863	0.0898171	0.0646339	2.94975e-05	0	0.00271996	0	0.0576182	0.060772	0.0527933	0.0469919	0.0124281	0.0249845	0	0	0.000392515	0	0.424245	0.905929
TCGA-EJ-5514-01A-01R-1580-07	0.0694233	0	0.0148624	0.0235911	0	0.312389	0.0164186	0.0474543	0	0	0	0.0154757	0.00309438	0.0454759	0.0800248	0.203634	0.0425424	0.000995233	0.124619	0	0	0	0.07	0.130049	1.02674
TCGA-EJ-7786-01A-11R-2118-07	0.118323	0	0.0344275	0.0608016	0	0.363038	0.0113973	0.0422587	0	0	0	0.00369225	0.0131738	0.0112965	0.0681533	0.113405	0	0	0.145591	0	0	0.0144412	0.63	0.0141274	1.08317
TCGA-XQ-A8TB-01A-11R-A36G-07	0.0367526	0	0.168989	0.090708	0	0.328427	0	0.0245041	0	0	0	0.024981	0.00354215	0.0119835	0.0854256	0.13853	0.0286433	0	0	0.0575137	0	0	0.73	-0.00387755	1.10447
TCGA-CH-5766-01A-11R-1580-07	0.125694	0	0.0178404	0.128286	0	0.246606	0.00883825	0.10303	0.00102854	0	0	0.0313971	0.00225708	0.0434076	0.104694	0.0958331	0.0255268	0.0108868	0.0307058	0.0239692	0	0	0.2	0.0806516	1.06431
TCGA-X4-A8KQ-01A-12R-A36G-07	0.030299	0	0.0150724	0.100124	0	0.247512	0	0.0253799	0.000280352	0	0	0.0877004	0.0345629	0.16948	0.118665	0.0755566	0.0123262	0	0.0320073	0.0426578	0.00837697	0	0.78	-0.00746348	1.10066
TCGA-J9-A8CN-01A-11R-A352-07	0.0592248	0	0.0109066	0.129982	0	0.270568	0.00768411	0.0245877	0	0	0	0.0634169	0.0685908	0	0.0373607	0.101599	0	0.00198316	0.140596	0.026098	0.0348719	0.0225314	0.72	-0.00190522	1.08686
TCGA-YL-A8SJ-01B-11R-A37L-07	0.10816	0	0.0374468	0.0804153	0	0.247314	0	0.0425853	0	0	0	0.0396184	0.0195006	0.0909978	0.0401816	0.173537	0.00759738	0.00105223	0.111593	0	0	0	0.37	0.0457167	1.05995
TCGA-HC-A8D0-01A-11R-A36G-07	0.151388	0	0.0911566	0.120643	0	0.201625	0.00550296	0.0312588	0.0283913	0	0	0.032809	0.00493262	0.055347	0.0227911	0.102728	0.0367019	0.0062334	0.108491	0	0	0	0.06	0.136298	1.03247
TCGA-TK-A8OK-01A-22R-A36G-07	0.0794039	0	0.0197782	0.0566382	0	0.239644	0	0	0	0	0	0.0426014	0.0122496	0.0419471	0.060805	0.210528	0.053896	0	0.182509	0	0	0	0.28	0.0643991	1.04819
TCGA-EJ-A7NG-01A-31R-A33R-07	0.202027	0	0.16825	0.0669525	0	0.224524	0	0.0148846	0.00291008	0	0	0.0575659	0.0253366	0.0518126	0.0112294	0.0156723	0	0	0.158835	0	0	0	0	0.295478	0.977705
TCGA-HC-8260-01A-11R-2263-07	0.00968913	0	0.0567894	0.125308	0	0.289233	0.0297748	0.0333551	0	0	0.00594808	0	0.00330199	0	0.124651	0.11681	0.133024	0	0.0721153	0	0	0	0.29	0.0630347	1.06153
TCGA-KK-A8I7-01A-21R-A36G-07	0.128645	0	0.0791972	0.0913658	0	0.224779	0	0.039964	0.000617726	0	0	0.0455796	0.0438817	0	0.0626129	0.145572	0.0614238	0	0.0763613	0	0	0	0	0.202169	1.00044
TCGA-EJ-5510-01A-01R-1580-07	0.036891	0	0.0122249	0.168917	0	0.278633	0	0.0368465	0.0160375	0	0	0.0497895	0.0204846	0.0305163	0.0912718	0.0564693	0.0294201	0	0.172498	0	0	0	0.04	0.160049	1.02994
TCGA-KK-A7B2-01A-12R-A32O-07	0.094799	0	0.0877288	0.134548	0	0.205354	0	0.0347649	0.0145779	0.00760714	0	0.0435668	0.0158808	0.0584964	0.100364	0.0641096	0.0448852	0	0.0933185	0	0	0	0	0.322842	0.951611
TCGA-EJ-A46E-01A-31R-A250-07	0.052118	0	0.0202274	0.180835	0	0.248235	0	0.0861327	0	0	0.013453	0	0.014038	0	0.0427064	0.0960255	0.0860922	0.0015257	0	0.127414	0.0311973	0	0.61	0.0192387	1.08629
TCGA-G9-7521-01A-11R-2263-07	0.0676619	0	0	0.176535	0	0.386221	0.0362264	0	0	0	0	0	0.0199305	0.0294584	0.141348	0.0271315	0.00209779	0	0.113389	0	0	0	0	0.249966	0.999185
TCGA-V1-A9OQ-01A-11R-A41O-07	0.0184373	0.0112289	0.081338	0.234695	0	0.211582	0.0149734	0.0680782	0.0271912	0	0	0.0353385	0.00934007	0.0433355	0.0354558	0.0735141	0.00356989	0	0.131922	0	0	0	0.06	0.140472	1.04138
TCGA-G9-6364-01A-21R-1789-07	0.0944141	0	0.0510237	0.0689592	0	0.267281	0.0101152	0.00688127	0	0	0.00978465	0	0	0.179042	0.112252	0.0740757	0.0377636	0	0.0884084	0	0	0	0.1	0.113199	1.03891
TCGA-HC-A631-01A-11R-A29R-07	0.0381831	0	0.0151783	0.117216	0	0.271885	0.0622449	0.026858	0	0	0.00962876	0.0285991	0.0166508	0.00162216	0.150382	0.143191	0.014563	0	0.103798	0	0	0	0.47	0.0372271	1.07935
TCGA-G9-6366-01A-11R-2118-07	0.106402	0	0.0398706	0.186326	0	0.236735	0.0232044	0.0501075	0	0	0	0.0246623	0.00168634	0.0578334	0.121849	0.0321515	0.00657452	0.00391693	0.108681	0	0	0	0.49	0.0309894	1.08835
TCGA-HC-7078-01A-11R-2118-07	0.0550142	0	0.0327938	0.105417	0	0.283122	0	0.067839	0	0	0	0.0175283	0.0109288	0.0485165	0.0662553	0.176049	0.0192544	0	0.117281	0	0	0	0.21	0.075991	1.05284
TCGA-VN-A88P-01A-11R-A352-07	0.0993426	0	0.0367177	0.107348	0	0.335904	0	0.0389902	0.0129594	0.00258161	0	0	0.00271282	0	0.0768497	0.104558	0.0294246	0	0.152611	0	0	0	0.29	0.0609799	1.06729
TCGA-XK-AAJA-01A-11R-A41O-07	0.0801997	0	0.00582547	0.0490769	0	0.154639	0	0.0618242	0.0242308	0	0	0.0659063	0	0.0975487	0.0611327	0.106087	0.0179071	0	0.275623	0	0	0	0.57	0.021904	1.07423
TCGA-ZG-A9M4-01A-11R-A41O-07	0.0560428	0	0	0.283689	0	0.176762	0.00332715	0.0714688	0.0416032	0	0	0.0775007	0.015039	0.0510023	0.0816648	0.0527919	0.0127427	0	0.0763647	0	0	0	0.03	0.164836	1.04322
TCGA-HC-8264-01B-11R-2403-07	0.0147616	0	0	0.108637	0	0.289018	0	0	0	0	0.00183906	0.00261041	0.0166358	0	0.0745611	0.257515	0.076491	0	0.157932	0	0	0	0.46	0.0391311	1.06537
TCGA-KK-A8IG-01A-11R-A36G-07	0.0723368	0	0.0318174	0.136678	0	0.295664	0	0.0220901	0	0	0	0.0265934	0.0156646	0.019592	0.0710311	0.138376	0.0142394	0	0.155917	0	0	0	0.22	0.0737277	1.05659
TCGA-VP-A87B-01A-11R-A352-07	0.107034	0	0.0837398	0.0852874	0	0.247194	0	0.0219106	0.00292466	0	0	0.0273718	0.0392943	0.0779921	0.0517344	0.129329	0.034753	0	0.0860831	0	0	0.0053516	0.84	-0.0168102	1.08353
TCGA-V1-A8ML-01A-11R-A37L-07	0.105171	0	0.13053	0.143404	0	0.237786	0.0168887	0.0380254	0	0	0	0.0149037	0.00573689	0.00157683	0.0432567	0.148916	0.00770394	0	0.106102	0	0	0	0.05	0.146803	1.03275
TCGA-G9-6385-01A-11R-1789-07	0.0438894	0	0.0159102	0.0994019	0	0.290658	0.00606261	0.0831751	0.00726804	0	0.00801358	0.000585141	0.0219132	0.0350543	0.0712904	0.0900707	0.051909	0.0108647	0.163934	0	0	0	0.57	0.0219854	1.07633
TCGA-G9-6347-01A-11R-A31N-07	0.11741	0	0.0859299	0.23068	0	0.179399	0.00552952	0.0497521	0.0267444	0	0	0.0401938	0.00685516	0.0434253	0.0219738	0.0959154	0	0.00939408	0.0867971	0	0	0	0	0.2534	0.989327
TCGA-J4-A67T-01A-11R-A311-07	0.0259322	0	0.00365497	0.167508	0	0.226937	0.0354299	0.0116245	0	0	0.0260092	0	0.0642826	0.171161	0.114345	0.0475266	0.014423	0.0210695	0.0659034	0	0	0.00419362	0.33	0.0483478	1.0714
TCGA-ZG-A9L0-01A-11R-A41O-07	0.026508	0	0.00381004	0.100889	0	0.329074	0	0.0225359	0.0240604	0	0	0.0490751	0.0338708	0.0749047	0.105448	0.120484	0.0518406	0	0.057308	0	0	0.000190837	0.32	0.0507212	1.07287
TCGA-G9-6499-01A-12R-1965-07	0.109527	0	0.0282996	0.227883	0	0.218067	0.0211581	0.0445959	0.00205276	0	0.0129891	0	0.0173939	0.012054	0.0576396	0.131029	0.0659676	0	0.0404647	0.0108796	0	0	0.47	0.0354802	1.07757
TCGA-V1-A9OL-01A-11R-A41O-07	0.113583	0	0.106508	0.12627	0	0.250953	0.00132259	0.0534995	0.0140331	0	0	0.0232506	0	0.0641203	0.0627298	0.0881411	0.0567761	0.00290748	0.0359045	0	0	0	0	0.23679	0.993361
TCGA-EJ-7789-01A-11R-2118-07	0.0306698	0.016226	0	0.0370763	0	0.224415	0	0.0203442	0.0149232	0	0	0.00522919	0.00482232	0	0.0479162	0.25611	0.0988263	0	0.243442	0	0	0	0.87	-0.0260083	1.08616
TCGA-ZG-A8QW-01A-11R-A37L-07	0.00187268	0	0.00366161	0.138316	0	0.232524	0	0.0489969	0	0	0	0.092961	0.0174121	0.109969	0.108119	0.129478	0.0157251	0	0.100965	0	0	0	0.04	0.155325	1.03104
TCGA-KK-A59X-01A-11R-A29R-07	0.0610847	0	0	0.0350982	0	0.275389	0	0.0181872	0.0376259	0	0	0.00374114	0	0.0815882	0.0698084	0.233252	0.0206283	0	0.160479	0	0	0.00311738	0.48	0.0338628	1.06547
TCGA-M7-A721-01A-12R-A32O-07	0.0699257	0	0.113061	0.0664051	0	0.182145	0	0	0	0	0	0.0575632	0.0213664	0.18802	0.0515422	0.0859624	0	0	0.164009	0	0	0	0.29	0.0607588	1.05793
TCGA-EJ-7115-01A-11R-2118-07	0.0889377	0	0.00117288	0.114745	0	0.266188	0.00221355	0.0393496	0.0239418	0	0	0.00543335	0.0219335	0	0.0561359	0.154896	0.0284891	0	0.196564	0	0	0	0.56	0.0226881	1.07466
TCGA-EJ-A46F-01A-31R-A250-07	0.0434492	0.0445605	0.0209352	0.15971	0	0.133979	0	0.0893816	0	0	0	0.0744109	0.00796367	0.112908	0.0499575	0.103822	0.0209844	0.0129268	0.125012	0	0	0	0.88	-0.0288985	1.09302
TCGA-M7-A723-01A-12R-A32O-07	0.0542573	0	0.0035899	0.192831	0	0.257838	0.0465302	0.00241742	0	0	0.00627573	0	0.00630289	0	0.175279	0.144825	0.0358125	0	0.0740409	0	0	0	0	0.244288	0.995422
TCGA-XK-AAJ3-01A-11R-A41O-07	0	0.024587	0	0.124159	0	0.199762	0	0.0197573	0.00673374	0	0	0.0444819	0.00805547	0.0721978	0.0780714	0.302413	0.0220371	0	0.0977436	0	0	0	0.82	-0.0141559	1.08974
TCGA-KK-A7AZ-01A-12R-A32O-07	0	0.0046547	0.0728427	0.214421	0	0.155209	0	0.0199417	0.0264015	0.0252077	0	0.05563	0.000458272	0.128617	0.0391724	0.0422919	0.000919394	0	0.214232	0	0	0	0.48	0.0331583	1.08102
TCGA-HC-7742-01A-11R-2118-07	0.0786816	0	0.0447506	0.140344	0	0.215052	0.0142313	0.0163417	0	0	0	0.0178321	0.0144854	0.0412987	0.120953	0.0971544	0.0440531	0	0.154822	0	0	0	0.63	0.0141295	1.07626
TCGA-HC-7745-01A-11R-2118-07	0.0523319	0	0.00714311	0.115776	0	0.323101	0	0.0165181	0	0	0	0.0578293	0.0343969	0.0578519	0.129254	0.0285674	0.0388661	0	0.131227	0	0.00713789	0	0.04	0.155453	1.03085
TCGA-V1-A8MM-01A-11R-A37L-07	0.121942	0	0.0876237	0.118329	0	0.264167	0.0560928	0.0288615	0.00715499	0	0	0.0074594	0.0010133	0	0.0701695	0.156235	0.0104376	0	0.0705141	0	0	0	0.14	0.1031	1.04783
TCGA-KC-A7FA-01A-21R-A33R-07	0.0332155	0	0.00731218	0.146267	0	0.201478	0.0160633	0.0523898	0	0	0	0.0443057	0	0.112241	0.122115	0.137632	0.00888265	0	0.118098	0	0	0	0.41	0.0430058	1.0725
TCGA-VP-A875-01A-31R-A352-07	0	0.0412355	0.0141257	0.0867275	0	0.251875	0	0.0860618	0	0	0	0.0711598	0.0405996	0.105673	0.0898347	0.028461	0.0626103	0	0.115269	0	0.00636714	0	0.91	-0.0367272	1.09913
TCGA-HC-7081-01A-11R-1965-07	0.0809785	0	0.0385445	0.0571588	0	0.2549	0.0338893	0	0	0	0	0.0202024	0.0190741	0.0366867	0.0602704	0.184892	0.111633	0	0.10177	0	0	0	0.11	0.105553	1.02981
TCGA-CH-5745-01A-11R-1580-07	0.0785821	0	0.013607	0.130506	0	0.339232	0.00841346	0.0525695	0	0.00670243	0	0.00754582	0.0255628	0.0443063	0.0879461	0.0736883	0.0280153	0	0.103323	0	0	0	0.37	0.0453412	1.07682
TCGA-HI-7168-01A-11R-2118-07	0.031749	0	0	0.0881203	0	0.357113	0.0181253	0	0	0	0	0.0313767	0.0136378	0	0.0932174	0.21847	0.0422336	0.00268412	0.103273	0	0	0	0.72	-0.000681413	1.08762
TCGA-HC-7738-01A-11R-2118-07	0.0627569	0	0.0201641	0.0967924	0	0.200197	0	0.013902	0	0	0	0.0103536	0	0.241742	0.0591589	0.135041	0.0317196	0	0.128172	0	0	0	0.31	0.0529656	1.06319
TCGA-V1-A9OH-01A-11R-A41O-07	0.0684813	0	0.0111885	0.15249	0	0.256089	0.00101202	0.0518171	0	0	0	0.0110007	0	0	0.0869305	0.171448	0.0742409	0	0.115302	0	0	0	0.54	0.0249809	1.07453
TCGA-TP-A8TV-01A-11R-A41O-07	0.0249318	0	0.015876	0.156834	0	0.201357	0.0142375	0.0452361	0	0	0	0.0640732	0.0102975	0.0818482	0.0585212	0.189324	0.017467	0	0.119996	0	0	0	0.94	-0.046182	1.1014
TCGA-J9-A52C-01A-11R-A26U-07	0.0441256	0	0.00753517	0.20338	0	0.203943	0	0.0337929	0	0	0	0.0288229	0.00858247	0.13374	0.0658258	0.136454	0.032905	0	0.060598	0.0402966	0	0	0.04	0.152922	1.02679
TCGA-YL-A9WL-01A-11R-A41O-07	0.0259186	0	0.0079052	0.1203	0	0.23456	0	0.0616828	0.0448773	0	0	0.0510016	0.00253998	0.100997	0.0879819	0.143833	0.0159543	9.76206e-06	0.102438	0	0	0	0.49	0.0313027	1.0779
TCGA-EJ-5521-01A-01R-1580-07	0.0786314	0	0.0829949	0.0870286	0	0.213956	0	0.0482947	0.00995978	0	0	0.0297236	0.0113271	0.0427579	0.0534793	0.18825	0.0269531	0	0.126643	0	0	0	0.68	0.00654125	1.07312
TCGA-EJ-5516-01A-01R-1580-07	0.0738692	0	0.00832147	0.0648094	0	0.345286	0.0305525	0.0396068	0	0	0	0	0.00462772	0	0.102632	0.161534	0.0541992	0	0.104792	0	0	0.00977046	0.35	0.0471694	1.0659
TCGA-CH-5738-01A-11R-1580-07	0.101504	0	0.0334996	0.0707853	0	0.12945	0.0134745	0.0330651	0.0245702	0	0	0.029071	0.0753997	0.125467	0.0360207	0.184594	0.0339495	0	0.0602423	0.0116146	0.0116583	0.0256342	0.09	0.113716	1.02918
TCGA-G9-7519-01A-11R-2263-07	0.0969856	0	0.0302313	0.136723	0	0.193765	0	0.0316062	0	0	0	0.0465802	0	0.0122357	0.0262161	0.22209	0.00380358	0.000942095	0.198822	0	0	0	0.62	0.0155274	1.07455
TCGA-HC-7213-01A-11R-2118-07	0.118935	0	0.0757594	0.0503702	0	0.241893	0.000527756	0.0552021	0.0135595	0	0	0.0292927	0.0286956	0.0451064	0.0459904	0.0935084	0.0880162	0.0195058	0.0913574	0	0	0.00228037	0.17	0.0958419	1.03921
TCGA-G9-6384-01A-11R-1789-07	0.103526	0	0.0540326	0.121517	0	0.26736	0.00471396	0.0521553	0.00970394	0	0	0.00880002	0	0.0190958	0.1391	0.0486508	0.0638879	0	0.107457	0	0	0	0.18	0.0893175	1.05853
TCGA-EJ-8474-01A-11R-2403-07	0.156134	0	0.0496445	0.0350974	0	0.255639	0	0.0478349	0.00128629	0	0	0.0396178	0.00401032	0.142806	0.0415618	0.0996976	0.0178373	0	0.108833	0	0	0	0.11	0.106622	1.03965
TCGA-HC-A6AQ-01A-11R-A30B-07	0.0430286	0	0.107084	0.148501	0	0.143706	0	0.0225975	0.00707054	0	0	0.0883782	0.0149189	0.0933419	0.0484183	0.0501663	0.00344203	0	0.229347	0	0	0	0.29	0.0616083	1.0643
TCGA-EJ-7793-01A-31R-2263-07	0	0.00231143	0	0.074989	0	0.290941	0	0	0	0	0	0.0636631	0.0106197	0.200052	0.0721264	0.0514576	0.00923315	0	0.224607	0	0	0	0.62	0.0155562	1.08711
TCGA-HC-7752-01A-11R-2118-07	0	0.00421137	0.0937472	0.0738805	0	0.146754	0	0.0353305	0.00273729	0.0223439	0	0	0	0.267135	0.0549008	0.117288	0.014027	0	0.167645	0	0	0	0.16	0.0995633	1.04692
TCGA-XJ-A83F-01A-11R-A352-07	0.00329623	0	0.0162571	0.0985978	0	0.205611	0	0.0185237	0	0	0.00847753	0.059695	0	0.322838	0.0293736	0.154611	0.0132295	0	0.0694897	0	0	0	0.28	0.0662111	1.07639
TCGA-EJ-5508-01A-02R-1580-07	0.103456	0	0.0155113	0.125073	0	0.255567	0.00631897	0.0564595	0	0	0	0.00336987	0.00749294	0.113821	0.0835345	0.087417	0.0720378	0	0.0699412	0	0	0	0.06	0.136724	1.02935
TCGA-KK-A7AQ-01A-11R-A33R-07	0.0551992	0	0.0108705	0.139171	0	0.282704	0.0113559	0.0621161	0.0216013	0	0	0.035913	0.00497821	0.0432142	0.0853716	0.0827633	0.0511889	0	0.113553	0	0	0	0.54	0.0256449	1.08286
TCGA-XK-AAIV-01A-11R-A41O-07	0.062403	0	0.0199626	0.139825	0	0.255258	0.0341663	0.0182299	0.0487558	0	0	0.0140097	0.0131261	0.145284	0.0472102	0.0845776	0.0442524	0.0114114	0.0615282	0	0	0	0	0.198044	1.00554
TCGA-EJ-7315-01A-31R-2118-07	0.072367	0.0899767	0.0234255	0.128559	0	0.242206	0.00443956	0.0220477	0.0757382	0	0	0.0649474	0.00158639	0.0508083	0.0533048	0.0607427	0.0152433	0.00977414	0.0848341	0	0	0	0.03	0.171225	1.02461
TCGA-J4-A83I-01A-11R-A36G-07	0.140588	0	0.149947	0.0678315	0	0.26523	0.0178744	0.0142196	0	0	0	0.0489907	0	0.0416058	0.105891	0.0616708	0.0147821	0	0.0713696	0	0	0	0.06	0.136833	1.04602
TCGA-EJ-7312-01B-21R-A32O-07	0.116082	0	0.032747	0.123527	0	0.192203	0	0.0189366	0.000899168	0	0	0.010247	0.0210994	0.0908481	0.00609832	0.146368	3.25735e-05	0	0.240913	0	0	0	0.57	0.0224719	1.07267
TCGA-EJ-A7NH-01A-12R-A33R-07	0.102941	0	0.0582187	0.210583	0	0.240853	0	0.00929755	0	0	0	0.034525	0.0201748	0	0.0643234	0.0981535	0.0090747	0	0.151855	0	0	0	0.42	0.0418965	1.07714
TCGA-CH-5737-01A-11R-1580-07	0.10748	0	0.0672826	0.0611347	0	0.173553	0	0.0994073	0.000112452	0	0	0.020485	0.00944487	0.157002	0.0755704	0.111515	0.023762	0.00695096	0.0765778	0	0	0.00972156	0.31	0.0556566	1.05799

## Sheet: neg
cell_type	LAG3_neg	VEGFA_neg	CTLA4_neg	CD244_neg	CD48_neg	MICB_neg	CXCL8_neg	PDCD1_neg	ICAM1_neg	NECTIN3_neg	TGFB1_neg	BTLA_neg	CD160_neg	PDCD1LG2_neg	ARG1_neg	TIMD4_neg	NOS3_neg	CCL28_neg	IL13_neg	ARG2_neg	LGALS9_neg	NOS1_neg	IDO2_neg	EZH2_neg	SMC3_neg	TIGIT_neg	CD274_neg	VSIR_neg	VTCN1_neg	IL10_neg	EDNRB_neg	HAVCR2_neg	IDO1_neg	TNFRSF14_neg	CCL2_neg	CXCL12_neg	NOS2_neg	IL4_neg	HAVCR1_neg	LAIR1_neg	DNMT1_neg	MICA_neg
TCGA-2A-A8VL-01	0.734414	122.467	0.215844	0.129657	0.598992	0.30372	1.63856	0.401991	2.35774	3.61522	5.97576	0.0589396	0.0932837	0.0921352	0.343761	0.434398	1.20791	0.56835	0.00754762	65.9647	0.812262	0.12629	0.0147097	1.14202	9.11356	0.153829	0.355387	2.83423	0.0431912	0.0330485	1.84263	0.240583	0.294008	16.4713	17.3354	4.33146	0.0260895	0.0532762	0	0.372571	2.82273	6.52056
TCGA-2A-A8VO-01	1.33464	2.5692	0.32065	0.118967	1.32363	0.37455	2.69041	0.227771	5.67857	2.80767	5.8695	0.0536295	0.0499291	0.35929	0.0576571	1.12932	1.46545	0.619823	0	128.442	1.79937	0.03672	0.0191206	1.59722	8.81855	0.274359	0.358532	3.69516	0.0187143	0.0715977	5.47952	0.774369	1.56343	18.4455	10.1402	3.60751	0.617215	0.069252	0.0131679	0.726438	2.79887	12.512
TCGA-2A-A8VT-01	0.655316	10.6589	0.417823	0.18198	1.18807	0.247757	0.245571	0.273267	21.4385	3.89546	9.81245	0.109381	0.189119	0.203554	0.205791	0.0247668	2.35487	1.89838	0	56.2555	2.18713	0.891368	0.00433308	1.83534	19.049	0.294012	0.534373	3.15429	0.43258	0.0778815	1.23664	1.13897	0.974324	19.7733	10.045	2.36702	0.387337	0.0470812	0.0089522	0.992514	7.49136	8.26418
TCGA-2A-A8VV-01	0.334397	3.1583	0.115689	0.0357688	0.518137	0.314099	0.74599	0.338383	4.59945	7.77344	7.47974	0.0386985	0.0257345	0.0950619	0.104012	0.170867	1.63424	0.826749	0.00707943	13.2029	0.890644	0.0763729	0.0137972	1.29265	13.7164	0.0805319	0.154233	2.82183	0.0877761	0	2.07073	0.338489	0.432457	14.1579	3.84891	2.66031	0.0342596	0.0749572	0	0.336798	3.1588	11.6068
TCGA-2A-A8VX-01	2.06913	1.87544	1.42819	0.0216279	0.415211	0.66988	1.70283	0.224092	0.566889	7.34417	3.05965	0.0167138	0.067429	0.104509	0.0628915	0.0264913	0.626248	0.259511	0.0356719	50.0273	0.562325	0.017278	0.0139043	2.41406	10.3683	0.0574862	0.125347	1.13267	0.0340221	0.10413	6.12487	0.211168	0.0757938	8.52825	4.51142	1.38963	0.00493223	0.176258	0.00957553	0.21947	3.25691	1.38119
TCGA-2A-A8W1-01	1.88959	15.4858	0.171502	0.0374297	0.574858	0.0687941	1.23208	0.171989	2.56232	8.98862	1.88906	0.0173551	0.0215435	0.0904326	0.0435365	0.178801	1.05984	0.099278	0.0296326	125.334	0.703678	0.029358	0	1.45199	11.2115	0.0526695	0.255107	0.84248	0.105983	0.0108126	1.47587	0.567855	0.282016	12.721	10.6721	0.943196	0.0973082	0.0261459	0.00994296	0.352436	3.31857	9.77936
TCGA-2A-A8W3-01	0.399608	64.8946	0.115208	0.170977	0.969801	0.436456	0.305693	0.346605	3.4625	2.80722	9.56794	0.0355732	0.099356	0.206546	0.0956119	0.0966572	2.82779	0.398679	0.00650771	63.7835	2.47259	0.0802344	0.0169107	2.12723	14.037	0.101789	0.329289	5.44434	0.77584	0.0569901	3.20748	0.849499	0.21317	10.0932	6.27204	55.4636	0.148466	0.0689037	0.148485	0.891551	5.50054	6.48043
TCGA-2A-AAYF-01	0.477792	3.18258	0.125226	0.0265492	0.990419	0.237204	1.5427	0.116611	3.05471	4.38192	4.10528	0.0102585	0.0382025	0.37685	0.0289508	0.365841	1.22638	0.788019	0	19.7235	1.22126	0.0245838	0	1.15739	10.3974	0.112077	0.30466	2.57743	0.0501163	0.0191737	3.53614	0.329007	0.366346	11.9924	4.49721	4.68999	0.599398	0.0231819	0	0.500442	3.07593	8.06672
TCGA-2A-AAYO-01	1.80375	1.54491	0.842147	0.203094	5.38496	0.82153	3.34655	1.31959	6.25668	2.47565	10.1315	0.633831	0.118019	1.12292	0.124929	0.975916	1.89317	0.685687	0.0154603	72.4792	4.29622	0.0204227	0.0703053	1.42133	8.86411	1.58648	0.608445	8.88672	0.0147452	0.112826	6.08885	1.77174	2.97011	11.4545	11.8327	6.81956	1.58185	0	0.0103751	1.87748	3.5676	8.43665
TCGA-2A-AAYU-01	0.385317	5.21378	0.124495	0.0355307	0.483682	0.152376	1.21421	0.172867	5.08925	14.9312	5.24798	0.0164746	0.0255631	0.214611	0.154979	0.0783366	0.832143	1.09948	0.0281292	70.3358	1.16896	0.0975399	0.00913692	1.23466	13.7818	0.133326	0.138379	3.11977	0.0201212	0.0513201	12.6575	0.480337	0.255257	11.7328	5.60203	3.2807	0.0243082	0	0.0283155	0.52573	4.15537	11.6232
TCGA-4L-AA1F-01	1.14979	5.30347	2.21855	0.294659	8.89891	1.97529	3.72617	0.969584	18.0441	14.4507	38.6421	0.534622	0.0645209	1.77979	0.139702	0.329534	5.26923	1.18122	0	9.26398	11.3027	0.0139563	0.0329449	2.31898	10.7793	0.85931	0.797434	10.0462	0.5139	0.268315	8.36571	7.71197	4.18098	11.7621	10.1917	20.3638	0.499594	0.0447455	0	5.6007	4.76018	6.41222
TCGA-CH-5737-01	0.453832	68.0878	0.105517	0.0782973	0.847228	0.415731	4.07911	0.126979	5.32781	14.9926	4.67011	0.044372	0.0300439	0.201783	0.045536	0.968628	1.0722	0.59006	0.00516558	147.78	1.26842	0.0102354	0.0100673	0.972876	8.31641	0.11997	1.51018	3.99872	0.364574	0.0678551	2.90884	0.611575	0.713411	11.4192	7.36641	2.13745	0.0964205	0	0.097063	0.522908	3.04929	10.8629
TCGA-CH-5738-01	1.0361	7.0961	0.695017	0.680323	4.69193	0.59383	41.131	0.51162	21.296	9.06932	12.0393	0.262873	0.0789467	0.762203	0.0558392	0.141124	1.30075	1.87101	0.852426	21.2239	4.56749	0.425551	0.0211632	1.36574	15.7995	0.404031	0.583801	10.2492	0.963173	0.943028	6.49941	2.85147	1.24015	16.7612	134.799	6.67284	2.55617	0.0383249	0.0145745	2.68207	5.26442	7.64692
TCGA-CH-5739-01	0.807392	14.4997	1.07635	0.240258	2.11923	0.384562	4.25043	0.44756	16.7647	3.26996	10.5822	0.15556	0.0747491	0.768742	0.113293	0.167026	2.17523	1.36965	0.0321299	20.9609	1.74998	0.130158	0.0250474	1.23897	18.8469	0.283257	0.424505	4.89119	0.128704	0.468953	2.2459	1.57524	2.42351	12.6632	13.9559	7.82735	0.715239	0.0226795	0	1.48718	4.93906	6.22799
TCGA-CH-5740-01	0.722885	6.08994	0.654618	0.188352	1.9291	0.678195	1.45721	0.388527	4.54715	4.16315	6.75256	0.183861	0.0427936	0.335316	0.0864802	0.254991	0.532856	0.788816	0	39.5902	1.29864	0.276462	0.0318657	1.64096	14.3831	0.399887	0.448137	3.13158	0.402331	0.21478	0.819052	0.975346	3.69987	15.3657	10.5388	2.94082	0.590047	0.0346238	0	0.845702	4.25296	7.79871
TCGA-CH-5741-01	0.566229	13.7166	0.0516598	0.0153334	0.662331	1.18208	1.14624	0.124335	3.62895	3.84661	7.184	0.0118495	0.0386115	0.0555698	0.0557347	0.084516	0.643903	1.36051	0	51.299	0.843336	0.0467707	0.0147865	0.644228	7.21415	0.0934982	0.143963	2.17414	0.2605	0.0332211	1.68625	0.443372	0.42988	13.6374	9.56221	1.68684	0.0786772	0.0267772	0.0407322	0.388085	3.14604	5.86609
TCGA-CH-5743-01	1.73416	26.1829	1.05295	0.888128	5.12095	0.642834	22.9238	0.539364	14.0574	2.89038	12.0421	0.15638	0.254782	0.767319	0.122591	0.134259	1.02243	6.38968	0.161317	26.3339	7.58563	2.21057	0.0325235	0.777754	15.5072	0.532588	1.07506	13.6824	8.54166	0.381593	2.17157	2.13618	2.01419	15.7547	63.8817	4.14632	0.938335	0.137428	0.00746601	1.84849	3.35254	6.79798
TCGA-CH-5744-01	0.662297	87.2444	0.470436	0.136894	1.18861	0.188704	4.13208	0.522648	11.3818	5.82961	13.9448	0.0476057	0.0517077	0.18191	0.0845907	0.0943185	1.21215	1.2449	0.0406416	57.0122	1.77792	0.115575	0.0176016	1.466	10.7063	0.252027	0.223735	4.36259	0.691253	0.227388	1.24025	0.737696	0.950483	20.9609	36.3488	1.36601	0.119411	0.0478126	0.00454565	0.946149	4.18316	7.91312
TCGA-CH-5745-01	4.13814	12.122	0.843645	0.347786	2.99076	0.820005	3.5115	0.683668	10.1493	3.45601	12.4475	0.215012	0.109187	0.916664	0.23904	0.0929437	1.20176	2.05258	0	21.8913	2.9467	0.121239	0.0365872	0.978804	12.3186	0.557609	0.72123	6.57039	0.752001	0.246603	2.24833	1.32028	1.71186	14.0135	15.6553	5.30354	0.813313	0.0662564	0.0167977	1.65192	3.19787	9.49483
TCGA-CH-5746-01	0.530154	21.6096	0.20187	0.267491	0.737612	0.300445	3.54217	0.130142	4.92847	10.0768	4.09253	0.0413428	0.111621	0.0710904	0.171124	0.226072	0.677825	1.94603	0.0105885	67.1491	1.14219	0.868368	0.010318	1.50073	15.6098	0.183182	0.323697	3.58862	1.44412	0.131363	1.43882	0.502249	0.285909	13.5223	7.94237	4.01163	0.347706	0.0373703	0	0.515099	4.71515	8.42374
TCGA-CH-5748-01	0.484636	5.36677	0.20447	0.158046	1.04265	0.264662	1.49321	0.179419	4.54706	15.7805	3.58665	0.112366	0.127354	0.183288	0.128683	0.662063	1.08618	0.726614	0.00625616	111.477	1.10633	0.305778	0.0121928	1.82133	14.2	0.213501	0.466048	2.85293	0.196905	0.136968	1.05545	0.584009	1.56744	11.1814	3.01935	2.45497	0.211929	0	0.0167936	0.604215	3.95673	8.7734
TCGA-CH-5750-01	1.25176	16.1886	1.20718	0.377169	4.53376	0.750987	50.0639	1.2361	19.5611	6.71303	5.99852	0.699532	0.115328	0.785966	0.0959668	1.05678	1.19921	2.41167	0.0186625	18.9065	2.39502	0.172569	0.0484955	3.81868	12.6536	1.53029	0.655776	3.92952	0.231391	0.0817167	1.45603	1.558	1.56134	14.6544	23.8058	4.57041	0.774117	0	0.0125241	1.28505	5.2278	6.16464
TCGA-CH-5751-01	3.45749	12.4419	2.5037	0.633749	12.7955	1.99453	0.436289	3.88354	11.6319	6.56976	11.8653	2.20725	0.218611	2.5275	0.0757345	3.84407	2.2499	1.18423	0	17.4073	6.09875	0.22887	0.0837186	7.30598	24.1532	5.15525	1.66642	6.83438	0.0491636	0.476499	2.78008	3.84695	3.9551	7.9885	17.5719	12.8117	0.178183	0.0606431	0.12684	3.50641	9.72018	1.99589
TCGA-CH-5752-01	0.284691	22.2715	0.223846	0.105198	0.855182	0.429665	1.53733	0.142172	5.4592	3.54022	11.666	0.00855746	0.0597524	0.227411	0.104651	0.0101726	2.05138	0.923093	0.0054792	40.1415	1.69147	0.170091	0.0106785	3.3302	20.7361	0.135045	0.219487	3.1094	0.0104516	0.167941	6.0037	1.03959	0.48508	15.18	6.84192	3.11059	0.208337	0.019338	0.014708	0.970157	7.59758	3.17563
TCGA-CH-5753-01	2.09397	33.4356	0.966643	0.196238	1.47624	0.366205	17.9301	0.365806	13.3024	13.2554	4.42423	0.0522934	0.116844	0.474125	0.108225	0.0994617	0.678745	0.405973	0.0937513	25.993	2.29396	0.110575	0.039153	2.01794	17.3521	0.504667	0.767103	2.60511	0.970795	0.312766	1.05263	1.40778	2.10462	14.3528	35.833	4.36477	0.259253	0.118172	0.0179757	0.955744	5.85551	5.59081
TCGA-CH-5754-01	3.48899	23.4281	1.76859	0.481881	4.24084	1.28071	1.04339	2.1662	17.6364	14.8529	13.9435	0.298442	0.118025	0.8959	0.0844729	0.282562	4.47937	1.10504	0.0202925	41.568	5.32461	0.231574	0.048337	3.03805	14.1493	1.29365	1.16228	6.7385	0.583844	0.380098	5.08456	2.23311	10.5426	15.4806	8.17606	4.4426	1.22285	0	0.00907863	1.82917	7.54533	7.7466
TCGA-CH-5761-01	0.261525	21.794	0.0452389	0.0559482	1.33285	1.16541	2.4321	0.120979	4.55465	29.901	8.33282	0.0259417	0.0764804	0.486629	0.0813456	0.0719555	4.27199	2.71	0	47.5235	2.86455	0.286459	0.0107905	1.80982	13.7298	0.049861	0.420233	3.16696	0.0422449	0.210108	10.3959	2.44136	0.205871	7.09133	5.67422	9.10088	0.267938	0.0390817	0.0148623	1.56655	9.87195	1.41354
TCGA-CH-5761-11	0.443302	35.9789	0.298899	0.336515	1.84201	0.81998	3.3727	0.3721	5.07055	4.69235	6.80889	0.0886551	0.159573	0.166304	0.0667191	0.140518	0.759795	6.46725	0.00756859	70.7747	2.97127	1.15476	0.0245843	0.681319	11.5974	0.226003	0.553178	11.3258	4.95192	0.121514	1.94362	0.924798	0.395333	15.3049	10.6832	2.47737	0.219761	0.0534242	0	0.939429	3.9637	6.00752
TCGA-CH-5762-01	1.04908	15.3131	1.19532	0.235182	4.24528	0.562617	13.2036	0.590276	10.008	7.38536	7.65414	0.316758	0.0773512	0.584451	0.107467	0.296297	1.32219	1.32397	0.172891	17.6256	2.84571	0.40846	0.0734382	1.85099	17.3115	0.844682	0.700983	6.41667	2.32122	0.397928	13.4123	1.73606	2.71392	8.7607	64.0887	4.53009	0.308007	0.117345	0.0178499	1.39385	4.19188	7.46663
TCGA-CH-5763-01	2.02245	25.3348	0.356427	0.12885	1.4913	0.297757	15.805	0.394099	18.9724	8.23375	6.64781	0.0471666	0.0634286	0.426004	0.108461	0.249196	1.47762	1.09209	0.650978	34.2949	1.51229	1.14805	0.0174392	0.745522	12.7988	0.423063	0.797073	7.37519	1.29295	0.2057	10.8506	1.10525	0.469373	8.3463	161.244	17.8606	0.180945	0	0	0.825796	3.26345	9.87426
TCGA-CH-5764-01	0.968645	6.78758	0.805564	0.252387	1.57646	0.311963	4.5895	0.233379	8.88869	11.8075	6.87994	0.102654	0.0573423	0.288845	0.077254	0.29287	1.38977	2.23143	0.0394365	14.1414	1.8929	0.468853	0.0256195	1.29245	17.3465	0.27415	0.554299	5.06211	1.52958	0.345358	2.12689	0.897895	1.39654	11.3078	22.7592	3.37856	0.118143	0.0463949	0.0176434	0.884004	4.30416	7.26891
TCGA-CH-5765-01	0.322358	5.00716	0.132766	0.0985176	0.768951	0.128538	2.63366	0.110953	4.66661	14.2209	3.23556	0.0253778	0.03544	0.211578	0.135281	0.44246	0.822167	0.376752	0	15.1002	1.05085	0.195566	0.010556	1.77048	19.9604	0.0898527	0.228387	2.79928	0.402934	0.158109	4.21018	0.480947	0.306889	11.5913	16.7314	2.05593	0.0449337	0	0	0.528916	4.89732	4.79725
TCGA-CH-5766-01	0.665718	14.4862	1.35256	0.22428	2.96506	0.578247	7.87574	0.818387	13.296	4.79228	6.01585	0.337975	0.0645446	0.399633	0.244567	0.257543	1.62802	2.37596	0.138718	129.068	1.78863	0.354271	0.0468607	1.45597	15.8506	0.668013	0.452343	4.42651	0.629759	0.340144	1.64537	1.08226	1.66529	14.6153	31.8206	3.46375	0.237833	0	0.0148946	1.06583	5.69076	9.19122
TCGA-CH-5767-01	0.875177	21.7202	0.176198	0.0784472	0.606973	0.122822	5.38133	0.148426	5.17673	3.08303	2.88403	0.0242492	0.0263387	0.0821313	0.0684347	1.50857	1.00899	0.472291	0.108685	32.4228	0.630192	0.0512751	0.00336219	1.32168	6.79448	0.154543	0.345533	2.30476	0.0148083	0.0679849	2.2767	0.518477	0.279496	5.20396	30.1841	9.78812	0.0608254	0.018266	0.138927	0.323972	2.34587	9.87547
TCGA-CH-5767-11	1.59841	57.2829	0.740796	0.420803	1.69047	0.367741	11.8121	0.384258	9.6853	3.96002	9.36251	0.0673821	0.106373	0.27936	0.187406	0.236818	1.48282	3.29429	0.262614	48.1748	3.61853	1.29017	0.024372	0.929324	11.6797	0.222274	0.706595	12.1299	11.6825	0.416153	2.26383	1.12466	0.438419	14.2305	114.156	3.99053	0.539472	0.0662038	0.00503531	1.17153	3.66633	10.3407
TCGA-CH-5768-01	0.655392	2.2911	0.145347	0.0647116	1.26115	0.28633	4.07866	0.145759	5.40442	10.4863	4.35843	0.0916821	0.0465578	0.214978	0.172493	0.0495394	0.584903	1.17492	0	24.9516	1.85237	0.210311	0.0138675	2.59278	17.7241	0.144177	0.397545	2.73704	0.956878	0.0311562	0.814278	1.06114	0.439383	11.8344	10.5117	2.17525	0.147574	0.0188347	0	0.868551	5.82236	7.03183
TCGA-CH-5768-11	1.56631	4.10262	0	0.115185	0.685322	0.267303	0.249963	0.127365	1.73558	10.8994	5.56201	0.0566449	0.0602701	0.151797	0.197921	0.500213	0.412088	1.73918	0	52.0014	1.54976	0.933111	0.0067319	0.568958	15.2627	0.0392928	0.560754	6.66239	4.80326	0.0151247	9.03941	0.416819	0.100915	9.22657	4.38355	5.74012	0.214918	0.109718	0	0.396614	3.32882	8.76433
TCGA-CH-5769-01	0.636302	6.46366	0.449063	0.191425	1.55908	0.485034	10.8048	0.17247	9.30796	22.4829	7.15015	0.0712261	0.0918159	0.411108	0.278321	0.130261	1.26576	1.11934	0.0140323	33.3824	2.62323	0.0803243	0.00455797	3.36847	15.797	0.305946	0.330362	4.4082	0.896681	0.153607	1.49069	1.01704	0.944144	12.1651	48.385	1.40993	0.0339534	0.0742871	0.0282505	0.948658	5.84138	6.6217
TCGA-CH-5769-11	0.693798	7.02998	0.632074	0.160299	1.41954	0.454663	10.5845	0.208615	10.3163	20.6841	8.36574	0.0412923	0.0640719	0.286883	0.302122	0.152712	1.58707	1.46974	0.0235012	33.3558	2.57368	0.0983078	0.0190841	3.42465	13.9703	0.261767	0.280773	4.59773	0.868552	0.171506	1.51893	1.06124	1.12872	14.2045	44.3095	1.37605	0.0406178	0.0207359	0	0.918397	6.73388	6.83171
TCGA-CH-5771-01	1.17622	4.48705	0.470715	0.409879	4.08681	0.818847	4.32121	0.756246	10.8148	3.52875	17.0416	0.184541	0.0974433	0.430563	0.0880957	0.20955	1.70369	0.934101	0.0176356	20.8584	3.69248	0.913992	0.0183309	1.04035	13.003	0.416274	0.562683	10.1868	1.0462	0.31403	1.87653	2.51358	1.02734	9.88482	46.9404	5.8111	0.316994	0	0.014202	2.67092	4.66522	6.10287
TCGA-CH-5772-01	0.96568	5.36434	0.152784	0.125969	1.40703	0.334425	1.70925	0.153218	4.66131	7.85664	5.29057	0.146021	0.117819	0.608697	0.256412	0.393451	1.85599	0.453445	0.0249319	142.156	1.68168	0.0466573	0.0161968	1.53603	15.8605	0.0945375	0.622015	3.51611	0.0118894	0.145558	4.17745	0.870402	1.89824	11.2557	8.20902	4.42981	0.103417	0	0.150583	0.700075	3.79143	5.6714
TCGA-CH-5788-01	0.110084	7.88179	0.126949	0.0471005	0.647348	0.589148	0.858052	0.0795684	2.42372	8.96528	3.91688	0.536882	0.0508308	0.142247	0.136963	0.0216344	1.06808	0.624644	0	11.5338	0.94201	0.0205241	0.075701	4.96216	23.8914	0.0994168	0.352139	1.77786	0	0.0340157	0.644114	0.990498	1.48555	3.89482	3.42175	0.891277	0.0241678	0	0	0.766949	3.41361	7.41637
TCGA-CH-5789-01	0.403022	52.31	0.26043	0.245278	2.05605	0.326343	4.65043	0.482159	11.5057	8.99332	6.83353	0.0516948	0.069518	0.206515	0.118873	0.450648	1.63017	1.48326	0.669343	79.5218	1.67235	0.769211	0.00955674	0.835879	10.4958	0.376521	0.439382	5.66904	0.904964	0.279126	5.98851	1.65236	0.345127	9.0827	84.9938	5.19957	0.493248	0.0519195	0	1.34709	3.5941	7.39579
TCGA-CH-5790-01	0.333405	2.17667	0.140665	0.130473	1.16132	0.355266	2.61185	0.258618	9.10617	10.4362	4.82742	0.0672189	0.0625808	0.18914	0.0632337	0.0958875	0.718015	1.74681	0.00860784	17.8108	1.37867	0.176247	0.005592	1.22001	17.2939	0.142797	0.278271	3.39228	0.500793	0.0753817	1.2589	0.777405	0.586788	16.5712	7.68299	1.35357	0.0654596	0.03038	0.0231063	0.954499	4.62719	11.2172
TCGA-CH-5791-01	0.49345	2.7017	0.21986	0.182338	1.84238	0.44096	1.82063	0.155636	8.78172	51.2711	10.0679	0.0593301	0.0621408	0.243457	0.111625	0.105792	0.934963	1.06059	0	23.8347	2.20725	0.119181	0.0185089	1.5825	14.2252	0.139543	0.320365	4.09023	0.951067	0.0415843	0.809304	1.08115	1.53863	16.6562	15.0067	2.09796	0.249492	0.0335182	0.0382398	0.995347	4.03599	10.1697
TCGA-CH-5792-01	1.18245	6.28062	0.452675	0.613746	4.62838	0.91886	9.25315	0.829457	22.0619	7.12706	14.6689	0.246762	0.131277	0.656262	0.0964705	0.457149	3.20824	1.12874	0.0123115	57.5975	4.42685	0.194256	0.00799806	1.55892	13.203	0.663289	0.74986	10.9028	1.93745	0.335428	1.94234	2.69409	2.63042	8.36908	45.679	4.79019	0.635513	0.0289677	0	3.14874	6.06782	7.29935
TCGA-CH-5794-01	0.351903	53.6353	0.273147	0.0723874	0.816968	0.261162	6.97252	0.20218	4.92194	21.9207	5.62907	0.0186467	0.0520803	0.180723	0.161379	0.319194	3.21003	1.26476	0.00955136	13.9357	2.46117	0.19872	0.00620495	1.85987	11.7298	0.140341	0.228224	3.42803	0.8062	0.118496	0.62695	0.884365	0.443936	8.2383	27.4151	1.09355	0.0990474	0.016855	0.00640976	0.819966	6.58687	4.773
TCGA-EJ-5494-01	0.665281	18.7092	0.959009	0.156687	2.47254	0.253319	3.21535	1.19114	8.40007	2.79603	8.95171	0.151358	0.0657598	0.465321	0.0949226	0.263891	1.91129	0.634936	0.00646078	112.392	2.59186	0.264571	0.00419718	1.15081	14.4593	0.287853	0.894474	7.12191	0.560739	0.179168	5.53914	1.319	2.16209	14.7083	8.87533	5.9238	0.133996	0.0456046	0.312172	1.26413	5.58464	3.15822
TCGA-EJ-5495-01	1.125	10.7526	0.593658	0.386795	3.40343	0.685679	2.15982	0.696987	11.6665	8.73142	14.2628	0.369487	0.108222	1.2655	0.156216	0.532993	3.13513	1.59453	0.00531633	15.691	3.15614	0.210683	0.0207222	1.60203	21.0746	1.08352	0.836905	7.04857	2.20564	0.193987	2.80701	2.0779	4.68778	10.864	28.4321	8.02139	0.48147	0.0187631	0.035677	1.90165	5.63573	3.12625
TCGA-EJ-5496-01	0.480081	36.6158	0.213719	0.0604141	0.962129	0.239041	1.4896	0.336797	4.31974	10.5225	3.57147	0.0583592	0.0543324	0.237193	0.153718	0.249747	0.463909	1.44981	0.00747329	40.1884	0.932643	0.444243	0.00485495	1.61267	16.468	0.201904	0.304619	2.54546	0.370638	0.0545384	1.35976	0.408367	1.11814	10.4113	3.18308	3.28406	0.13433	0	0.0100304	0.47583	3.77944	9.30473
TCGA-EJ-5497-01	0.722734	28.5965	0.380494	0.147893	1.71292	0.171603	3.34456	0.454254	9.47856	7.09039	6.56606	0.192215	0.0677114	0.714637	0.205254	0.333478	1.25824	1.42219	0.0199576	55.3459	1.38145	0.587322	0.017287	1.11277	16.672	0.532883	0.4909	4.92132	0.361656	0.194195	4.35139	0.908795	0.965888	11.0282	3.64583	6.15017	0.151771	0.0704372	0.00892881	0.928049	3.69374	7.73547
TCGA-EJ-5498-01	0.896286	39.0344	0.251223	0.301818	2.89714	0.561979	24.4693	0.587851	8.82796	6.35679	10.8871	0.144061	0.300175	1.05092	0.1936	0.260955	1.92139	3.22345	0.0527085	43.5594	3.05369	0.439036	0.0114138	0.605716	17.8451	0.324775	0.728497	9.98043	7.28925	0.448764	7.66815	1.73344	1.45434	8.53134	9.78195	8.55958	0.589098	0	0	1.58058	3.62197	5.75046
TCGA-EJ-5499-01	1.28573	2.60781	0.440561	0.225457	2.88226	0.644591	6.87611	0.350402	8.10812	9.24167	8.355	0.182942	0.0405522	0.306405	0.147511	0.227828	1.174	1.05362	0	25.1339	3.05494	0.397884	0.036236	2.04407	16.6758	0.555194	0.560557	5.52058	0.755423	0.179106	1.0181	1.21494	3.16535	8.83233	59.2156	2.55183	0.586134	0.0196861	0	1.11931	4.7672	4.29915
TCGA-EJ-5501-01	0.455337	17.5313	0.174349	0.133178	1.56393	0.474011	1.64932	0.246838	6.42707	6.98434	10.1829	0.0735134	0.10403	0.478055	0.0995832	0.0629199	1.88278	0.997244	0	70.6131	1.67234	1.27672	0.00978503	1.01451	12.6919	0.182049	0.481634	4.58972	0.797291	0.0879366	1.65864	0.734461	0.646736	10.9516	16.0878	2.93738	0.169211	0.0664497	0.010108	0.707144	5.60426	7.74103
TCGA-EJ-5502-01	0.979937	6.15839	0.529721	0.393072	2.75751	0.590237	9.77526	0.619761	21.2265	14.3552	10.119	0.235266	0.10813	0.414325	0.0840449	0.403577	2.36362	1.706	0.0114408	42.1954	3.0097	0.889992	0.0371621	1.18572	14.0205	0.448276	0.536021	9.21712	1.64403	0.289441	3.8405	1.35453	2.4849	15.0959	49.2451	4.90979	13.7492	0	0.00511849	1.54283	4.97782	10.6453
TCGA-EJ-5503-01	1.2239	54.7581	0.393239	0.181388	2.47062	0.293924	2.11543	0.762064	4.12814	6.03913	10.2289	0.173695	0.104969	0.528752	0.171996	0.449182	1.76566	1.94486	0	73.288	2.90812	1.38921	0.00760515	0.732449	11.5556	0.462394	0.436041	10.3958	3.53567	0.193648	2.38617	1.20535	0.867129	13.5048	4.79334	5.57263	0.339915	0.0137723	0.0157124	1.11108	4.20799	3.85756
TCGA-EJ-5504-01	0.448576	3.02877	0.0843426	0.215572	1.71731	0.298224	1.41535	0.159766	6.9316	14.5503	7.78006	0.0913566	0.0950592	0.596441	0.16177	0.306635	1.62864	1.0408	0.00688167	73.7426	2.36781	0.0833299	0.0044706	1.42789	14.6391	0.153303	0.444936	6.4352	1.4702	0.160707	4.98864	1.19079	1.47436	5.75991	14.5454	6.24758	0.0951502	0.0242877	0	1.13971	3.63843	3.6554
TCGA-EJ-5505-01	0.418083	3.07833	0.0540859	0.0688007	1.1057	0.345403	0.936428	0.178215	2.21881	5.29499	3.91043	0.0664605	0.0948745	0.394789	0.150049	0.874318	0.454015	0.966742	0.0113476	62.7369	0.957476	0.423467	0	1.64093	15.3917	0.0672316	0.562225	3.02499	0.454557	0.0248437	2.78668	0.882745	0.492263	7.77531	1.59184	3.13212	0.0588373	0.0200248	0.898594	0.81181	4.63016	7.9636
TCGA-EJ-5506-01	0.937531	29.0969	0.144541	0.160882	1.41795	0.377832	0.390782	0.260912	3.31976	8.55013	5.90047	0.120184	0.142758	0.472921	0.148145	0.492648	0.329436	1.67979	0	59.7837	1.4104	0.803866	0.010343	0.880927	17.7728	0.211294	0.499772	4.20082	3.15335	0.0464753	11.9265	0.584016	2.25521	9.53427	3.54104	3.54733	0.161432	0	0.0356145	0.74604	4.06807	10.0045
TCGA-EJ-5507-01	0.539355	3.10962	0.38112	0.169683	2.30991	0.485132	2.16029	0.298118	13.8093	30.8269	7.27627	0.166097	0.0813876	0.396301	0.074013	0.218231	1.60428	3.16832	0	64.5512	2.1069	0.104748	0.0472713	2.15484	11.8503	0.321015	0.948014	3.26783	0.496476	0.138884	0.963641	1.3976	17.8939	12.5971	18.1855	2.17251	0.541746	0.0592647	0	0.981063	4.40939	7.46345
TCGA-EJ-5508-01	0.869166	17.5075	0.546725	0.304268	3.58444	0.578217	5.10761	0.525432	6.30064	12.1946	7.28587	0.267792	0.0851318	0.735131	0.147463	0.434802	2.41754	1.04082	0	66.4592	3.13565	0.54323	0.0489026	1.35099	20.7975	0.681873	0.617195	5.76364	1.45185	0.366234	4.56067	1.98051	1.59203	7.1482	35.8922	5.64238	0.289117	0.0295196	0.0224519	1.63354	4.9842	4.36185
TCGA-EJ-5509-01	1.00036	4.38605	0.52602	0.205258	4.18717	0.391685	2.49849	0.677581	5.98702	42.4134	11.0445	0.348446	0.060523	0.682902	0.122309	1.40338	2.26408	0.968997	0	20.5986	4.95816	0.226536	0.00648974	1.79216	12.7415	0.542938	0.720776	6.99451	1.20367	0.121505	3.67551	2.96693	1.12614	11.8642	6.98501	8.1391	0.264739	0.0235048	0.00893861	2.28098	5.11194	6.4627
TCGA-EJ-5510-01	0.807566	23.3144	0.2858	0.227592	2.11243	0.459501	1.80663	0.79692	5.36728	14.1925	8.02793	0.199864	0.130252	0.356171	0.105288	0.0380141	1.40754	1.34256	0.0051188	24.4221	3.38802	0.474455	0.00997613	0.754912	13.4091	0.228063	0.446073	7.72904	1.96747	0.112068	1.41767	1.03726	2.06194	12.549	6.5035	3.62336	5.85669	0.018066	0.00687028	1.03085	4.02487	6.34846
TCGA-EJ-5511-01	0.361315	7.78339	0.186014	0.157748	0.794963	0.314095	0.886903	0.133244	2.92775	9.39597	5.9189	0.0670482	0.0567471	0.333488	0.0630731	0.086949	1.16021	2.01234	0	17.1104	0.877472	0.11256	0.0152122	1.24831	15.9269	0.0850909	0.356555	3.85605	0.379666	0.0398736	6.30546	0.684203	0.504447	8.07488	4.45353	2.95723	0.439785	0.041322	0.00523809	0.825038	3.71392	7.31467
TCGA-EJ-5512-01	0.475891	13.6806	0.208251	0.263609	1.46746	0.250605	1.34761	0.171987	3.45473	7.39122	3.79365	0.112394	0.104639	0.285506	0.211461	0.450927	0.628202	1.67049	0	25.9593	1.71346	0.170321	0.00584385	0.924631	15.0049	0.166284	0.537355	4.52754	0.883686	0.0525178	2.36704	0.55299	1.27421	8.30591	8.94437	4.19231	0.180348	0	0.0120735	0.421519	2.37007	8.52245
TCGA-EJ-5514-01	0.454601	6.74349	0.615835	0.269497	3.4151	0.574287	1.796	0.205861	11.9009	71.4048	9.36154	0.185627	0.0674413	0.934219	0.0681449	0.0968764	3.12099	2.4123	0.0115955	105.973	2.84729	0.238696	0.0188322	2.38745	25.1678	0.560593	0.708965	4.38363	0.376013	0.456955	6.85347	3.5377	2.68959	3.87299	9.18656	5.21946	0.136277	0.0613866	0.00778154	2.38908	6.9799	9.44937
TCGA-EJ-5515-01	0.594344	32.4475	0.0981695	0.271515	1.04019	0.31105	0.615688	0.134247	2.41477	13.266	4.06679	0.0614117	0.152465	0.495998	0.394767	0.438018	0.721456	1.56411	0.00655349	99.5135	0.665542	0.730076	0.00425741	0.832611	15.0784	0.217435	0.442141	3.46447	0.456279	0.124347	3.00364	0.656528	1.19519	6.74473	8.00239	4.83506	0.0317144	0.092518	0	0.541507	2.79086	6.61325
TCGA-EJ-5516-01	0.724864	43.2642	0.33586	0.193838	2.36205	0.325164	7.56695	0.346169	9.51564	11.9138	10.2435	0.0909476	0.0498072	0.953379	0.271765	0.216227	1.74095	2.11599	0	50.1495	2.4126	0.239821	0.0267036	1.07596	19.7692	0.288997	0.794411	5.59258	1.37868	0.24998	8.55593	2.13694	4.67016	8.84766	14.1118	4.77781	0.539929	0.024179	0	1.63207	3.77357	8.96081
TCGA-EJ-5517-01	0.81211	8.97496	0.263721	0.205237	3.99843	0.331404	1.91892	0.432182	3.6648	7.68475	5.18415	0.239751	0.0618115	0.536227	0.111033	0.438466	1.13388	0.678198	0	175.969	1.47484	0.00519953	0.0184108	0.687545	14.5422	0.767895	0.434848	5.06043	0.0135147	0.117198	9.36918	1.1256	1.15413	7.56914	6.35125	6.54103	0.032654	0	0.012679	0.731572	3.33669	6.53811
TCGA-EJ-5518-01	0.536033	33.4419	0.134599	0.140568	1.94003	0.694997	1.05034	0.204971	6.37931	6.77962	15.2489	0.0743253	0.0372598	0.732868	1.30694	0.455363	3.4388	1.21711	0.0475893	57.0034	2.58756	0.0628645	0.0118907	1.46538	13.0184	0.239444	0.282993	6.8011	0.450392	0.208378	6.95151	1.48081	1.26718	9.21578	4.53923	3.85036	0.177154	0.0129199	0	1.39324	5.49031	8.48668
TCGA-EJ-5519-01	0.312151	32.6105	0.165778	0.101047	0.839594	0.318504	0.518849	0.189998	3.43429	3.22318	8.43502	0.0679023	0.0948255	0.323745	0.0894272	0.12915	2.47535	0.563219	0.00869535	37.785	2.16811	0.0459455	0.0169465	2.12897	16.4215	0.152492	0.232213	4.92719	0.373194	0.0951851	3.95527	1.06578	0.742866	13.1895	6.28851	11.4302	0.0661251	0.0306889	0.0058353	0.841345	5.65443	2.78285
TCGA-EJ-5521-01	0.610212	7.37412	0.0459936	0.520466	1.51516	0.317993	0.964773	0.363227	11.1129	9.05253	7.16693	0.0527489	0.0214853	0.206145	0.316337	0.101896	1.31035	1.6542	0.00422178	30.5766	2.6066	0.0966661	0.0137132	0.994578	10.0472	0.134069	0.231423	5.74475	3.02392	0.0616193	1.64082	0.855487	0.594277	18.7322	16.2633	2.48499	0.256841	0.0149001	0	0.883428	2.3217	15.146
TCGA-EJ-5522-01	0.920248	5.97154	0.708292	0.267243	2.81013	0.677649	1.70677	0.331073	8.01422	13.9023	7.69488	0.41993	0.0865227	0.710246	0.0971392	0.245503	0.716102	2.2587	0.00881555	70.7256	0.942033	0.328005	0.0400885	2.08523	21.0331	0.685253	0.721758	4.06473	0.739888	0.199435	1.72073	0.963425	3.53544	9.31834	11.0273	5.11564	0.807516	0	0.0354958	0.990144	5.35977	10.1386
TCGA-EJ-5524-01	0.733739	15.6739	0.766202	0.296635	3.30577	0.637331	0.776427	0.701561	8.87562	17.9729	12.1487	0.267442	0.0978169	0.731621	0.161734	0.0794802	1.33762	2.08016	0	67.63	2.14133	0.254478	0.0158919	1.88976	22.0132	0.60003	0.575924	5.74645	0.7641	0.214228	3.91572	1.6477	2.53388	9.17292	11.8862	4.74157	0.0634194	0.0215843	0	1.60568	5.05383	8.0436
TCGA-EJ-5525-01	0.230389	3.88479	0.31827	0.0308045	1.06628	0.524234	6.70836	0.277542	7.01345	9.298	10.573	0.119027	0.0443256	0.285299	0.119435	0.0565971	2.4492	2.08154	0.0101615	2.48714	1.60697	0.0760642	0.0066013	4.01572	22.618	0.211918	0.307073	3.78144	0.4555	0.0593249	2.35789	1.75061	1.05254	4.02847	10.3548	2.97368	0.0702494	0.0358633	0.0954687	1.24672	2.90487	3.12296
TCGA-EJ-5526-01	0.563503	15.7951	0.383994	0.273979	2.35258	0.542727	2.82261	0.466544	7.89516	6.5061	9.99357	0.182086	0.0591355	0.483224	0.143406	0.140947	1.24389	1.57797	0	21.8706	1.86306	0.376067	0.0634097	1.47827	24.8505	0.321276	0.826964	5.72414	4.47881	0.126634	3.12853	1.77787	1.27699	8.89617	11.4458	5.78857	0.0899721	0.0382766	0.0145562	1.61187	4.84868	8.0769
TCGA-EJ-5527-01	0.842084	22.3134	0.532617	0.280332	3.26837	0.394171	3.55667	0.416124	8.27599	16.204	12.6633	0.291217	0.0727404	0.854953	0.187089	0.303966	1.10498	1.03899	0.00454785	54.3104	1.90258	0.362459	0.0324991	0.946542	18.7408	0.76092	0.61685	5.89912	0.928227	0.199135	2.99567	1.58771	1.48569	4.99091	16.1311	6.34552	0.163492	0	0	1.5682	4.01958	4.76541
TCGA-EJ-5530-01	0.442974	4.19589	0.131291	0.0974227	1.07041	0.293909	0.723271	0.299235	7.96106	7.51449	6.6814	0.071865	0.0446042	0.427963	0.0579466	0.211539	1.34316	1.40108	0.00438229	50.9939	1.10708	0.0472761	0.00569382	1.29818	16.28	0.257561	0.26178	4.91955	0.0543349	0.0511696	5.22064	0.685133	0.593593	14.8712	3.40818	3.99932	0.369613	0.077333	0.00588176	0.777503	4.72178	12.1639
TCGA-EJ-5531-01	0.975132	3.66437	0.238871	0.518118	4.3428	0.765721	5.67013	0.414603	8.19343	10.3118	8.91449	0.136978	0.112811	0.650611	0.0693842	1.01456	1.02735	1.85558	0.0067465	35.402	5.10278	0.40401	0	1.09403	14.9439	0.463665	0.602141	9.54486	6.82054	0.147703	5.18976	2.2324	0.895913	7.7514	23.4	5.1281	0.317157	0	0.00905493	2.03194	4.55315	6.64476
TCGA-EJ-5532-01	0.35568	10.908	0.157759	0.117063	1.21307	0.403418	0.422841	0.125247	4.31297	7.23584	5.1343	0.0829261	0.0491299	0.418355	0.106377	0.250926	1.68545	0.87789	0	243.235	1.4828	0.173222	0.00627153	1.37443	12.3185	0.164726	0.46813	4.35887	0.267014	0.0845421	5.45574	0.915835	0.777747	6.02991	7.59919	5.9759	0.0967733	0.0511076	0.00647855	0.723444	5.34312	6.77494
TCGA-EJ-5542-01	0.400194	7.40164	0.302864	0.171227	2.00781	0.20762	1.88235	0.354344	7.45395	15.9005	7.62009	0.26051	0.0577464	0.491265	0.140037	0.226116	1.22751	1.52063	0.00529525	40.9118	1.61061	0.158552	0.0172	1.85599	18.6417	0.235924	0.37958	4.06928	0.570689	0.0463723	3.59775	1.05694	1.29387	8.60361	5.21896	6.55569	0.0988409	0	0	0.965998	4.10743	6.58012
TCGA-EJ-7115-01	0.642326	9.93907	0.151659	0.148075	1.14226	0.459639	0.818565	0.216127	3.08212	9.16425	11.0792	0.0274633	0.0596595	0.543793	0.0602818	0.239411	1.79368	0.886496	0	26.6357	2.08489	0.410371	0.00761565	0.939278	11.8434	0.191695	0.33778	6.39524	1.19074	0.153992	3.43569	1.02315	0.197189	10.7344	3.4679	7.47942	0.0769917	0.020687	0	1.07558	4.21149	5.56737
TCGA-EJ-7115-11	1.18038	19.6303	0.17602	0.230129	2.31212	0.552524	0.507928	0.226954	2.38783	7.5774	7.15067	0.0576781	0.116346	0.758874	0.144689	0.44567	1.44175	1.97965	0.00615507	84.9975	1.82237	1.17489	0.00399858	0.750555	11.1315	0.175042	0.419586	7.03441	1.87853	0.107804	4.14649	0.649312	0.386889	10.8407	2.58582	5.05574	0.136166	0.0434466	0.0165222	1.01277	3.0384	10.1062
TCGA-EJ-7123-01	0.592983	11.0963	0.168462	0.157414	0.836309	0.212735	1.89628	0.156426	4.62567	7.02012	6.3972	0.0322009	0.0632891	0.22372	0.0942412	0.918689	2.28419	0.684177	0.00458172	128.658	1.51395	0.0827155	0.00297647	1.7112	11.2843	0.156358	0.341311	3.25011	0.166053	0.0869345	2.29515	0.792811	0.373175	8.49073	4.46908	3.87006	0.110862	0.0161704	0.116839	0.839108	4.18859	7.46745
TCGA-EJ-7123-11	0.834268	13.7784	0.138137	0.277361	1.67845	0.289366	1.35979	0.150752	5.37805	4.41666	9.37668	0.121149	0.171354	1.10716	0.0306833	0.171711	1.80425	0.744425	0.0328181	25.9965	1.68979	0.658162	0.00581452	0.156189	14.6456	0.281405	0.42563	10.5281	0.236174	0.335298	61.576	0.926083	0.380346	3.37937	9.39391	14.8864	0.173255	0	0.0120129	1.23046	3.17589	5.65673
TCGA-EJ-7125-01	0.483974	11.8004	0.305223	0.161776	2.17969	0.251085	3.04878	0.271108	4.09066	11.806	8.58159	0.0750114	0.0232785	0.414314	0.122311	0.32101	1.8758	0.22885	0.0256152	135.868	1.85072	0.0155087	0.024961	1.52907	11.0192	0.212469	0.333033	3.84321	0	0.243015	6.36417	1.51635	1.95026	5.61561	10.6589	4.09792	0.0885431	0.0452025	0	1.31712	5.09566	5.09073
TCGA-EJ-7125-11	0.826196	4.36583	0.215907	0.646011	7.77949	0.596309	5.74637	0.251442	2.45423	5.57517	6.64846	0.0798769	0.163604	0.742944	0.0525988	0.465271	0.40677	2.13123	0	161.715	1.45223	0.397478	0.00664502	0.476719	7.00097	0.237563	0.478037	5.84217	2.94134	0.216477	7.04986	2.08825	2.54011	10.6626	30.4449	8.1176	0.152037	0	0	1.16168	1.27666	12.0981
TCGA-EJ-7218-01	0.402436	6.06707	0.162954	0.0918974	1.14802	0.306199	0.7049	0.111123	3.71376	4.05795	4.48097	0.0224265	0.0591574	0.274617	0.218001	1.46627	0.90065	0.522316	0.00957289	199.568	1.6203	0.0453134	0.0124379	1.53403	9.3707	0.149732	0.380109	11.1319	0.506723	0.0628747	1.67012	0.969909	1.7628	17.9558	3.43027	2.32847	0.4401	0.050679	0	0.892011	4.13736	8.46715
TCGA-EJ-7312-01	0.557946	4.53042	0.048017	0.115799	0.956086	0.263767	0.078339	0.0963065	1.62061	3.19759	7.67085	0.0137674	0.0320435	0.139889	0.0777068	0.130927	1.0089	0.573784	0	100.375	2.2269	0.525942	0.0057266	1.20435	7.93532	0.033425	0.130095	4.38211	1.68147	0.012866	1.04049	0.876398	0.304358	18.2714	6.56087	4.19194	0.0487529	0.0622225	0.0354937	0.718916	3.01356	5.68496
TCGA-EJ-7314-01	0.60824	31.7274	0.0891644	0.0716769	0.721704	0.405351	7.419	0.178835	15.0426	4.27688	6.73782	0.059652	0.083304	0.179837	0.208428	0.182343	0.828237	1.24654	0	51.6415	1.02277	0.560998	0.00354464	1.3098	15.1223	0.0905161	0.337442	2.91517	1.08763	0.039819	0.691169	0.579741	0.550681	20.9576	22.994	2.14369	0.158429	0	0	0.49769	4.16322	6.54259
TCGA-EJ-7314-11	0.839107	30.4879	0.201597	0.18699	2.21264	0.557525	5.41279	0.303253	9.95233	4.3091	11.6416	0.161845	0.0861012	1.27402	0.0652496	0.357299	1.81637	1.76188	0.0222057	74.3947	2.57673	1.25807	0.0336599	0.623782	16.3506	0.192958	0.879115	10.4638	5.74647	0.432138	16.2038	1.33136	0.832228	6.96502	58.7493	8.84027	0.184218	0	0	1.50387	5.81786	9.93231
TCGA-EJ-7315-01	1.11549	1.19232	0.533876	0.306549	9.90592	0.765679	4.45579	1.42771	12.5396	31.0181	23.6316	0.56491	0.0475035	0.809011	0.150854	1.26509	2.59386	1.58448	0	11.3342	4.20444	0.017468	0.0151598	1.20676	14.6875	1.51088	0.311595	7.46221	0.640984	0.136239	3.867	2.22796	1.13213	10.2891	4.59311	5.03086	0.0806634	0	0.0250563	2.06676	3.37263	6.71442
TCGA-EJ-7315-11	1.8759	16.568	0.901375	0.877487	14.5702	1.77945	3.21485	2.40496	13.5104	5.00652	20.1627	1.07644	0.185423	2.76498	0.231967	1.02595	2.48555	2.39874	0	52.9565	6.62411	0.974632	0.0355045	0.880056	20.7669	2.05794	1.6473	20.8817	3.54449	0.345663	21.8775	3.38275	2.93533	9.0969	29.6956	29.2929	0.596133	0.021432	0.0326013	4.00108	7.18183	10.2719
TCGA-EJ-7317-01	0.282637	16.0225	0.0538106	0.0684505	0.452969	0.227155	0.401332	0.0462543	1.62266	2.85934	4.73608	0.0220408	0.012312	0.186054	0.041468	0.524017	1.15527	1.10952	0	144.522	0.932639	0.21252	0	0.789259	8.96617	0.0321069	0.277699	4.44606	0.479163	0.0329564	4.22537	0.518383	0.259871	10.275	1.27192	3.77053	0.0585379	0	0.0151529	0.482588	4.16241	11.0308
TCGA-EJ-7317-11	0.315305	52.83	0.0637917	0.189343	0.919076	0.253753	0.921809	0.207911	1.74248	6.32563	5.77415	0.032008	0.0553418	0.378839	0.0860295	0.206554	1.35454	1.5582	0	240.107	1.2041	0.903703	0.0114119	0.504677	13.3617	0.0777104	0.423854	6.76456	1.78709	0.0170928	3.53335	0.559938	0.311036	8.2662	2.90259	4.52315	0.206452	0	0.00785904	0.636731	3.82239	12.2074
TCGA-EJ-7318-01	1.29515	3.95264	0.416478	0.218461	1.76687	0.261152	0.990766	0.540077	3.96389	4.58364	11.0717	0.0905885	0.0690037	0.276782	0.0309883	0.097897	1.17631	0.635973	0	42.2189	3.68719	0.116091	0.0205531	1.29607	6.32421	0.189944	0.259398	6.1925	0.427471	0.123138	0.904756	1.3166	3.35176	18.4712	15.1003	2.56263	0.149459	0.01861	0	1.06378	3.23854	8.61955
TCGA-EJ-7321-01	0.764612	6.29852	0.796545	0.219932	3.17267	0.421067	1.25206	0.380826	12.7744	8.30011	5.15454	0.24963	0.069227	0.431738	0.159884	0.391452	0.593724	0.937516	0.0136029	52.2727	1.81444	0.291998	0.0309294	1.23755	16.6364	0.873632	0.458869	3.36197	0.758964	0.258104	0.700997	0.893004	4.66056	12.2033	29.8195	2.03886	0.263315	0	0.00912866	0.85394	4.56016	7.77695
TCGA-EJ-7321-11	1.3567	66.0871	0.756449	0.442662	2.72786	0.56383	1.0951	1.05463	6.04053	7.89363	10.8959	0.253918	0.128049	0.639495	0.165878	0.38569	1.22649	2.19605	0.0135483	116.269	3.33594	0.465323	0.0293384	0.715042	13.2149	0.530852	0.637934	9.51407	4.35461	0.158196	5.11742	0.798594	0.991543	12.5914	19.0777	9.3435	0.917904	0	0.00606136	1.12756	4.41742	11.2785
TCGA-EJ-7325-01	0.80549	4.25181	0.609113	0.0423735	0.684066	0.0576894	0.319423	0.0858996	0.718658	1.10934	8.21282	0.0491187	0	0.11944	0.0513406	0.0389264	0.199972	0.191778	0	3.18758	1.49367	0.0507768	0	1.20472	3.09614	0.0364383	0.0785856	4.55238	0.0866532	0.0408025	0.334001	0.641798	0.179432	24.8196	5.06961	0.939617	0.0724744	0.0246661	0	0.467485	1.61481	3.84764
TCGA-EJ-7327-01	0.779558	10.7433	0.161496	0.199726	1.45094	0.504746	1.64987	0.263175	7.0134	10.3831	16.2568	0.0424452	0.0862178	0.548903	0.137936	0.0917392	1.20536	1.28023	0.00494127	17.1622	2.39422	0.332893	0.0192603	1.91173	21.7903	0.145207	0.340315	6.0005	0.890707	0.115393	5.56222	1.6613	1.50048	10.7673	7.16864	4.92025	0.0649051	0.0174394	0.026528	1.62079	6.30849	4.21506
TCGA-EJ-7327-11	0.410989	4.71517	0.0627294	0.0775792	1.40812	0.26405	0.43536	0.0908663	2.07729	10.4155	3.88801	0.0559555	0.0632577	0.293651	0.105276	0.978749	0.635431	2.51497	0	221.497	1.25937	1.35784	0.00664998	0.738486	13.9433	0.0824812	0.417246	3.32812	0.45886	0.0971139	3.59239	0.656464	1.05124	10.882	4.07723	8.70965	0.0459989	0.0180639	0	0.604159	3.83435	4.80569
TCGA-EJ-7328-01	1.6904	11.1555	0.924575	0.288534	4.96854	0.785648	7.83015	1.94105	9.28786	2.28391	17.4531	0.411266	0.119941	1.1851	0.233062	0.176708	2.40023	1.12568	0	9.87148	5.24811	0.251458	0.0164885	1.14239	15.182	0.727815	0.722402	10.0631	0.780677	0.175963	3.19317	2.24409	3.49409	20.6457	34.193	4.05742	0.881718	0.0895779	0.0510982	2.247	4.18884	7.98468
TCGA-EJ-7328-11	1.94064	24.225	0.356175	0.24227	2.83966	0.736514	5.68642	0.461365	10.9684	3.31207	12.8307	0.161693	0.114883	2.6806	0.0800562	0.263027	2.59233	1.82555	0.00544892	22.3084	3.52118	1.05929	0.0141593	0.226121	16.2646	0.29959	1.04159	14.2586	4.16792	0.127248	36.758	1.08761	2.8751	7.75802	21.7193	11.7161	0.54245	0	0	1.21233	5.17409	8.34681
TCGA-EJ-7330-01	0.847335	24.8751	0.160532	0.253779	1.47788	0.454801	3.6309	0.272979	5.01481	16.412	9.17151	0.0800481	0.178859	0.481759	0.549706	0.951568	2.10283	1.1971	0.0205014	53.3863	2.29696	0.930941	0.00332963	1.33178	16.9221	0.20892	0.71319	7.06661	1.64247	0.231903	5.62482	1.11249	0.431065	7.6328	13.575	6.04586	0.297638	0.0180891	0	1.0065	5.94232	5.72403
TCGA-EJ-7330-11	2.24081	14.4901	0.197065	0.565844	6.08063	0.856925	11.5823	0.69598	12.0082	2.73462	16.8964	0.196529	0.26073	1.20583	0.101683	0.233623	2.2854	1.98746	0.201335	32.5574	5.04491	0.994578	0.00408736	0.469972	14.8076	0.372767	0.831274	16.2089	2.10026	0.596903	17.1716	2.54987	0.724118	8.97258	47.8617	14.2994	0.221833	0.0222056	0	2.60614	4.34821	6.54703
TCGA-EJ-7331-01	0.515507	13.1546	0.445865	0.205527	2.46278	0.389011	5.74381	0.392933	7.90671	9.32626	8.68238	0.201442	0.100984	0.841742	0.131191	0.313144	1.88134	0.702791	0.00496077	84.8643	2.2984	0.394276	0.0161136	1.06099	15.6283	0.439692	0.700747	6.66095	0.898952	0.202734	8.77185	1.50596	1.69524	6.4366	13.0886	13.5039	0.0925974	0.0175082	0.0133163	1.02742	4.78658	4.18367
TCGA-EJ-7331-11	1.05535	24.5642	0.210642	0.306819	4.27879	0.396044	2.82928	0.469421	7.35029	4.92648	11.8145	0.183422	0.0624752	1.03502	0.176756	0.255269	2.45603	1.63053	0	116.267	3.60946	1.24994	0.0148868	0.405984	14.512	0.363859	0.789118	13.2656	1.3168	0.158871	11.1658	1.96089	1.48605	8.49702	12.4503	16.9856	0.150501	0.0202192	0.00768911	1.21929	4.97225	4.01351
TCGA-EJ-7781-01	0.687386	2.15798	0.477355	0.236144	1.88738	0.591847	7.36319	0.210342	5.55654	8.00631	7.42038	0.149309	0.0965326	0.797458	0.0858349	0.6508	0.996802	1.8709	0.0106223	112	2.00722	0.28999	0.0138013	1.74627	16.42	0.458159	0.470299	5.42105	2.06672	0.341083	2.91435	1.34226	1.22252	6.99722	12.16	7.13802	0.337801	0.0187448	0.00712842	1.45144	5.58483	5.85439
TCGA-EJ-7781-11	2.09661	4.28022	0.408625	0.65792	4.75273	1.04566	2.89668	0.363394	8.7194	3.73472	15.295	0.252006	0.148179	2.62626	0.108135	0.210225	1.40579	2.63746	0.0339695	20.5158	3.63572	0.878764	0.01839	0.545798	20.2143	0.772839	1.01858	15.1242	3.95261	0.561911	25.9845	2.71557	1.92972	7.59824	20.5177	24.8981	0.281811	0	0	3.15924	6.01342	8.35747
TCGA-EJ-7782-01	0.397332	27.8837	0.461	0.196955	1.39757	0.555693	2.47449	0.196131	6.50493	40.8606	10.253	0.136183	0.0969542	0.538469	0.308969	0.390433	1.97754	2.09157	0.0205167	20.491	1.7104	0.0575919	0.0466495	2.0139	18.1678	0.313613	0.378488	4.82816	1.0909	0.0898356	3.6178	1.39359	1.04895	9.88145	8.55219	4.56883	0.18439	0.0362051	0.0137684	1.12651	7.24825	11.0594
TCGA-EJ-7782-11	0.795131	31.8255	1.26684	0.671459	13.2757	0.966395	70.421	0.734606	8.31668	13.6494	10.382	0.632559	0.197838	1.70727	0.28823	0.657958	1.19079	4.21617	0.480958	113.073	3.07592	0.420771	0.102779	0.997946	11.2911	1.14582	0.925068	8.90702	5.33556	0.535725	2.51788	2.17089	7.76521	11.3134	44.5989	10.3421	0.271251	0.0670052	0.00849376	1.64116	2.2791	12.9943
TCGA-EJ-7783-01	0.493558	38.1078	0.428199	0.263968	2.0262	0.61893	2.55488	0.898466	5.64513	6.90841	7.86712	0.154883	0.137162	0.797206	0.135039	0.251475	1.22462	1.84298	0.0048375	43.3242	2.05308	1.12362	0.00628527	1.7357	20.3689	0.254508	0.584744	7.63928	6.70841	0.218879	4.72957	1.28131	0.749471	11.682	7.52441	3.77586	0.698962	0.0512196	0.00649273	1.3099	5.54443	6.45029
TCGA-EJ-7783-11	0.921632	4.86667	0.171425	0.37525	3.21351	0.720866	0.655243	0.429778	4.07941	4.84835	12.6434	0.0884712	0.0732148	1.38299	0.0462367	0.198654	1.68493	1.87173	0.0251763	5.8015	2.24832	0.313174	0	0.22101	14.5666	0.125297	0.645805	12.7707	3.25361	0.440955	59.5976	1.46171	0.306472	5.15415	20.6597	15.1241	0.248024	0.0222139	0.0084477	1.71106	3.2647	14.5079
TCGA-EJ-7784-01	0.441892	4.06425	0.253349	0.177252	1.26553	0.40037	1.17421	0.384731	5.64387	29.9519	5.76293	0.211693	0.158442	0.408786	0.257714	0.375007	3.64244	0.942994	0.00531545	13.8225	1.04471	0.195434	0.0690625	4.42521	19.883	0.221708	0.343672	2.50176	0.50696	0.100856	1.00693	0.859262	2.95996	13.9219	4.09527	1.99996	0.0587958	0.03752	0.0285368	0.939261	5.31052	6.91392
TCGA-EJ-7784-11	0.759161	39.2942	0.613386	0.537911	3.10525	0.744661	6.93364	0.573187	6.15245	4.55689	9.36457	0.207846	0.264208	1.07469	0.180483	0.313596	1.22128	2.70128	0	81.6832	3.6309	1.39623	0.0299265	0.676437	18.9388	0.339646	1.15828	9.93877	4.4131	0.298828	6.41301	1.88403	2.7098	9.49257	10.5433	9.7241	2.46638	0.0541945	0.0274794	1.85468	4.30368	10.2126
TCGA-EJ-7785-01	0.629873	18.2114	0.323821	0.452305	2.69298	0.865955	8.60685	0.573071	11.1834	10.7508	8.79233	0.262152	0.132201	0.563475	0.280861	0.285663	1.69362	3.58538	0	19.0444	2.78215	0.277161	0.0242318	1.39609	19.9566	0.329282	0.589811	10.3345	6.03445	0.156521	8.46736	1.96392	1.18468	9.78553	23.8851	6.4812	0.209519	0.0329115	0	1.89128	6.23984	11.8134
TCGA-EJ-7785-11	0.982511	16.1003	0.238702	0.484144	4.26602	0.813874	4.75487	0.414925	5.02498	6.53837	8.93946	0.159694	0.135932	1.15546	0.0772593	0.325433	1.20144	3.09103	0.00584284	140.353	2.63327	0.859301	0.015183	0.671449	14.777	0.249244	0.624143	10.9637	2.68042	0.144975	11.6436	1.60967	2.14668	9.97342	13.9635	16.2993	0.113101	0.14435	0	1.63019	3.76247	16.8471
TCGA-EJ-7786-01	0.383697	6.27946	0.148013	0.19076	1.26613	0.171173	1.47431	0.484362	2.82086	8.62881	5.12083	0.107213	0.0540663	0.446923	0.142879	0.860277	0.810085	1.16818	0.0114411	93.1899	0.835298	0.401765	0.00743258	1.08105	13.1813	0.200644	0.47439	5.7713	0.223694	0.116892	7.42755	0.798842	0.926795	9.18838	1.39705	4.61186	0.0988697	0.0403794	0.0153558	0.904437	3.99561	8.84594
TCGA-EJ-7786-11	1.03809	9.33065	0.390369	0.359403	3.40308	0.503915	7.18429	0.927944	10.0323	3.33822	18.3405	0.186543	0.142797	1.44508	0.249577	0.640619	1.73259	1.90723	0.0371594	95.4394	2.68748	1.21198	0.0034486	0.413472	17.8315	0.467995	0.925205	20.4122	3.60989	0.619841	16.4198	2.54621	0.972829	7.39048	34.934	12.0799	0.0587187	0	0.0142497	2.41723	6.12961	8.40145
TCGA-EJ-7788-01	0.553133	3.6019	0.420031	0.169046	2.0145	0.318251	0.517689	0.257017	5.35125	7.9783	8.16158	0.114307	0.0836157	0.670075	0.0537651	0.077647	1.22201	0.527108	0.00522779	10.249	1.24935	0.194514	0.0135847	2.02926	18.5348	0.302299	0.275547	4.66789	0.0698041	0.129714	4.6205	1.20614	0.634066	8.34597	3.61737	5.24529	0.0469838	0.0738026	0.0350828	1.19305	5.09045	7.59692
TCGA-EJ-7789-01	0.1081	5.26134	0.0952278	0.192716	0.801612	0.367322	0.250195	0.0694532	1.8769	7.81427	3.94493	0.0943216	0.101679	0.31817	0.429638	0.118026	1.55691	0.0689658	0.0508569	26.9147	1.20769	0.155356	0.0165193	4.90685	17.5116	0.162709	0.254655	2.47665	0.800329	0.06495	2.42681	1.39433	1.64338	17.2227	1.34921	4.02274	0.0659231	0	0.179178	1.07103	5.99714	2.96909
TCGA-EJ-7789-11	0.743649	62.0301	0.402891	0.512503	3.24705	0.697746	4.9969	0.274166	4.20199	5.70234	9.10521	0.165023	0.226614	0.741655	0.395861	0.343299	1.76786	2.69713	0.00528309	137.832	2.83745	0.430363	0.0240248	0.82299	12.7085	0.257919	0.568062	10.5915	7.67905	0.23904	4.63592	1.50759	2.18892	10.5949	7.31895	8.46318	0.193576	0.111875	0.00709079	1.2548	3.23387	9.72925
TCGA-EJ-7791-01	0.616958	19.016	0.306499	0.249804	1.90332	0.612934	2.27189	0.231787	6.4614	12.2937	11.4581	0.118133	0.118029	0.62156	0.0975765	0.91108	2.32618	1.59405	0.00737936	266.47	2.06928	1.0341	0.00239696	1.25554	13.9138	0.276315	0.580835	9.25204	2.31552	0.247723	15.2707	1.47293	0.963622	11.5428	9.17712	8.18934	0.153048	0.0130221	0.00990433	1.07564	5.09335	11.2325
TCGA-EJ-7792-01	0.911961	7.85011	0.5634	0.310868	4.90163	0.558227	3.0976	0.731601	10.0778	4.78653	12.7214	0.401773	0.150391	1.19784	0.140271	0.137866	3.34399	0.988367	0.0106082	38.01	2.86481	0.302451	0.027566	1.05992	16.3732	1.076	0.66351	11.5683	0.20741	0.309665	18.7334	1.82354	1.45099	10.674	9.82309	14.7535	0.0843384	0.0374399	0.0213569	2.29001	4.47382	8.85659
TCGA-EJ-7792-11	1.29255	32.3895	0.589864	0.458544	5.00782	0.780355	5.9618	0.910781	7.27882	5.23518	13.3576	0.33825	0.164953	1.11627	0.0707103	0.319122	3.44105	4.09361	0.0137509	52.9892	3.58498	0.977862	0.0267993	0.684764	17.0403	0.697384	1.08234	14.829	9.08206	0.461614	9.4536	2.16026	1.97824	12.1669	16.751	13.0457	0.508593	0.0242657	0.00922798	2.03634	4.93195	12.7532
TCGA-EJ-7793-01	0.69099	13.2114	0.0585923	0.0745331	0.7317	0.202946	0.374567	0.100729	4.76426	5.31721	4.998	0.0239993	0.125123	0.195083	0.126428	0.513523	0.751178	0.686426	0	65.2781	0.844708	0.825479	0.00798609	0.671033	12.9425	0.0611799	0.289416	3.20436	0.340012	0	2.20486	0.541122	0.30473	14.05	1.09008	1.88343	0.161473	0.0216933	0	0.534265	3.04145	10.2633
TCGA-EJ-7793-11	0.833198	45.9543	0.446907	0.264261	2.8848	0.518504	2.35663	0.406159	5.70821	3.20781	8.59974	0.0961026	0.208767	0.738625	0.158209	0.266564	1.31053	1.90774	0.0102555	62.2519	2.12704	1.58955	0.0133248	0.576176	15.0358	0.2236	0.814426	9.93656	1.29601	0.104779	13.2538	2.36223	1.2711	10.0358	18.4489	5.86354	0.64873	0.0542927	0	1.42884	4.36891	11.6519
TCGA-EJ-7794-01	0.782597	4.39932	0.24174	0.375068	2.36697	0.449581	5.40886	0.249773	7.90747	4.83679	9.15108	0.138623	0.113415	0.643525	0.118549	1.3982	1.72961	1.52073	0.0161378	29.313	3.08208	0.788757	0.017473	1.5111	16.5145	0.290661	0.517918	7.78619	3.24247	0.376865	3.9336	1.78815	0.676252	6.96964	24.2255	6.81305	0.137598	0.0379706	0.00721989	1.81642	4.53883	7.33541
TCGA-EJ-7794-11	1.5899	13.4062	0.43985	0.584057	4.22224	0.836091	11.4961	0.580392	10.868	2.87823	19.4564	0.154876	0.197745	1.5218	0.249761	0.326134	2.84701	5.2723	0.107664	21.4538	5.23933	0.738559	0.0294497	0.748868	21.2269	0.521049	0.971683	17.7566	15.727	0.554133	6.84194	2.02986	1.90633	10.5932	29.3166	14.168	0.603289	0.0999959	0.0152109	2.24786	5.84834	11.3336
TCGA-EJ-7797-01	0.694962	26.5245	0.315951	0.200138	1.65166	0.531331	2.57196	0.340031	6.52861	6.85286	5.8476	0.119312	0.0493688	0.248681	0.0997677	0.157591	1.56426	1.79836	0	40.2276	2.39308	0.25291	0.0220571	1.09828	14.5332	0.227983	0.445409	7.22547	3.77795	0.148668	2.06574	0.8074	3.12611	15.055	21.906	2.45175	0.363826	0.0199718	0.00759505	0.902773	4.42612	8.36704
TCGA-EJ-7797-11	0.724231	24.2649	0.801046	0.365414	4.11982	0.467642	1.39566	0.289722	3.1175	4.81026	7.86698	0.3351	0.168258	1.12418	0.0850065	0.384921	0.724869	1.95382	0.0096431	134.719	2.52623	0.657086	0.0156614	0.674135	12.8779	0.207963	0.752239	10.1413	1.11745	0.316679	5.85499	1.54787	0.934818	10.6273	14.9221	13.5831	0.139998	0.0340338	0	1.54358	3.28102	12.2338
TCGA-EJ-8468-01	0.740569	22.4192	0.695517	0.252049	3.27824	0.821112	4.52383	0.551504	6.64346	22.7015	10.463	0.17623	0.0863526	1.18893	0.0698028	2.35955	1.41701	0.886826	0	45.4088	2.53849	0.0601452	0.0231485	1.30429	16.3713	0.450377	0.651088	6.64681	1.34806	0.450736	4.52056	1.46033	1.28287	10.8016	23.2575	9.00573	0.0410568	0.0419201	0	1.96711	4.51211	9.58585
TCGA-EJ-8469-01	0.447046	9.60176	0.449142	0.0869426	1.13803	0.310716	1.98439	0.802916	6.84773	24.5422	5.07581	0.167971	0.0312761	0.420118	0.147478	0.0532465	0.848429	0.567362	0.0143398	15.0667	1.02157	0.176798	0.00931574	2.90215	25.5852	0.387416	0.463574	2.5269	0.423975	0.0418596	1.1064	1.07742	1.28222	15.5372	12.7574	1.62136	0.0396544	0	0.0192465	0.738629	6.36455	5.1185
TCGA-EJ-8470-01	1.67831	24.8797	3.65741	0.570243	7.12324	1.07288	10.6139	2.20496	13.9901	4.50795	10.5334	1.02417	0.201337	1.08434	0.138184	0.242525	1.27715	1.17706	0.0104503	75.7496	5.47803	0.329011	0.247797	2.89224	17.5128	1.44139	1.9352	7.06008	1.05152	0.244045	1.72693	3.71574	12.2818	18.8957	37.0442	5.73415	3.64844	0.0184414	0.0210391	2.63722	6.03802	6.24012
TCGA-EJ-8472-01	0.769184	4.98457	0.187295	0.100066	0.756777	0.340585	2.80775	0.1728	5.26706	5.90975	7.52438	0.0558491	0.0399965	0.208186	0.290979	0.265561	0.554944	1.74133	0.0110028	2.56828	1.6761	0.0532933	0.00714789	3.3121	22.4846	0.135593	0.301569	3.71358	2.50806	0.0321185	3.9469	1.00206	0.170467	26.5911	13.1875	3.34797	0.0722629	0.174748	0.00738383	0.808791	4.15549	6.53011
TCGA-EJ-8474-01	0.529453	3.40954	0.147125	0.143289	1.71481	0.285653	1.13158	0.2582	3.16661	6.19435	8.54898	0.0580024	0.0981822	0.436865	0.14881	0.0877547	1.12321	0.508466	0	13.1573	1.51477	0.0743311	0.00877321	2.34515	14.209	0.20483	0.313196	3.8015	0.920929	0.0985545	1.9984	0.912184	0.418456	9.18438	8.54952	4.73157	0.0280087	0.0953256	0.0090628	0.96613	3.29943	10.9399
TCGA-EJ-A46B-01	1.31825	20.3089	0.0487247	0.117505	0.370719	0.138442	0.749512	0.268746	1.56087	4.46827	6.40419	0.0419109	0.104051	0.251143	0.157704	1.36179	1.67881	1.18161	0	95.1369	1.22025	0.793648	0	0.81664	8.95839	0.0508766	0.308028	6.10855	0.554531	0	1.952	0.420897	0.269249	17.0334	2.05449	5.53707	0.272093	0.0947094	0.0120056	0.422349	3.17397	5.75793
TCGA-EJ-A46D-01	1.04848	16.8459	0.452124	0.134197	1.79003	0.225116	0.650323	0.40159	3.48789	5.92533	8.91435	0.111114	0.131033	0.289491	0.125431	0.158503	1.27429	1.65865	0.00948591	39.176	2.02254	0.774814	0.0246497	1.09616	12.3957	0.215813	0.293324	7.20426	1.04947	0.0138452	2.3923	0.9215	0.369511	18.473	3.08883	3.42492	0.0786949	0.100437	0.0127317	0.97043	3.64268	10.3414
TCGA-EJ-A46E-01	2.07217	57.4775	0.373381	0.489477	1.45064	0.650682	4.62966	0.449329	6.43621	2.99953	11.0252	0.107055	0.179403	0.167351	0.281984	0.0339365	1.81282	2.27462	0.0731156	41.1061	4.57615	0.434629	0.0118747	0.746873	12.9058	0.142953	0.802873	13.4295	5.31722	0.0800372	1.74185	1.01963	0.323651	20.327	30.6105	2.63986	0.214825	0	0.0122667	1.32402	3.00057	12.7062
TCGA-EJ-A46F-01	0.559702	3.91456	0.130835	0.0404518	0.437715	0.148697	0.264278	0.470156	1.18502	4.63853	5.07541	0.0312607	0.0116415	0	0.105866	0.0891865	0.217436	0.137949	0.0240189	4.93255	0.946573	0.0634569	0.0208048	2.43818	4.62283	0.0379481	0.0843994	1.23053	0.068724	0.0116856	0.193617	0.358501	0.396931	20.9919	3.93383	0.47164	0.38745	0.0847708	0	0.34939	2.07877	5.44433
TCGA-EJ-A46H-01	1.5859	45.5047	0.609624	0.339273	3.30601	0.989791	70.7074	1.00437	16.8326	1.88092	25.2739	0.187276	0.319648	0.809947	0.36409	0.28199	3.64032	3.48934	0.0319759	47.1117	4.94773	0.223517	0.0311592	0.780855	13.696	0.431943	0.713482	23.5512	21.325	0.735062	16.9384	1.21339	0.580327	15.6789	18.1398	7.33715	0.320536	0.169281	0.0107292	1.42687	5.99111	5.85187
TCGA-EJ-A46I-01	1.28894	7.93841	0.258058	0.49787	1.67099	0.175974	2.09306	0.27173	4.63529	4.47203	7.02861	0.103586	0.130881	0.300722	0.180969	0.65087	1.04307	2.61207	0	77.5373	2.51807	1.27039	0.0184659	1.19773	11.1208	0.1976	0.559335	7.91606	3.88579	0	1.04201	0.769425	0.931098	22.4234	11.5835	4.69481	0.294764	0.0668805	0	0.789681	3.91771	10.6505
TCGA-EJ-A65B-01	1.36963	11.3351	0.189456	0.0961887	1.49796	0.256875	0.343956	0.209993	2.32727	2.44415	16.7261	0.0400258	0.037264	0.16983	0.182885	0.0679721	2.83018	0.827069	0	39.9182	3.88084	0.0612594	0.0142705	1.15934	6.26515	0.0728822	0.20069	8.54147	1.55734	0.106872	3.25058	1.03363	0.142614	12.8522	5.52432	5.20047	0.126552	0	0.00982767	0.927186	2.50107	8.68254
TCGA-EJ-A65E-01	0.942545	29.689	0.397901	0.216042	1.36995	0.286777	1.61953	0.243311	2.97568	2.34224	7.28174	0.0389561	0.0725363	0.295784	0.177997	0.23816	0.466579	0.718558	0.0356328	21.6976	1.71393	0.0847264	0	2.49787	13.1484	0.182403	0.265444	4.09241	1.60408	0.104016	2.12966	0.881606	0.65616	21.246	5.76	15.4757	0.241414	0.12576	0.0191301	0.978884	5.74008	4.36322
TCGA-EJ-A65F-01	0.831491	39.678	0.386646	0.27256	2.2032	0.336898	0.774992	0.494372	5.93312	4.97394	11.3599	0.0942298	0.11353	0.892473	0.166858	0.184496	1.51807	0.8244	0.0212943	38.5945	2.34545	0.189092	0.0322785	1.48186	14.7113	0.326341	0.573662	5.61858	1.12379	0.331522	2.75464	1.19053	1.35735	11.0023	14.1155	5.69547	0.107957	0.0250516	0	1.22887	4.44319	9.82527
TCGA-EJ-A65G-01	0.554345	9.36942	0.213092	0.14231	0.758903	0.0807281	0.506585	0.0747938	0.993469	4.2078	2.95775	0.0672072	0.0853225	0.219669	0.16093	0.624612	0.857521	0.798858	0	82.7189	0.901295	0.0912948	0.00508274	1.78324	9.61101	0.0333754	0.258428	3.10977	0.0820829	0.0228389	5.61765	0.540347	0.263212	15.2001	0.921251	5.93964	0.118997	0.138067	0	0.456176	2.2643	12.0039
TCGA-EJ-A65J-01	0.200494	6.12101	0.272958	0.0774436	1.06568	0.200733	1.38463	0.161019	3.15044	55.0389	7.7004	0.0644512	0.012858	0.187109	0.372442	0.634819	1.98988	0.267109	0.0117906	178.038	2.20416	0.00389378	0.00382982	1.53561	10.9603	0.106181	0.252727	4.60674	0.0730943	0.223717	1.11338	1.8702	1.43527	11.5709	4.05354	3.66329	0.0611341	0.041613	0.0158249	1.2779	2.78334	4.27276
TCGA-EJ-A65M-01	1.52833	10.3707	0.661878	0.203472	2.91437	0.386867	3.49958	0.274985	2.34206	8.81689	8.14076	0.059643	0.0555276	0.279704	0.102013	0.39962	0.828353	0.850736	0.00694335	38.5407	3.3222	0.0565608	0.0225534	2.76168	8.34172	0.253407	0.307416	4.01847	1.66218	0.172282	1.09143	1.54926	1.38308	15.1171	12.4653	11.1723	0.100803	0.0490109	0	1.04313	2.79523	8.40968
TCGA-EJ-A6RA-01	1.03582	37.5996	0.156623	0.170456	1.54155	0.427215	0.360173	0.513088	2.08459	7.44909	10.0494	0.0718509	0.0668932	0.224637	0.112652	0.441298	1.52086	1.23794	0	76.277	2.16557	0.646543	0.00498111	1.35107	8.51786	0.243493	0.361031	5.68079	1.63077	0.123103	1.55403	0.890331	0.76027	16.651	4.96	2.67002	0.106016	0	0.0102911	0.891367	2.97377	8.70228
TCGA-EJ-A6RC-01	1.19201	3.45105	0.785507	0.303581	5.55261	0.898948	1.37308	1.51803	4.8211	4.3086	11.5823	0.741348	0.135418	1.04153	0.132417	0.379283	2.08928	1.34586	0.00600852	62.191	3.7219	0.132286	0.0234203	1.48839	11.9012	1.13631	0.540498	14.1161	3.26646	0.149086	6.43492	1.23579	1.46816	13.0176	9.07509	8.90023	0.282464	0.0848245	0.0161289	1.8634	4.43581	8.78235
TCGA-EJ-A7NF-01	0.553839	13.4347	0.209095	0.0846309	0.80006	0.115221	1.16075	0.257346	4.38215	5.4511	3.5034	0.0545015	0.0862595	0.102237	0.246097	0.0907038	0.622787	0.610177	0.00697929	46.1732	1.13194	0.207439	0.0544083	1.69767	9.69518	0.0860087	0.206005	1.72101	0.0931909	0.0407466	0.651011	0.540278	1.43349	21.0823	2.51611	1.313	0.921575	0.197058	0	0.481823	2.90843	8.36031
TCGA-EJ-A7NG-01	0.902246	38.3701	0.48995	0.218137	1.6555	0.533218	5.59751	0.268004	7.85786	3.80822	9.60599	0.0459746	0.0998722	0.375312	0.124941	0.303623	2.02717	1.7825	0.0196246	59.7646	2.25078	0.620727	0	0.906263	11.9232	0.155027	0.390763	8.68771	1.41625	0.152763	10.3165	0.799302	0.27219	14.2301	39.5775	5.36696	0.221596	0.0692617	0	0.809607	3.67451	12.4662
TCGA-EJ-A7NH-01	1.24016	15.8994	0.160978	0.157174	1.3112	0.378752	0.157975	0.407837	2.02591	5.06846	10.6673	0.0534433	0.144744	0.273415	0.0822679	0.404285	2.11511	1.65166	0	65.7857	1.63146	0.608179	0.00808363	1.56898	10.0796	0.0884673	0.41975	6.35039	0.605255	0.0272424	3.21693	0.760214	0.886799	19.5446	2.38767	2.99413	0.0946264	0.505039	0.0250514	1.07268	3.73685	11.9545
TCGA-EJ-A7NJ-01	1.16844	59.8654	0.605302	0.279909	1.67572	0.4121	0.179925	1.0205	3.83897	5.07647	6.73146	0.231402	0.187335	0.385322	0.141967	0.574076	0.571707	1.71424	0	117.285	2.24904	0.486464	0.037664	0.962374	10.654	0.741953	0.52968	4.60227	1.30251	0.0188045	2.05487	0.81157	1.74514	16.7496	4.93503	4.79249	0.409719	0.0909421	0.0172921	0.813403	4.13682	10.5382
TCGA-EJ-A7NK-01	1.429	36.917	0.181757	0.19781	1.09846	0.339695	0.722978	0.133667	3.61827	1.68237	8.56012	0.0764326	0.181131	0.184652	0.117656	0.165198	0.759473	1.50473	0.00889792	33.1356	2.84577	0.816901	0.00578045	0.977087	10.4075	0.13074	0.381448	7.93492	1.5615	0.051948	2.93054	0.607768	0.354484	19.4676	14.5903	6.58165	0.276814	0.0942114	0	0.795698	3.7473	6.99807
TCGA-EJ-A7NN-01	1.21112	18.7003	0.43646	0.309788	3.02894	0.675776	2.53872	0.342547	5.55255	8.08313	9.85256	0.299251	0.10131	0.297687	0.0307101	0.413945	2.09835	2.10755	0.0418049	32.7848	4.22439	0.0720972	0.0181054	2.09959	13.4148	0.544902	0.548416	6.46053	3.62165	0.254236	2.91256	1.47003	0.660018	18.5529	20.8241	7.72564	0.120421	0.0737718	0.0467576	1.44552	5.77211	7.46097
TCGA-EJ-A8FN-01	0.708323	3.06945	0.515901	0.31104	3.32668	0.667771	0.881766	0.571258	4.26078	4.82684	7.47324	0.215715	0.0573801	0.520264	0.197128	0.263757	2.17407	0.735346	0	74.1806	2.46439	0.340577	0.00512728	1.92988	11.1183	0.639689	0.449279	6.0741	0.0150549	0.380145	5.93045	0.802649	1.38349	12.8162	3.40752	8.26012	0.152777	0.0835659	0	1.30429	3.73325	7.13364
TCGA-EJ-A8FS-01	0.412688	2.8191	0.441663	0.113702	1.02139	0.361959	0.37814	0.235017	2.76885	6.60338	3.16905	0.0775306	0.0529327	0.121197	0.0972453	0.663582	0.465439	0.819427	0.00661888	38.573	1.1504	0.081605	0.00859977	1.6438	12.1938	0.169409	0.497719	2.07557	0.50502	0.0966062	1.13189	0.778614	0.351586	10.7542	1.62607	18.1245	0.0228792	0.0233603	0.00888363	0.525602	4.46897	8.79352
TCGA-EJ-A8FU-01	1.1063	80.5934	0.678363	0.256101	1.74162	0.441847	2.13027	0.501265	4.609	5.21008	12.3347	0.0818945	0.222378	0.714771	0.295317	0.405633	1.9835	1.16559	0.0262179	67.5105	2.33582	0.640716	0.0454192	1.14379	11.7447	0.256819	0.601892	9.24981	0.858515	0.25511	3.87966	0.968357	1.39266	13.7531	7.68598	7.45659	0.404797	0.0308439	0	1.35045	4.01017	8.47003
TCGA-EJ-AB20-01	4.13639	3.32938	0.506891	0.603791	4.0769	0.65695	0.42282	0.949774	4.58602	1.34445	19.3535	0.0611938	0.0783357	0.813101	0.0719572	0.0545579	1.61989	0.962642	0	4.75998	4.57297	1.15161	0.0190904	0.531564	10.67	0.673203	0.598902	21.3693	2.01794	0.100078	16.7397	1.24892	2.55822	11.3499	18.9952	24.8915	0.135437	0.0345711	0	1.45408	3.78749	16.0478
TCGA-EJ-AB27-01	1.01725	36.3186	0.901999	0.220613	5.55028	0.618524	1.99189	0.763064	5.28668	7.2417	7.63111	0.366981	0.11837	0.307161	0.0978586	0.824404	1.11441	1.08151	0.0407038	98.3374	2.40244	0.263142	0.0456739	1.07963	11.6475	0.938327	0.478494	6.03517	1.60932	0.178228	6.97137	0.820033	3.14164	11.9197	20.6235	3.97642	0.237909	0	0.0148994	0.929178	4.00881	9.46059
TCGA-FC-7708-01	0.818273	18.9163	0.776018	0.299434	2.48734	0.558578	1.72185	1.00391	14.2586	6.13476	19.6118	0.13795	0.0704299	0.486939	0.10884	0.359713	3.83309	1.16369	0.011397	89.0686	2.31486	0.851874	0.0407218	0.745815	13.0035	0.486174	0.476567	6.84628	0.543495	0.0831729	7.60566	1.47909	2.75454	14.0152	33.8558	4.89731	0.26395	0	0.022945	1.22505	4.14481	8.59123
TCGA-FC-7961-01	0.676266	7.34802	1.00499	0.0894891	2.53145	0.365504	4.97511	0.39306	4.53597	26.3808	12.4163	0.0576301	0.0482883	0.819802	0.16264	0.685076	2.58047	0.729975	0.00737993	14.2656	2.54298	0.0714907	0.0191772	2.9636	15.2206	0.28683	0.643117	5.59652	0.70386	0.0753999	3.55664	2.64923	0.607619	9.24658	3.8299	4.49116	0.0561217	0	0	1.8637	5.77015	7.09004
TCGA-FC-A4JI-01	1.44823	20.1925	0.53682	0.189686	0.689693	0.329266	2.74859	0.247809	3.70452	7.51321	2.52166	0.0342037	0.136473	0.206232	0.478041	0.081319	0.655454	0.0758674	0.0187715	27.5524	1.09069	0.00275519	0.0243894	5.06939	19.1589	0.252089	0.180292	1.21886	0.190969	0.164388	0.439541	1.15396	13.0124	5.57125	3.5383	2.03622	0.423926	0	0.0251945	0.559547	8.73901	0.393693
TCGA-FC-A5OB-01	0.0877959	111.859	0.0486764	0.0433436	0.384535	0.0442576	0.490103	0.0195258	0.991286	2.70667	2.50495	0.0334955	0.0363817	0.122175	0.0735224	0.491084	1.13023	0.638689	0.0142977	84.1342	0.968008	0.0267566	0.00464419	2.43722	14.4544	0.0101652	0.0602886	1.96407	0.279548	0.0104342	0.831479	0.79213	1.32276	6.89951	2.32784	1.68792	0.138383	0.0504616	0	0.424488	3.12447	5.87332
TCGA-FC-A66V-01	1.82428	28.9945	0.108748	0.139382	0.889817	0.0973778	0.147467	0.406484	1.33466	1.45396	11.3791	0.0340147	0.0369456	0.0620342	0.074662	0.215652	0.366152	1.23232	0.00725968	48.7129	3.81834	0.394784	0	0.42177	6.06944	0.0447321	0.15816	10.9862	5.40758	0.0529795	1.60931	1.26171	0.751968	28.6392	2.1423	4.80081	0.155584	0	0	0.805005	1.75012	17.8228
TCGA-FC-A6HD-01	1.32241	10.3761	0.208156	0.0325178	1.08539	0.0498052	0.64346	0.208747	0.476299	3.27881	3.77294	0.0376941	0	0.108027	0.0236395	0.11949	0.725685	0.405579	0	40.0737	0.967405	0.0301105	0.0104527	2.31128	5.5905	0.118207	0.130038	2.23291	0.0920747	0	0.407633	0.396866	0.149568	16.44	4.13995	1.97976	0.0166852	0	0	0.258992	2.27611	8.08913
TCGA-FC-A8O0-01	0.565636	2.32894	0.0206423	0.0995626	0.568072	0.109482	0.644685	0.703829	1.61774	11.4817	8.9672	0.0355111	0.110203	0.333069	0.256111	0.0422137	0.760847	0.444967	0	35.6536	1.67725	3.16707	0	0.841941	9.93976	0.0323308	1.08126	6.66494	4.56844	0.0442483	2.54418	0.569453	0.375751	16.3605	4.38497	4.79239	0.277702	0.133746	0	0.588295	3.56043	10.867
TCGA-G9-6329-01	1.29783	15.8438	0.173226	0.210805	3.44131	0.404251	1.64078	0.58369	3.66247	2.51081	10.035	0.043707	0.0702848	0.658389	0.119609	0.0661265	1.21899	3.22105	0.00508816	11.5669	3.41916	0.263253	0.00661095	0.698418	10.5009	0.238756	0.371887	8.32158	3.73183	0.0519852	5.37307	0.961538	1.5631	6.31609	9.77822	5.75785	0.576887	0	0	0.886358	2.98859	8.10817
TCGA-G9-6332-01	0.266422	3.75322	0.109729	0.0542817	0.615784	0.131638	0.306892	0.15589	4.99542	1.5329	4.58591	0.0314612	0.0439356	0.0983612	0.108519	0.0872653	0.354948	1.0284	0	115.671	0.556388	0.31932	0.00436214	0.587305	9.73123	0.13367	0.0849407	1.85613	0.505928	0.019601	0.491013	0.341435	0.45179	10.6668	3.3285	1.15795	0.0742734	0.0236985	0.00901226	0.300232	3.16625	6.94656
TCGA-G9-6333-01	2.26932	17.2169	0.191974	0.131056	1.45689	0.389822	3.72981	0.408141	8.04747	3.89348	11.7244	0.0264205	0.0696928	0.254689	0.0745623	1.97866	2.17132	1.02556	0.197361	107.621	2.29633	0.3203	0.0146529	1.06922	7.84078	0.272616	0.673686	4.21906	0.193611	0.205756	2.64289	1.76318	4.1385	10.0624	82.3316	5.22378	0.0194916	0.039803	0	1.22434	2.90989	9.55205
TCGA-G9-6333-11	2.58259	7.1691	0.0888311	0.197748	2.17009	0.550685	0.722752	0.218659	3.17366	1.17106	17.485	0.0648316	0.206943	0.289559	0.113263	0.0880781	0.928913	1.65374	0.0237204	12.2843	4.28154	1.21681	0.00385243	0.401313	11.5857	0.160212	0.529275	13.835	5.46918	0.0519318	11.1892	1.16565	0.393749	11.6447	14.0858	7.34447	0.0819932	0.062788	0	0.646965	2.75957	13.346
TCGA-G9-6336-01	0.804015	24.13	0.11086	0.0598273	0.933205	0.328353	1.58787	0.121282	4.67558	3.12333	8.24148	0.0404546	0.11299	0.144547	0.195717	0.109921	0.829079	1.32238	0	40.6375	3.27928	0.294915	0.00961558	0.548084	9.20105	0.091202	0.332866	6.29558	3.52215	0.0540087	3.27263	0.724551	0.334148	11.4027	49.6277	2.04623	0.046047	0	0	0.693575	2.67618	5.9638
TCGA-G9-6338-01	0.903392	4.00216	0.225723	0.0322105	0.747672	0.236806	0.331842	0.269895	6.38169	1.29467	10.4474	0.00995678	0.0324441	0.186775	0.0749317	0.236722	2.48266	0.333603	0.00637517	39.6646	2.03893	0.42388	0.00414156	0.887287	4.74873	0.114824	0.28674	5.07145	0.121606	0.0558294	3.23759	0.803167	0.33864	7.83674	15.2356	7.66551	0.0440735	0.0675004	0.0256696	0.606586	1.83187	5.08339
TCGA-G9-6339-01	1.53176	10.1295	0.229549	0.162223	1.1608	0.405826	2.78205	0.57002	4.33956	2.52196	6.17626	0.0564137	0.0525212	0.0979853	0.117931	0.0745129	1.59213	1.08082	0.00802685	30.783	2.04401	0.178489	0.00521456	0.958303	7.9847	0.194032	0.253848	4.65007	3.83546	0.093725	1.40502	0.743209	2.87093	18.4151	55.11	1.79607	0.438388	0.056659	0	0.565628	2.13615	8.55653
TCGA-G9-6342-01	0.862345	39.9004	0.165219	0.134275	0.845681	0.411319	1.8777	0.441835	7.86708	3.78413	6.36162	0.0586504	0.0840055	0.232734	0.28011	0.246703	3.09602	1.28302	0.00577738	82.2927	1.65508	0.301456	0.00375321	1.11392	10.2143	0.156086	0.186769	5.10006	1.31693	0.042162	4.42098	0.662085	0.700724	16.4916	17.5275	1.96243	0.439349	0.0815613	0.0155084	0.502177	4.0915	8.13692
TCGA-G9-6342-11	0.523159	34.8485	0.096273	0.273846	1.69355	0.528848	1.54076	0.362048	1.74855	5.66849	4.37549	0.0414049	0.222722	0.345199	0.0779003	0.885959	0.89141	5.07164	0	87.5101	2.67298	0.370957	0.00382723	0.485197	9.15858	0.128448	0.434728	8.71307	10.9848	0	6.83178	0.514181	0.328586	11.5795	3.90521	3.2186	0.158841	0	0	0.398284	2.25017	6.37987
TCGA-G9-6343-01	0.468174	8.33854	0.0476383	0.082482	0.889424	0.0842212	0.340493	0.24683	1.2036	2.46876	4.73568	0.00910588	0.0296715	0.120993	0.025698	0.432983	1.47031	0.349741	0	61.0568	1.91476	0.0564796	0.00378763	0.562066	4.13029	0.0331615	0.176189	4.17195	0.350324	0.0340389	1.45696	0.584083	0.180658	14.1283	3.3478	4.72255	0.0282149	0.0617318	0	0.548491	1.76639	6.4761
TCGA-G9-6347-01	7.49276	0.829956	0.643914	0.602948	5.90184	0.272982	0.128637	0.507368	1.66633	0.735822	11.8496	0.140665	0.0163698	0.72151	0.0413515	0.250822	1.04828	0.30893	0.0112582	9.4832	10.0197	0.0632051	0.0475394	0.82298	3.33386	0.490923	0.300654	15.8265	0.0644248	0.0985914	3.12123	1.13211	1.84887	15.8252	9.36937	7.88356	0.0778312	0.0397339	0.0151103	0.894005	1.54449	7.59431
TCGA-G9-6348-01	0.757229	22.9106	0.322205	0.107346	2.43551	0.553029	3.67818	0.705588	6.43601	10.8294	12.2785	0.0829556	0.0947843	0.25346	0.106414	0.161367	3.40487	0.801167	0.0144859	87.4872	2.53726	0.183915	0.00627376	0.705955	6.812	0.178516	0.346132	7.61443	2.41319	0.0916198	3.73391	1.44753	1.78262	13.2185	74.615	3.31246	0.0667639	0	0	0.915421	2.29397	6.4268
TCGA-G9-6348-11	2.02976	20.3998	0.0865191	0.180928	2.15435	0.470798	1.81851	0.646791	2.50614	2.44834	9.34663	0.0631443	0.0503891	0.549944	0.0594006	0.150125	2.689	0.910395	0	19.9019	1.94352	0.5061	0.00750432	0.409306	8.59278	0.134141	0.397787	9.71926	0.644509	0.0421501	26.269	0.530396	2.9146	9.68194	15.3564	6.1271	0.167704	0.0815384	0.00775202	0.477243	2.7303	8.23247
TCGA-G9-6351-01	0.789308	8.94408	0.0734061	0.0980461	1.05046	0.378207	0.964932	0.206121	2.66647	7.49417	4.80128	0.054722	0.105811	0.302688	0.102955	0.430335	1.20251	1.1902	0	72.8033	1.05944	0.57677	0.00700365	0.664194	9.3227	0.0638733	0.250024	3.11363	0.699189	0.0314704	3.59412	0.429553	0.291103	17.3663	7.56164	2.41229	0.0633515	0.0190246	0.0144696	0.387558	2.5688	9.76381
TCGA-G9-6351-11	2.49869	18.4994	0.03873	0.160939	1.31914	0.287582	0.332185	0.194199	1.25399	4.71614	8.50997	0.0488603	0.161279	0.201363	0.150426	0.253451	1.18341	1.1543	0	58.9761	1.23578	1.14962	0.00739042	0.337727	8.45083	0.0647047	0.32779	4.99562	0.276676	0.0498125	6.18672	0.578465	0.402858	11.0348	2.67077	4.08038	0.0983088	0.0602256	0.0229031	0.600216	3.36778	8.25893
TCGA-G9-6353-01	1.5128	29.9325	0.100428	0.122427	0.919702	0.190231	0.300942	0.251781	2.52776	4.07979	8.79204	0.0205675	0.0574449	0.218629	0.348265	0.234715	2.42688	1.33117	0.026338	59.4845	1.22959	0.69584	0.0102661	0.480912	7.64471	0.117346	0.188799	6.4739	0.326559	0.0307535	3.65783	0.291839	0.247164	14.2172	5.41378	3.81879	0.0728333	0	0	0.395688	2.5584	6.82621
TCGA-G9-6354-01	0.848557	13.7644	0.209094	0.186187	1.08315	0.213877	0.653029	0.387923	4.3419	3.79197	3.62099	0.0539562	0.0446517	0.11246	0.056397	0.0712669	0.748356	1.01903	0.0153543	56.9591	1.22961	0.150431	0.0149622	0.941063	6.37701	0.156469	0.183441	2.40312	0.131798	0.0224105	1.54273	0.611783	2.10018	22.6095	11.3052	2.6041	0.0743046	0.135477	0	0.444873	1.83267	9.6236
TCGA-G9-6356-01	1.64535	3.98517	0.491523	0.370517	2.64218	0.549761	1.70929	0.680696	9.20285	5.574	11.8202	0.178957	0.149948	0.43361	0.0925911	0.0319102	1.86434	1.59405	0.00572918	18.7564	4.24358	0.642029	0.0260533	0.998553	13.5339	0.323145	0.616027	7.83785	0.978092	0.142155	2.21349	1.88272	4.20477	15.8752	30.6817	4.48818	1.71105	0.0808808	0	1.2132	4.4761	7.29956
TCGA-G9-6356-11	1.69273	32.9295	0.220533	0.485652	2.74085	2.48485	13.0256	0.542196	4.32182	1.53645	10.6195	0.118303	0.383592	0.242326	0.0997765	0.232771	0.653629	2.8603	0.0104479	49.7793	6.61701	0.308234	0.0237559	0.540296	10.2449	0.185704	0.679186	11.9641	8.36538	0.259239	1.8258	1.17751	2.2523	17.7322	8.68749	4.69299	0.538113	0.110623	0	0.642804	3.42092	12.1677
TCGA-G9-6361-01	1.56468	0.931972	0.136284	0.040451	0.767751	0.252987	0.228698	0.246007	3.75379	15.7869	9.77942	0.144578	0.0291031	0.403146	0.205847	0.343733	1.11385	0.482174	0	16.1607	1.70147	0.244568	0.00325069	0.852963	7.87015	0.0664078	0.298908	4.71863	0.186124	0.0219101	1.72869	0.656985	0.265797	12.8665	1.5639	4.43105	0.0484303	0.0706409	0	0.613926	2.94496	7.62263
TCGA-G9-6362-01	0.529877	27.3886	0.169738	0.0551041	0.975451	0.128608	0.45495	0.0957488	1.3351	3.31318	3.97991	0.0243336	0.0396455	0.180683	0.263246	0.159096	1.11451	0.169025	0.00779021	14.9749	1.29888	0.0668896	0.00506083	0.348148	8.086	0.0886173	0.498204	2.00869	0	0.0227405	4.95649	0.573492	2.73112	12.0607	2.49138	1.43965	0.0861699	0	0.0209115	0.52666	1.56119	7.13545
TCGA-G9-6362-11	0.653447	52.5634	0.113684	0.0542298	0.704583	1.00903	5.88215	0.219869	1.728	7.25734	4.18412	0.0139694	0.0173407	0.116465	0.385475	0.0885657	0.751871	0.0951313	0	20.1339	0.777294	0.0433229	0.015495	0.963154	13.4579	0.0650047	1.66786	1.55431	0.0113743	0.104439	6.08051	0.334886	0.448719	8.47599	4.94951	2.26341	0.185506	0.168361	0	0.330606	3.25109	2.23665
TCGA-G9-6363-01	0.291962	2.46074	0.315649	0.124919	4.38759	0.908817	3.09967	0.42206	4.81508	10.9798	4.43637	0.156871	0.0337032	0.28295	0.113516	0.200824	0.719423	1.71584	0	21.1804	1.77229	0.0442273	0	1.57848	13.0652	0.212402	0.238914	3.45376	0.221069	0.022554	5.44523	0.996845	1.60061	14.6123	20.4414	4.27985	0.0640973	0	0	0.431138	2.04934	10.2461
TCGA-G9-6363-11	1.29921	3.81641	0.0826246	0.0562013	1.98402	0.401705	2.11188	0.524775	4.97464	7.27018	11.6758	0.0750185	0.0588145	0.333293	0.170856	0.140807	1.27016	1.31644	0	10.8602	3.11407	0.38961	0.0131386	1.03942	14.5458	0.254028	0.248732	5.82685	1.8614	0.0295187	10.8997	0.675361	0.568483	12.5386	9.3418	4.80642	0.19225	0	0.00678616	0.576936	4.00688	7.92252
TCGA-G9-6364-01	1.11843	4.88011	0.168721	0.111286	1.49917	0.340899	0.550532	0.2068	5.90357	10.3278	10.0647	0.0430005	0.0800668	0.420118	0.202255	0.127792	0.911296	0.939991	0.0137663	62.7377	1.88491	0.877423	0	0.834941	9.83586	0.215322	0.309587	5.26628	0.374192	0.0502315	3.55501	1.09701	0.633746	8.3014	5.3131	6.35028	0.0618608	0	0	0.977453	2.61479	10.6187
TCGA-G9-6365-01	1.33835	0.892975	0.219878	0.194736	1.70392	0.311699	2.04987	0.334309	4.8973	6.26857	9.70564	0.097615	0.117386	0.680311	0.0382615	0.0773597	1.59133	2.33329	0	16.5914	3.44999	0.244249	0.0135345	0.781434	13.0565	0.214776	0.358716	11.4828	5.20103	0.030408	8.30112	0.853824	1.53088	13.8859	31.2698	5.55745	0.0504107	0	0.0069906	0.776897	3.57039	6.86297
TCGA-G9-6365-11	2.88614	62.0302	0.175243	0.279338	1.72733	0.418007	2.45063	0.455623	1.78959	2.62113	6.69718	0.0595502	0.166324	0.186179	0.063022	0.247765	0.302794	2.0074	0.0190645	25.8181	4.04077	0.541452	0.0154813	0.675515	8.46832	0.144578	0.499078	7.17506	5.58211	0.111303	14.1001	0.531728	0.202536	16.4414	30.2009	3.66355	0.807268	0.151392	0.0191908	0.581352	2.49463	8.96175
TCGA-G9-6366-01	0.663749	11.9675	0.103438	0.0911463	0.996309	0.386968	0.150676	0.337128	3.39125	12.429	6.96705	0.0444864	0.0448683	0.0869272	0.0906727	0.211532	1.24093	1.82074	0.00474733	47.1475	1.17771	0.752534	0.0154203	0.421289	7.39938	0.150759	0.190169	2.24505	0.208277	0.0762188	2.28243	0.367498	3.12693	14.3006	4.26486	3.6942	0.0787674	0	0.0063717	0.375285	2.54355	8.27731
TCGA-G9-6367-01	1.12914	29.2888	0.105692	0.172541	1.36877	0.528537	0.262759	0.289712	1.93071	7.67666	5.4483	0.060608	0.17304	0.334759	0.0532137	0.672443	0.624815	1.17878	0	76.1286	1.5215	0.764378	0.00336135	0.247753	9.68252	0.0833831	0.501807	6.85719	1.98875	0.00755199	8.55336	0.471225	1.89643	9.6439	6.75437	4.36557	0.186008	0.0913071	0	0.636677	2.66704	6.88668
TCGA-G9-6369-01	0.462859	7.10858	0.0465499	0.0518127	0.627964	0.0411485	0.564167	0.0855838	0.79886	2.22352	3.4795	0.0311424	0.0414194	0.0973645	0.217628	2.28469	1.10517	0.221774	0.0113943	43.4863	1.43348	0.0062715	0	0.876577	5.87113	0.0270032	0.440419	1.75767	0	0.0415765	3.14585	0.428054	0.171487	7.98447	2.50938	1.68617	0.0393861	0.0402143	0.0229395	0.370892	1.69413	6.65902
TCGA-G9-6370-01	1.67921	45.5102	0.139204	0.160681	2.32857	0.562521	0.83634	0.60493	4.51685	4.39307	11.3318	0.164085	0.156891	0.762565	0.100123	0.453371	1.176	4.17852	0.0170369	59.4443	3.67844	0.830198	0.00368928	0.322682	13.7182	0.201878	0.81417	16.9355	23.8209	0.0580213	3.90423	1.10335	0.593262	10.5584	5.74573	6.90933	0.239489	0.040086	0.00762211	0.952711	3.5264	9.42068
TCGA-G9-6371-01	0.386347	6.1551	0.0950843	0.115914	0.91035	0.241862	0.823132	0.33374	2.29614	9.70919	3.53514	0.0389464	0.0362591	0.243526	0.0439648	0.3426	1.3714	1.44494	0	73.3203	0.960067	0.132862	0.0161999	0.608162	9.15777	0.137106	0.220814	3.56031	0.204537	0.0727931	3.00088	0.503417	1.6116	9.87913	2.44325	1.73673	0.0689582	0	0	0.492378	3.98031	5.91991
TCGA-G9-6373-01	1.14447	4.695	0.438343	0.118279	2.45649	0.241546	1.28541	0.623415	5.26124	9.32511	6.08428	0.159958	0.00425488	0.271481	0.0859854	0.173851	0.783358	1.78149	0.00585249	25.9871	2.45429	0.185544	0.0342181	0.500682	7.55287	0.260751	0.3167	5.04446	1.13869	0.0170841	2.18025	0.897219	1.94816	16.3147	8.07373	3.33919	0.137564	0.0206554	0.023565	0.893898	2.44922	6.14662
TCGA-G9-6377-01	0.728226	5.72588	0.302085	0.0448316	1.8974	0.343327	4.50603	0.507428	16.4123	7.28809	10.0523	0.0822828	0.0443504	0.209863	0.0733305	0.13385	1.83154	0.782122	0.0277286	29.7764	1.88013	0.103782	0.0108082	1.24274	9.56885	0.402168	0.471585	4.12439	0.613551	0.105226	1.8201	1.22899	1.522	10.5578	50.8773	2.12876	1.20002	0	0.00744328	0.747857	2.45812	7.19332
TCGA-G9-6378-01	0.904984	9.80273	0.380973	0.0856654	1.56984	0.446106	0.527377	0.277857	2.4435	2.43005	6.22069	0.112542	0.0801234	0.538131	0	0.188872	1.14294	0.876412	0.00847752	165.249	2.21017	0.307962	0.0110147	0.595358	10.8318	0.140636	0.476623	7.61252	0.703433	0.0494937	4.60302	0.855711	1.23086	8.63439	4.04213	12.332	0.199267	0.11968	0.0341347	0.767201	2.88569	7.26237
TCGA-G9-6379-01	3.7482	11.3797	1.08285	0.314778	5.08168	0.405999	0.801367	1.60089	2.16484	0.880216	15.8677	0.25606	0.0476783	0.400276	0.132483	0.0456585	1.94403	0.711455	0	16.8346	9.22382	0.324864	0.0372782	0.952515	3.42678	0.466255	0.265008	12.3731	2.04061	0.0119648	1.34049	1.33139	2.453	33.2219	16.8858	3.18563	1.29213	0.202524	0.0550124	2.03793	1.69839	7.53831
TCGA-G9-6384-01	0.825407	23.2187	0.436694	0.131496	1.84825	0.402805	1.59898	0.58391	13.1711	4.092	8.86748	0.105248	0.087849	0.709157	0.0819374	0.276111	2.14117	0.981678	0.0139424	45.3678	1.47933	0.451232	0.0301918	0.590454	14.7543	0.678462	0.548709	4.90849	0.265951	0.0610492	6.92538	0.811243	2.15598	9.49283	40.4747	3.41558	0.21848	0	0.00623768	0.796291	4.30349	6.41059
TCGA-G9-6384-11	0.945381	14.1027	0.0776264	0.204806	0.921528	0.797288	2.51685	0.224891	6.70035	4.41166	5.32522	0.019784	0.0874897	0.510289	0.167499	0.458603	1.52045	1.17214	0.152008	54.0166	1.20964	0.670727	0	0.262837	8.72564	0.114077	0.583101	6.586	0.247671	0.0462218	5.16395	0.341288	0.325222	9.67044	107.76	3.24063	0.236448	0.0447074	0	0.328506	2.35753	7.6406
TCGA-G9-6385-01	0.596862	24.6545	0.114718	0.138328	1.31852	0.135812	1.51734	0.107853	2.44859	5.54027	5.94297	0.0452261	0.0880388	0.321355	0.208856	0.449649	1.09794	1.50523	0.00526501	68.7022	2.26645	1.24146	0.00342036	0.800005	10.4961	0.124775	0.358912	7.20285	1.0746	0.0384229	12.1595	0.815147	0.955541	13.1446	6.74284	5.30265	0.0582379	0.148656	0	0.706237	3.25849	6.40876
TCGA-G9-6494-01	0.544596	30.6621	0.151943	0.0438462	0.847223	0.23025	0.188871	0.203166	2.10053	10.3455	6.60996	0.0290433	0.0225328	0.33294	0.0819643	0.28771	0.781595	0.692245	0.00619866	88.5081	1.19638	0.270214	0	1.21098	12.2527	0.0793268	0.283157	3.82478	0.195095	0.0271418	3.65477	0.903244	0.274387	6.80542	2.61314	5.02382	0.0685652	0	0	0.669613	3.7395	6.7202
TCGA-G9-6496-01	0.647782	19.5488	0.0354602	0.0350837	0.535765	0.134338	4.2756	0.142243	1.75802	4.89095	7.71567	0.0203342	0.0631038	0.180125	0.0765146	0.596248	2.20993	0.487434	0	17.8456	2.52164	0.0267535	0.0112775	0.587395	5.87923	0.0493683	0.158598	3.92883	0.521535	0.0253372	4.29303	0.724615	0.99896	13.0551	6.58638	10.1191	0.0540054	0	0.0116497	0.763771	2.61687	3.14019
TCGA-G9-6496-11	4.86026	51.4389	0.142218	0.172182	1.58007	0.209841	0.641999	0.307763	1.85404	3.27943	11.6147	0.145937	0.0799221	0.369036	0.121134	0.234712	0.980955	1.17506	0.00549655	29.4861	2.96876	0.373933	0.00357078	0.336882	9.13137	0.132867	0.320616	10.9359	3.03531	0.0481351	5.89928	0.625731	0.535277	10.5892	12.0732	10.6617	0.060799	0.0193992	0	0.928008	2.72629	7.13619
TCGA-G9-6498-01	3.30696	4.8429	2.2246	0.0230068	6.99164	0.422855	2.81103	2.00549	10.7393	0.499569	9.47997	0.275581	0.124145	0.347413	0.167253	0.0317028	3.38424	0.410452	0.0227677	7.99205	3.85077	0.00626578	0.0517679	0.675911	4.28594	0.95504	0.932035	7.65553	0.53744	0.282462	4.29005	1.34779	1.91487	15.2885	100.383	5.96518	0.12592	0.120533	0	1.07705	1.61206	7.88573
TCGA-G9-6499-01	0.489384	9.10493	0.0945451	0.145708	1.53051	0.27001	3.57993	0.401134	10.3841	5.54244	5.7568	0.0208522	0.0465921	0.123867	0.164774	0.525505	1.72233	0.76	0.0213621	104.777	1.67565	0.14227	0.00693885	0.855804	7.44758	0.182253	0.593005	3.73727	2.02213	0.0857428	2.43541	1.04165	0.406611	12.7629	59.4056	1.84956	0.0369208	0.188486	0.0286715	0.806151	2.85352	8.79466
TCGA-G9-6499-11	0.786557	2.92482	0.0809878	0.120192	2.31181	0.322157	1.42827	0.250421	5.86058	27.8591	10.1012	0.0464415	0.0252216	0.139146	0.182034	0.23003	2.92021	0.724248	0.00991191	3.86395	2.69681	0.115659	0.0257567	1.94273	11.5132	0.225505	0.233356	8.90892	4.21153	0.0361675	6.93134	0.925271	0.408043	7.2586	48.7375	2.89359	0.0856552	0.0174912	0.0133034	0.636416	2.37928	3.79584
TCGA-G9-7509-01	0.896645	18.8143	0.304666	0.0959099	0.753248	0.237836	0.70578	0.296272	3.14237	7.21308	6.78811	0.0529415	0.0887194	0.331036	0.169329	0.176215	1.08499	0.847968	0.00677952	31.3257	0.787832	0.202994	0.0088085	1.05177	13.4146	0.0482002	0.285869	2.83969	0.36856	0.0296853	3.04088	0.44249	0.342113	17.0327	5.854	3.06937	0.0984248	0.0239272	0	0.531083	3.82618	8.69524
TCGA-G9-7510-01	0.985438	56.7547	0.326243	0.121042	1.90126	0.386234	3.17456	0.388514	7.81108	5.26826	14.7651	0.0467701	0.0798287	0.23152	0.124659	0.370652	2.01383	1.45556	0.0299461	102.836	3.22023	0.253832	0.00324237	0.94	9.91615	0.253123	0.480537	6.39811	2.29917	0.225825	5.07795	1.59091	1.07372	10.5236	26.4167	3.67044	0.134568	0.052845	0.0133976	1.35861	2.8521	9.33027
TCGA-G9-7519-01	0.375407	2.44587	0.112447	0.0782251	1.12404	0.0692246	0.740377	0.112766	1.28248	4.31751	5.37901	0.0644815	0.0637843	0.352795	0.0379116	0.31619	1.11876	0.63233	0.0154824	81.6748	1.85133	0.0113622	0.00670534	0.586481	7.58381	0.0587067	0.243002	5.01485	0.0541433	0.128052	6.65029	0.857765	0.237584	7.20167	5.52908	6.24215	0.0749245	0	0	0.889784	2.08219	4.61465
TCGA-G9-7521-01	1.0373	8.45803	2.32131	0.201331	3.92369	0.954786	0.258568	2.32789	7.32583	12.1126	11.6296	0.53245	0.183477	1.48631	0.0325248	0.312364	3.92508	1.52573	0.00442752	66.8082	2.97298	0.0185208	0.0172578	1.66774	9.58595	1.24654	0.833896	5.81782	0.29137	0.135707	3.78828	3.73656	6.64003	10.3056	5.36778	3.92281	0.0459133	0	0.0237699	2.06993	4.15071	4.85897
TCGA-G9-7522-01	0.692011	20.9515	0.182981	0.205858	1.72376	0.353312	1.55731	0.331484	7.61751	8.32481	9.646	0.0744651	0.0441172	0.227519	0.0827866	0.297749	2.03268	0.868533	0.00433444	147.864	1.88119	0.294874	0.0112633	0.603261	12.3262	0.254749	0.298521	3.80432	0.661435	0.0885689	3.18204	1.07569	0.913284	9.52549	14.9772	5.18703	0.203764	0.0152977	0.0116351	0.962817	3.50138	10.2951
TCGA-G9-7523-01	0.962256	10.2376	1.61597	0.12866	5.24539	0.483453	1.20264	0.591191	5.81227	1.76896	25.9055	0.234648	0.0592426	1.35531	0.0748258	0.283664	4.07779	0.926267	0	7.16921	4.23291	0.0639126	0.00661713	0.770605	11.7523	0.900397	0.712256	15.9419	0.0291442	0.223002	19.445	3.03419	1.35715	6.62226	8.37331	15.8356	0.281672	0.0359493	0.00683555	2.58141	3.36662	7.00654
TCGA-G9-7525-01	0.221637	1.9999	0.140265	0.138776	0.83761	0.2775	0.108972	0.140663	6.16049	1.26091	8.58657	0.0402166	0.0208009	0.118749	0.168144	0.106239	0.904679	0.938476	0	5.98495	1.79541	0.0478734	0.0111522	0.668549	9.3981	0.105776	0.136729	4.1558	0.649452	0.0167038	0.998323	0.881593	0.0911873	17.0009	5.73961	2.10409	0.110767	0	0	0.900612	2.619	6.5845
TCGA-G9-A9S0-01	1.04541	4.84827	0.226045	0.346649	2.76151	0.376795	0.168589	0.710283	4.18095	1.58602	6.72893	0.164189	0.0804524	0.337713	0.276392	0.0821804	2.96239	2.57756	0	117.511	2.35945	0.036545	0.00718894	2.4374	11.9346	0.639897	0.209977	2.82844	0.0316627	0.0646059	0.509735	1.27656	2.13572	12.5191	14.6547	1.30377	0.0153006	0	0	1.08062	4.40927	8.30157
TCGA-G9-A9S4-01	0.430367	10.9476	0.159286	0.0870921	0.716566	0.133393	1.00823	0.218589	3.63997	2.46304	4.42404	0.0144222	0.0760869	0.0826651	0.0723583	0.0800071	0.561284	0.660006	0.00615622	16.6337	1.30949	0.224992	0.00399933	3.47049	23.531	0.128388	0.151425	2.03793	0.387518	0.026956	0.368646	0.677467	0.32156	12.7003	17.7998	0.935883	1.39171	0.0869096	0.0165253	0.466841	4.34528	2.45068
TCGA-G9-A9S7-01	0.727621	7.61882	0.467145	0.124267	1.60376	0.34727	0.566983	1.03417	3.10085	6.87422	4.18959	0.0960319	0.0423501	0.197524	0.0855838	0.0720995	0.517916	1.80084	0.00647239	42.9124	1.65471	0.255072	0.029433	1.44627	14.4634	0.346658	0.227432	2.90417	3.01244	0.0377872	0.741618	0.761382	0.796481	32.1615	3.95168	1.26683	0.20583	0.0456865	0.017374	0.615837	3.48117	6.80551
TCGA-H9-7775-01	0.40388	1.29789	0.101885	0.0432012	1.04614	0.270187	0.685246	0.167857	6.60674	6.9407	7.07564	0.0625976	0.0582783	0.521885	0.10207	0.158747	2.79641	0.849166	0	47.9819	1.30414	0.0482389	0.0034717	1.33061	13.9413	0.0962522	0.225339	5.87885	0.474009	0.0233997	5.43095	0.977445	0.274406	13.3071	3.09963	5.56249	0.0332505	0.0188609	0	0.804768	5.5328	10.3523
TCGA-H9-A6BX-01	1.82836	10.8902	0.555395	0.30722	3.57017	0.566186	3.21967	0.719	6.35423	1.80015	14.6973	0.167928	0.140168	0.896147	0.0653678	0.151439	3.33724	1.16409	0	24.4979	5.60489	1.22933	0.0385382	0.729064	11.7781	0.404189	0.6462	13.3424	2.63798	0.1407	14.5979	2.12729	1.56243	13.2014	32.9635	8.27854	0.189678	0.157027	0	1.87794	5.0963	10.3989
TCGA-H9-A6BY-01	0.721919	3.55442	0.0167847	0.0435921	0.315188	0.0890226	0.258192	0.412393	1.2002	8.74917	3.621	0.0144375	0.00896087	0.120367	0.0271631	0.1373	0.520036	0.294957	0	7.40958	0.800227	0.132967	0.0120107	1.38101	8.34863	0.023368	0.0822893	3.28913	0.123432	0.0179897	1.62163	0.215148	0.180046	33.1748	1.52296	1.27356	0.0383444	0.130502	0.00827141	0.171944	2.19401	7.00935
TCGA-HC-7075-01	0.466867	8.01667	0.397386	0.0665847	2.42792	0.29138	0.334622	0.276389	2.1229	3.58378	3.45786	0.463104	0.0307964	0.471129	0.117556	1.79135	0.506727	0.378447	0	134.835	1.42206	0.0207245	0.0152881	1.5415	12.1641	0.522016	0.297693	3.34666	0.0314226	0.0549567	1.15176	0.582243	2.17092	10.4396	1.52575	2.2807	0.0325384	0.0498339	0.00631708	0.569045	3.88666	6.63457
TCGA-HC-7077-01	0.246995	3.18748	0.106814	0.0528398	0.253603	0.253584	0.451429	0.12854	6.99417	13.1165	3.20762	0.0245004	0.0380164	0.0829819	0.138287	0.0582495	0.68977	1.21465	0	65.1926	0.499336	0.116276	0.00679402	1.45889	11.2472	0.0545262	0.150669	1.4013	0.199489	0.0152642	0.391408	0.408759	0.944388	12.9335	1.14781	0.60117	0.198826	0.0553655	0	0.323586	4.31808	5.79557
TCGA-HC-7078-01	0.921033	30.4463	0.331919	0.172407	2.18688	0.440107	2.16609	0.682366	5.06961	2.20465	9.43694	0.0428254	0.0664507	0.431425	0.10743	0.441207	2.50593	0.836035	0.0243737	97.3947	2.93093	0.304532	0.0316683	1.96069	13.0487	0.170401	0.505313	4.88164	0.871741	0.0889369	5.37856	1.2625	0.63656	15.5466	14.5358	5.10644	0.311731	0.215058	0.278065	1.48214	3.57366	6.41442
TCGA-HC-7079-01	5.74152	6.84157	10.3136	1.23371	25.063	4.4921	11.5314	5.56078	42.6054	1.44059	28.8704	3.37356	0.380406	4.41377	0.32524	2.52824	2.43343	2.28597	0.0268328	9.99564	16.1264	0.441592	0.414002	2.7795	15.8285	4.26376	6.46338	26.2136	2.05374	1.48823	4.14446	7.92176	23.3515	28.4255	131.675	9.363	15.4942	0	0.0270105	9.16138	8.05819	8.03558
TCGA-HC-7080-01	0.731433	105.224	0.302094	0.043954	0.51013	0.255821	0.651628	0.130685	2.90053	6.45549	6.58132	0.0101901	0.0758961	0.355756	0.166157	0.726809	2.96591	0.166547	0.0173989	22.0875	0.951603	0.134071	0.00565151	1.45238	11.4326	0.0968986	0.553295	2.62515	0.178387	0.0380919	4.99901	0.610716	0.785575	19.2373	1.35946	1.46303	0.132312	0.138165	0.0817327	0.776393	5.26226	11.805
TCGA-HC-7081-01	0.376746	13.5141	0.266	0.32897	2.2535	1.0833	1.02294	0.689117	13.8786	4.25554	21.2399	0.0762672	0.130175	0.586174	0.310897	0.256877	4.77985	1.49581	0.00813878	30.6681	2.82503	0.0573395	0.0422982	1.3198	14.2684	0.212168	0.331744	8.52716	0.279445	0.178185	3.64587	3.18724	1.44828	14.8294	7.11052	5.49428	0.0787723	0	0.0218472	3.18199	5.41843	7.83878
TCGA-HC-7209-01	0.545939	24.798	0.135394	0.175818	1.16164	0.455224	11.1472	0.229126	22.3641	5.27689	8.65404	0.05823	0.0496944	0.219979	0.0821665	0.403787	1.71772	1.26101	0	30.9085	1.74562	0.336548	0.00807366	1.15842	13.353	0.176717	0.270755	3.36894	1.1379	0.0997656	0.68696	0.825301	0.786683	12.8569	32.3565	1.98378	0.541283	0	0.0333606	0.855752	4.19191	6.1428
TCGA-HC-7210-01	0.802169	69.146	0.500402	0.306086	2.06236	0.599462	5.06231	0.542511	7.68627	15.2492	16.5451	0.20164	0.0902534	0.418255	0.131321	0.820508	3.01985	0.789042	0.0248283	161.702	2.82502	0.0787143	0.0193553	0.77354	11.3781	0.301262	1.06088	9.75944	2.63795	0.681279	5.78123	1.64312	2.57614	13.5613	25.5389	4.73694	0.123585	0.0175255	0	2.13679	5.21277	6.51902
TCGA-HC-7211-01	0.537994	66.6382	0.343265	0.198112	1.09078	0.322699	29.8387	0.15937	26.6872	9.13095	5.59779	0.102066	0.0542989	0.29061	0.0548654	0.415989	2.65995	0.887697	0.0420114	228.768	1.65329	0.175738	0.00909742	1.28445	14.7814	0.174787	1.25643	3.48997	0.267122	0.456478	2.28189	1.26119	0.57856	9.25075	84.9225	3.57476	7.36744	0.0823736	0.00626514	1.08866	5.07219	3.53005
TCGA-HC-7211-11	1.10025	7.70369	0.0167834	0.0684963	0.271692	0.114448	0.352052	0.067324	1.24811	0.592629	14.785	0	0.143362	0.150447	0.126751	0.0343222	0.403444	0.554474	0.00616223	5.03251	3.74239	0.124816	0.0120097	0.279327	7.80279	0.0321284	1.40314	8.4303	0.652372	0.0359765	1.2383	0.308666	0.911068	6.32489	2.11406	1.19734	0.230048	0	0.00827074	0.262304	2.02675	3.07939
TCGA-HC-7212-01	0.217083	23.8056	0.177799	0.110824	0.925642	0.350261	0.775749	0.192568	4.1416	24.5763	7.57128	0.0326262	0.0341718	0.325136	0.0920756	0.0290882	1.54244	0.436591	0	18.694	1.02117	0.346091	0.0305347	1.31702	20.0467	0.126243	0.139469	3.1078	0.0796954	0.182941	5.85173	0.776857	0.920085	13.4651	3.28726	2.23791	0.187745	0	0.00700947	0.775258	5.50087	8.69508
TCGA-HC-7213-01	0.679751	2.31362	0.40301	0.252139	1.54529	0.628671	5.70206	0.253587	18.0861	23.7418	10.3113	0.113285	0.0253124	0.304592	0.0426274	0.0969602	1.75039	1.9404	0.0116055	20.9373	2.90839	0.0664329	0.0188485	3.33792	13.5157	0.211779	0.232448	4.13914	0.376338	0.101633	0.658208	1.38284	1.048	8.46114	28.8826	2.39007	0.112326	0.0409598	0.0155765	1.57334	7.61014	12.9752
TCGA-HC-7230-01	0.217938	40.1748	0.118683	0.0310825	0.587678	0.14811	0.995808	0.196032	5.14781	5.25339	3.0122	0.0280236	0.0447256	0.175227	0.0753203	0.0475898	0.793103	1.46565	0.00512658	30.7822	0.916933	0.141086	0	1.93106	16.2061	0.106915	0.198156	1.81831	0.127126	0.0374126	2.03676	0.486345	1.35251	14.4125	1.05824	1.89968	0.148855	0.0361869	0	0.374091	4.53562	13.6901
TCGA-HC-7231-01	0.890706	7.54601	0.822048	0.255615	3.00621	0.344052	2.06557	0.683059	10.3499	6.54884	8.93438	0.228963	0.0543359	0.350899	0.0844658	0.245494	2.37825	1.78669	0	64.6261	2.81467	0.218972	0.0373482	1.31767	12.653	0.504112	0.456554	4.12673	0.712811	0.0251732	1.23141	0.881363	4.51457	18.1962	6.12588	2.59465	1.00953	0	0.0154324	1.10431	4.48994	9.73175
TCGA-HC-7232-01	0.465885	53.4524	0.1107	0.0821431	0.927072	0.212484	0.488493	0.310838	5.51773	18.6436	11.321	0.0169278	0.0630392	0.178617	0.780286	0.181106	2.82529	0.525668	0	46.2054	0.972027	0.497536	0.0035206	0.861508	11.2135	0.0616471	0.224705	5.02805	0.165397	0.0474586	6.48413	0.9871	0.92597	8.78505	4.52192	2.52048	0.164848	0.0573797	0	0.850996	4.26595	6.78017
TCGA-HC-7233-01	1.20871	14.5292	0.63288	0.36526	4.17396	0.941287	3.64939	0.854071	13.9987	6.3	13.8223	0.259867	0.125139	1.16965	0.0590076	0.149132	1.65003	1.45358	0.00573754	25.5863	3.51056	0.144004	0.022364	1.47254	16.0024	0.630916	0.80644	6.07271	0.50344	0.267976	3.86191	2.65621	6.46621	15.2512	13.4699	7.32677	0.329223	0.0202497	0	2.37248	3.93985	7.15055
TCGA-HC-7736-01	0.966198	126.844	0.405277	0.23296	1.87765	0.557919	4.40625	0.463671	7.52327	5.13089	10.3298	0.117837	0.103612	0.665184	0.178593	0.225682	3.0065	1.77078	0.104791	57.5234	2.55409	0.224251	0.00816915	1.66452	14.3431	0.335759	0.562642	5.29783	1.36324	0.550612	4.0981	1.22158	1.23573	8.04997	22.9473	3.97268	0.202846	0	0	1.40789	4.1198	7.27798
TCGA-HC-7737-01	1.2485	92.4997	1.02147	0.228593	4.32026	0.282552	7.42937	1.09753	10.5457	11.4031	14.3044	0.246386	0.0779043	0.581364	0.402332	0.806829	2.65608	0.915553	0.0297654	110.831	3.67252	0.0537367	0.0309389	1.25042	9.76116	0.620759	0.539695	10.1618	2.40737	0.425754	4.54858	2.02859	1.6707	11.2891	43.1049	5.62233	0.07408	0.0210105	0.0159801	1.83556	3.40538	5.10699
TCGA-HC-7737-11	2.36726	2.74906	0.029481	0.21876	0.33407	0.167529	1.26429	0.0739116	3.2169	1.02835	13.1157	0.0422638	0.133782	0.70692	0.0477097	0.0703373	0.548565	0.262488	0	3.3602	2.58137	0.224013	0.0281277	0.203863	14.1885	0.0384787	1.94361	6.11834	15.0829	0.0236981	2.17515	0.620232	5.96536	4.74853	3.68201	4.02643	0.0710904	0.0382027	0	0.445265	2.96516	3.85057
TCGA-HC-7738-01	0.662843	11.2021	0.243683	0.147512	1.39105	0.170058	2.20006	0.250806	2.58253	25.4795	4.90392	0.0514821	0.0410827	0.172452	0.110697	0.367195	0.870095	0.958618	0.0141271	104.948	1.75825	0.149292	0	1.89403	12.4915	0.118294	0.344176	7.94276	0.705123	0.116842	1.08998	1.16865	1.01306	14.089	1.9304	1.70915	0.133475	0.0332395	0.0189609	1.04266	4.39934	7.02538
TCGA-HC-7738-11	1.94234	6.12493	0.028668	0.134727	0.402204	0.15929	0.605802	0.0670819	1.30102	1.31695	11.9062	0.0383584	0.0867284	0.428303	0.0412391	0.0260562	0.72146	0.703055	0	1.54998	1.90745	0.0772467	0.095732	0.228482	11.2406	0.0166301	0.858086	9.36294	0.856662	0.0819362	2.52931	0.239654	1.11202	5.70723	5.22279	4.19043	0.140686	0	0.0188366	0.323798	2.26039	7.26801
TCGA-HC-7740-01	1.07189	19.9917	0.288076	0.19433	2.09712	0.40347	4.93186	0.393946	4.10483	3.49544	11.9625	0.0500587	0.0652465	0.500815	0.150691	0.464155	2.40621	2.884	0.0256414	51.234	3.62102	0.989338	0.00832885	0.491111	12.0954	0.203571	0.504564	11.2635	6.07108	0.243263	10.5969	0.997338	0.743446	9.21615	12.6919	5.45121	0.186131	0	0.00860376	1.03184	3.61784	4.82446
TCGA-HC-7740-01	2.58628	38.0955	2.72376	0.656867	4.85019	0.928687	5.87213	0.478011	7.90742	3.8109	8.41501	0.45881	2.39932	3.95233	1.35911	0.185671	1.4368	2.93569	0.16251	15.5076	1.76217	1.19171	0.251752	2.05908	11.6838	1.79531	1.05423	9.88106	1.71686	0.510877	10.7391	3.63365	1.00711	5.95403	25.0775	21.7477	0.138275	0.176478	0.234894	3.87683	5.35305	6.47378
TCGA-HC-7740-11	1.30114	8.53337	0.018756	0.125259	0.400785	0.234483	0.655717	0.0470231	2.95592	1.65892	12.0344	0.0430216	0.170226	0.369886	0.0303532	0.0639272	0.547714	1.0679	0.00688651	4.90867	2.53649	0.0333554	0.0223688	0.351727	10.7662	0.0261124	0.653355	6.55604	2.2791	0.0804099	1.62572	0.423341	1.04254	6.2339	4.54488	3.2912	0.142826	0.170134	0.120157	0.367033	2.4395	5.07449
TCGA-HC-7742-01	0.681739	18.2105	0.119846	0.171931	0.724296	0.199771	0.729965	0.192297	2.57318	8.74299	8.08199	0.0183264	0.0682475	0.329453	0.0430997	0.152498	2.15675	0.685165	0	36.139	1.57999	0.71044	0.00762294	1.76798	8.4156	0.094549	0.226777	4.403	0.341337	0.0342531	2.37148	0.761416	0.457087	7.96113	5.89339	4.42895	0.0608411	0	0	0.675764	4.62705	3.89734
TCGA-HC-7742-11	0.714458	55.0591	0.063799	0.209654	1.05639	0.200264	2.11573	0.24678	3.87899	6.87392	7.46504	0.0836223	0.0924496	0.343139	0.0491653	0.248514	0.899074	1.08056	0.0133855	71.5345	1.73472	0.861996	0.00434788	0.414469	11.8011	0.0983387	0.343355	6.12666	1.31494	0.0586106	3.24859	0.721272	0.213306	10.9022	6.24608	3.71368	0.235972	0.023621	0	0.739746	3.7496	6.40557
TCGA-HC-7744-01	0.452412	2.4517	0.196433	0.116608	0.544395	0.267901	1.59689	0.165472	11.8661	11.2594	4.18238	0.0360454	0.0713113	0.154953	0.0847709	0.128546	1.30394	0.622262	0.0115396	53.2171	1.40804	0.189275	0.00749661	2.04443	17.0354	0.0984517	0.125701	2.70911	2.28373	0.0757924	0.774071	0.661219	0.168567	10.5934	10.6017	1.40343	0.370964	0	0	0.406582	5.80869	7.62362
TCGA-HC-7745-01	1.56041	16.5907	0.700005	0.477876	3.91022	0.742536	2.54079	0.814311	7.94997	3.22208	16.3464	0.181972	0.144502	0.501991	0.100696	0.432638	2.87845	1.49145	0.00685377	44.8681	3.48711	1.19509	0.0489773	0.726363	13.5846	0.441801	0.736948	6.70622	1.60151	0.170059	3.4846	1.87257	2.30573	16.322	34.5124	6.59669	0.251126	0.0967571	0.137983	2.00786	4.00746	7.67092
TCGA-HC-7745-11	3.77626	3.97856	0.00845266	0.225799	1.03993	0.313818	0.575257	0.186486	1.8761	1.4083	17.0895	0.00484708	0.0631768	0.401582	0.0547165	0.0345717	1.0054	0.633763	0	1.61558	2.75663	0.129823	0	0.198138	10.9404	0.0470718	0.440575	11.35	1.03599	0.0362379	1.85844	0.593553	0.604465	5.84643	4.09643	5.23406	0.128733	0.0219066	0	0.732683	3.00551	7.05971
TCGA-HC-7747-01	1.43119	2.81561	0.312588	0.271715	4.13492	0.818799	3.10569	0.75234	7.735	5.73773	10.2739	0.17925	0.0667525	0.480352	0.0674489	0.316579	0.772876	1.88753	0	38.8544	3.47927	0.502478	0.0127817	0.690865	13.9114	0.568856	0.732835	6.34699	0.95076	0.229734	1.333	2.06063	7.47833	16.2912	35.3318	7.08813	4.84229	0	0.0352095	1.55065	3.23747	7.54657
TCGA-HC-7747-11	1.38657	4.28464	0.0245246	0.059144	0.341426	0.199755	0.382967	0.0368913	1.56075	0.699926	14.0457	0.00351583	0.0425521	0.456167	0.0661477	0	0.467256	0.442461	0.00900452	0.833206	2.22017	0.012886	0.0555721	0.163841	9.80856	0.0192057	0.82266	11.1654	0.399344	0.0328565	1.7265	0.324609	0.490266	5.524	4.62719	3.76017	0.0809264	0.03178	0	0.228685	2.18934	6.19939
TCGA-HC-7748-01	0.760002	24.0956	0.408703	0.155848	1.94441	0.632238	3.07465	0.227701	9.03363	10.9034	11.9337	0.136713	0.0818228	0.656401	0.0857385	0.247645	1.49591	2.26369	0.012505	83.5862	1.84069	0.366169	0.0243713	1.26674	16.0116	0.418849	0.54487	5.46084	0.477067	0.255525	2.00407	1.37613	3.33602	16.1363	16.0938	6.10711	0.170021	0.0147115	0.0223785	1.43436	4.49372	9.1743
TCGA-HC-7749-01	0.731832	3.74302	0.401001	0.178535	1.98939	0.280461	0.373845	0.154669	4.0514	18.9351	9.30623	0.0566029	0.0889267	0.652558	0.0266235	0.0672865	2.34861	2.20582	0.00453024	111.716	2.92064	0.109713	0.00882908	1.26392	13.7886	0.193251	0.496664	4.5832	3.14116	0.119018	5.69166	1.90819	0.818178	13.5941	4.88645	3.52958	0.0876932	0.0159888	0	1.50704	4.66223	5.84874
TCGA-HC-7750-01	0.656343	9.83672	0.167668	0.257718	1.34936	0.263153	1.39565	0.228195	3.05553	7.67356	7.5432	0.0137353	0.0767253	0.225447	0.0516838	0.391867	1.52261	1.44795	0	93.841	1.72849	0.493737	0.00571325	0.825361	9.58572	0.141725	0.247222	7.22873	1.14912	0.0770162	6.34995	0.720843	0.210218	9.30424	2.82534	5.39379	0.0243196	0.0310387	0.0118037	0.707803	3.57156	7.34236
TCGA-HC-7752-01	1.81919	7.66369	0.0542562	0.0469701	0.77291	0.150733	0.0927334	0.317393	0.496592	0.771905	4.44036	0.0155563	0.0434487	0.0972711	0.0975599	0.123283	0.428302	0.550877	0	30.7933	2.03314	0.0102336	0	0.398503	2.30943	0.0220315	0.0466663	3.0468	0.0126663	0.0387675	0.917616	0.675302	0.0764234	19.2476	0.95563	1.60254	0.00459064	0.257794	0	0.817081	1.81607	5.68045
TCGA-HC-7752-11	2.01014	2.17772	0.530056	0.275325	3.39221	0.287824	2.30608	0.66445	4.61899	1.68085	13.1181	0.177307	0.0707453	0.863181	0.0762489	0.180662	1.53843	1.10948	0	29.4407	5.60483	0.786966	0.0295006	0.476292	10.7816	0.285957	0.702096	13.9333	1.20032	0.0284054	6.57781	1.73304	3.94559	13.6091	14.4756	8.99603	0.165939	0.0686869	0.00870695	1.77053	3.72432	6.53069
TCGA-HC-7817-01	1.2801	7.05533	0.814668	0.284049	3.7689	0.944484	14.9154	0.954785	16.7714	6.72975	15.4746	0.185739	0.0838414	0.959034	0.0105895	0.147198	3.66323	5.2067	0	8.84658	6.58775	0.0745821	0.0374589	1.20101	14.69	0.372372	0.815519	13.7032	11.7	0.0841593	4.18741	3.32037	2.46944	14.7121	51.2771	5.97852	0.169417	0.0508763	0	2.15535	4.61583	10.3606
TCGA-HC-7818-01	0.63607	19.1766	0.207735	0.25514	1.2431	0.341933	11.3195	0.215509	20.9148	8.02284	6.68792	0.0246462	0.0458912	0.218321	0.108197	0.214853	3.18366	1.63141	0	53.384	2.4132	0.435446	0.0102517	1.08473	12.5042	0.114688	0.321616	5.17064	0.607046	0.168906	2.23522	0.970095	1.34119	12.5587	62.1135	3.78093	3.09833	0.018565	0.0141201	1.63885	3.82755	9.24791
TCGA-HC-7819-01	0.426474	34.7443	0.0889793	0.0600236	0.686159	0.196126	1.06331	0.194688	4.36353	5.37978	4.67645	0.0556626	0.0388664	0.166774	0.104725	0.110281	1.03129	0.826353	0	52.6306	1.00239	0.36879	0.0192942	1.52071	13.0732	0.0929089	0.246294	1.81921	0.152962	0.0606881	1.93582	0.590558	0.673118	19.294	7.20143	1.65364	0.336733	0	0	0.36333	4.91564	8.11438
TCGA-HC-7819-11	0.799376	18.2016	0.10544	0.100595	1.07777	0.319561	0.505539	0.24169	2.16708	6.6278	7.219	0.0259128	0.120624	0.303804	0.105632	0.318306	0.911918	1.68348	0	122.615	2.04543	3.09518	0.00359285	0.519039	14.4503	0.125825	0.520819	6.07155	1.64044	0.0161442	6.25418	0.843662	0.847048	10.6444	5.34632	7.06241	0.175877	0	0.00742288	0.595459	3.97861	7.89631
TCGA-HC-7820-01	0.80502	15.4753	0.18818	0.104728	0.690492	0.219812	0.248535	0.338113	4.8576	7.4807	5.70342	0.058451	0.0711619	0.189772	0.101512	0.299313	0.932629	1.7306	0.00575773	77.9708	1.26837	0.466492	0.0299236	1.10646	11.8905	0.0846002	0.3925	3.41009	0.274572	0.0336149	1.17359	0.528741	1.97269	14.6928	1.31407	2.01046	0.0437855	0.040642	0	0.574613	3.68222	7.76789
TCGA-HC-7821-01	0.432101	24.7932	0.49215	0.188303	2.96771	0.629259	1.47683	0.670915	7.13508	5.99216	21.6896	0.176386	0.086213	0.62039	0.0331857	0.178226	3.25885	0.317113	0.00564685	47.4713	4.00572	0.120593	0.00733684	1.17888	16.7143	0.414855	1.34531	6.25331	0.0915566	0.255499	1.746	3.78419	2.80956	14.0454	5.13043	3.45525	0.05075	0.0398593	0.0303161	2.59959	5.17732	6.12197
TCGA-HC-8213-01	0.242053	4.76555	0.25656	0.0685357	0.451871	0.108859	1.54035	0.0720407	6.7394	8.90797	1.98884	0.00588485	0.0657455	0.0919927	0.143935	0.293815	0.804029	0.870444	0	69.2368	0.700587	0.0978892	0.014687	1.09214	14.891	0.103584	0.17477	1.22612	0.0646867	0.0989922	0.698596	0.33172	0.954047	19.0521	3.69178	1.33896	0.229233	0.0265969	0	0.336952	2.12543	6.90256
TCGA-HC-8216-01	0.930385	9.66604	0.64537	0.164618	3.41498	0.328538	2.8015	0.637089	4.70129	10.1393	8.24613	0.0925199	0.102287	0.524278	0.380777	0.109983	1.26048	1.75314	0.00740488	37.23	3.35596	0.28693	0.0144315	2.51505	18.7375	0.322897	0.931509	5.16521	1.22179	0.172925	1.72251	2.19736	2.82547	13.1691	16.0926	9.17451	0.0972653	0.130672	0	1.5548	3.0836	5.06224
TCGA-HC-8256-01	0.512596	16.3987	0.17184	0.121136	1.50772	0.371071	0.392496	0.439435	2.23633	5.40796	3.24023	0.0640507	0.133023	0.238759	0.0463487	0.480268	0.982198	0.434842	0.00630933	137.193	1.22411	0.322267	0.0122964	1.65957	11.6193	0.349886	0.283778	2.3124	0.198578	0.0368352	1.37321	0.665586	1.03336	9.86172	2.05446	2.33795	0.0479802	0	0.00846817	0.618377	4.62442	5.49657
TCGA-HC-8257-01	0.652554	5.86369	0.53389	0.157209	1.87121	0.301785	0.726849	0.356937	4.84776	3.08243	6.81902	0.0728935	0.0497668	0.41781	0.118858	0.173304	0.932544	0.87764	0	190.58	1.65384	0.53844	0.00808543	1.34684	14.9274	0.47783	0.638512	4.09906	1.32355	0.0817454	1.54433	1.29407	1.55362	8.88324	10.1861	5.38354	0.292547	0.0658893	0	0.901518	4.75555	5.68491
TCGA-HC-8258-01	1.2133	27.7272	0.663184	0.405265	1.66298	0.571452	2.44884	0.528141	3.37715	4.08789	7.19841	0.0671108	0.138845	0.407978	0.189396	1.32076	1.42631	1.58739	0.00477445	85.4905	2.97194	0.200771	0.027915	1.31986	9.95982	0.187828	0.627452	6.41883	2.86423	0.222994	2.39994	1.02545	2.19797	14.0454	11.3824	2.94412	0.465402	0.0505519	0.0128162	0.889775	3.60636	8.75209
TCGA-HC-8258-01	2.49952	31.6806	13.5659	0.91513	9.91169	1.4108	6.24471	0.194003	7.06868	3.78852	10.766	1.91361	2.3496	4.20527	1.46099	0.725296	0.783661	1.83576	0.0710291	13.0601	4.50388	0.598153	1.15358	2.10865	20.8778	3.4592	1.59736	4.77862	1.05003	1.91791	5.55186	4.91898	9.80972	2.8357	39.2104	12.6033	0.257799	0.250686	0.691163	3.73485	5.91884	2.70722
TCGA-HC-8258-11	0.473999	5.68303	0.140486	0.236923	0.562351	0.44513	0.440543	0.19852	1.0557	0.899745	10.2307	0.0183091	0.115911	0.332005	0.0895629	0.0261179	0.279716	0.652351	0.00468922	2.64261	2.27209	0.0485225	0.0243704	0.203575	9.62686	0.0444517	0.804094	7.82752	4.10114	0.00684417	0.491399	0.259794	2.94751	5.70332	5.42602	1.0047	0.10698	0.0661994	0	0.28347	1.62658	5.74192
TCGA-HC-8259-01	0.515157	5.09528	0.189291	0.0648281	0.54214	0.209618	1.11992	0.153323	3.34011	4.81704	2.49774	0.0250492	0.0583021	0.117472	0.078547	0.238217	0.443356	0.661868	0	48.4929	0.669891	0.03178	0.0104193	1.74415	11.6364	0.0760195	0.150287	1.62833	0.0458905	0.0234092	0.96658	0.405744	1.28739	18.1372	1.46884	1.61787	0.05544	0.0754743	0	0.818481	4.79768	7.90484
TCGA-HC-8259-11	0.632347	53.0401	0.175015	0.23809	1.33631	0.292838	1.01977	0.204763	2.92423	3.37492	4.8938	0.02509	0.0506107	0.326842	0.133747	0.347966	1.04657	1.52409	0	116.702	1.38255	0.944343	0.00695753	0.676914	11.6481	0.159901	0.564495	6.42141	1.45046	0.0547105	11.6826	0.694952	0.967116	12.0217	6.04062	9.91635	0.0925505	0	0	1.45191	2.99061	7.80757
TCGA-HC-8260-01	0.758827	26.4636	0.557119	0.151245	1.53978	0.715545	0.817089	0.401992	3.68445	5.33146	6.22316	0.0935043	0.184987	0.20707	0.278542	0.481663	1.50012	1.55688	0	103.226	1.80486	0.599737	0.0356524	1.44291	11.8564	0.198637	0.518921	4.62611	1.96996	0.0582551	1.31568	0.882237	2.63248	21.4861	6.9697	5.59125	0.189702	0.0352165	0.00669622	1.15107	3.47885	9.81567
TCGA-HC-8260-11	0.766662	27.3533	0.0783177	0.122687	1.0706	0.527467	0.146028	0.200713	1.50333	3.86624	5.34416	0.0798406	0.139372	0.273017	0.253486	0.771146	0.740654	1.64745	0.0127802	158.686	1.19458	1.48424	0.00415125	0.497717	11.7335	0.102978	0.543386	5.68411	5.2474	0.00932668	5.36815	0.44617	0.10183	15.461	6.9111	6.67862	0.525702	0.0225528	0.0171531	0.512005	3.33333	11.0411
TCGA-HC-8261-01	0.756533	8.95215	0.328563	0.238619	2.30407	0.513784	0.847246	0.406612	4.13097	3.49657	6.93872	0.0881921	0.0485177	0.300792	0.0603371	0.90542	0.853916	0.805878	0.00513346	54.7885	3.15132	0.166139	0.0566933	1.89432	10.0882	0.233582	0.692672	3.54612	0.499395	0.112388	0.768503	1.73761	1.64518	15.0181	8.21608	6.83826	0.149055	0.0543531	0.137799	1.30189	4.67332	6.98777
TCGA-HC-8262-01	0.564673	14.3607	0.563526	0.17036	0.937021	0.247751	2.99651	0.537218	4.58073	5.43073	4.9285	0.059842	0.133711	0.29311	0.180141	0.256093	0.896886	1.24213	0	44.9609	1.319	0.451031	0.026551	2.33532	15.7875	0.123494	0.337491	3.07464	0.920903	0.0298262	0.888356	0.569956	2.93986	12.9751	3.51274	2.04599	0.218976	0.0721226	0	0.546397	4.30457	7.31272
TCGA-HC-8262-11	1.03051	48.8802	0.399225	0.268683	1.97188	0.858217	28.7364	0.540018	15.4126	1.45138	12.8138	0.0745356	0.232961	0.59922	0.110183	0.0632885	2.7608	1.94478	0	42.7843	5.35987	1.11075	0.00885811	0.848768	15.7784	0.129258	1.14033	11.891	12.166	0.208967	6.63418	1.11763	0.265575	11.7672	12.5371	3.21945	0.315791	0.072186	0.018301	0.797454	5.16581	12.0109
TCGA-HC-8264-01	0.547385	10.5361	0.352259	0.104556	1.18154	0.565831	0.0722488	0.20489	2.58333	11.028	16.3657	0.0646396	0.0827468	0.479966	0.0684082	0.595511	2.53404	0.607468	0.0103469	132.476	1.86371	0.0216411	0.0201653	1.25181	10.9739	0.090728	0.828958	6.71936	0.0592103	0.0377548	15.9724	1.43311	1.58014	11.0451	2.20352	7.14224	0.0429189	0.0547767	0.00694365	1.40827	4.19288	7.26758
TCGA-HC-8265-01	2.40126	11.0568	0.838545	0.282175	1.86255	0.827435	1.32717	0.48891	5.62236	10.9773	5.90512	0.0447305	0.0989048	0.235991	0.683777	0.0797599	1.63549	0.785904	0.00716006	12.2163	2.78195	0.264832	0.0372117	1.89706	9.91729	0.308828	0.784979	4.40188	0.259499	0.177659	2.58492	0.956392	1.26144	17.6697	16.9449	2.26202	0.331648	0.0505406	0.07688	1.09617	3.28974	6.99144
TCGA-HC-8265-01	1.46936	9.69044	6.17274	0.583776	9.4635	1.26095	1.8054	0.637232	6.07554	40.2792	3.74428	0.694055	1.56695	3.93297	0.424389	0.206264	0.58189	1.27615	0.0222196	9.25875	1.21246	0.0733791	0.404173	2.6953	16.791	2.30642	2.07685	3.34	0.466223	1.32966	2.73787	3.33894	6.17678	4.2394	12.2094	15.686	0.122889	0	0.0298224	2.83742	1.99071	3.25311
TCGA-HC-8266-01	3.0594	8.33064	3.55569	1.02947	10.7683	2.01883	29.7227	4.81888	29.8375	2.57022	13.4507	0.995775	0.392409	2.09195	0.128863	0.563678	1.81269	1.01611	0.00674687	57.6694	7.49948	0.549602	0.153406	1.58513	15.8742	2.87808	2.29016	11.9194	2.59967	0.206796	1.97346	3.93763	9.68236	14.2727	39.9372	8.59964	0.457103	0.047624	0.0724434	3.93136	5.79415	6.43287
TCGA-HC-A48F-01	0.184711	6.33255	0.114113	0.0493943	0.35714	0.216154	0.461001	0.047682	3.27476	21.1119	7.06656	0.0327183	0.0456911	0.289826	0.287266	0.0129646	1.24624	1.46164	0	50.4082	1.02317	0.0169114	0.0136093	1.91702	17.4578	0.0496468	0.0981496	2.51213	0.119881	0.0509604	1.94603	0.529967	0.630577	21.4793	2.63927	1.27057	0.0386206	0.0492908	0.0187447	0.509556	4.75187	5.95673
TCGA-HC-A4ZV-01	1.59374	4.4058	1.41165	0.0616175	4.74067	0.587223	1.25154	1.3185	3.25386	2.96533	20.2246	0.499982	0.096052	0.818796	0.179177	0.301893	1.77431	1.12198	0.0304886	6.68587	5.12965	0.0290874	0.0528176	4.13306	14.4814	0.823702	0.507097	5.68151	0.794812	0.177999	2.41088	2.21363	1.50255	5.03392	6.47079	4.76048	0.0491813	0.0717364	0.0682013	1.89761	6.08309	4.88183
TCGA-HC-A631-01	0.371569	30.5186	0.185032	0.0433581	0.441417	0.11806	0.199739	0.0976618	7.40371	13.5679	10.8074	0.0446756	0.0207965	0.130945	0.189121	0.119493	1.07165	0.944664	0	96.3722	1.05143	0.0440845	0	2.15497	13.9666	0.0847385	0.120618	3.04371	0.0477436	0.062626	0.469408	0.781541	2.72237	13.9398	2.43257	0.886709	0.108766	0	0.0287946	0.509044	3.36999	7.53663
TCGA-HC-A632-01	0.537335	1.62842	1.15139	0.287381	9.87525	0.705845	0.146375	1.92094	3.38905	5.13855	13.3225	0.88834	0.0502933	0.797544	0.0564644	0.699251	1.30467	1.36851	0.00768635	2.46867	4.40004	0.0456908	0.0499336	1.44763	25.6008	1.51191	0.464553	7.81947	0.659777	0.0785306	3.34141	2.52589	1.95979	9.19876	5.10627	5.9849	0.0637658	0.0271277	0.0412655	2.22427	3.61083	7.06822
TCGA-HC-A6AL-01	1.04244	19.9065	0.968948	0.176702	3.08924	0.317305	0.926295	0.543492	2.90294	3.5751	10.2847	0.131845	0.0350707	0.537336	0.00885914	0.13434	1.56156	0.434821	0.00602986	16.7315	4.80447	0.382336	0.00783448	1.86324	7.52116	0.377259	0.152555	6.4534	0.132273	0.123213	0.753407	1.40492	0.982248	23.9024	6.03941	4.50603	0.0291804	0.0212814	0	1.16688	3.39777	8.01829
TCGA-HC-A6AN-01	0.459128	5.58581	0.130503	0.186759	1.39432	0.0847544	0.677849	0.280443	3.88732	4.17032	12.7494	0.0427631	0.0149297	0.292459	0.170968	0.203338	0.780119	0.812492	0.0136903	74.2583	3.0089	0.0226057	0.0177875	1.57763	4.86767	0.0908444	0.125075	4.78632	0.587569	0.0299725	0.299542	1.13771	0.436325	27.4391	5.16436	2.83567	0.156164	0.0241588	0	0.981851	2.6286	14.544
TCGA-HC-A6AO-01	0.43201	22.5016	0.324169	0.291187	2.3587	0.2133	8.9949	0.239539	11.9609	2.52971	6.74705	0.0587024	0.027326	0.175882	0.0552221	0.151195	1.39444	0.207876	0	78.4067	3.30434	0.0165502	0.0284871	1.83172	6.51914	0.166274	0.206915	9.21543	0.382377	0.0548591	0.429227	1.73531	8.67936	25.5153	48.0087	2.24987	1.32954	0.0663273	0.0168157	1.28172	2.04557	3.84292
TCGA-HC-A6AP-01	1.80234	4.69165	0.365928	0.427663	3.22842	0.374298	1.10873	0.33027	2.55903	12.6577	13.1531	0.0367215	0.0781433	0.467429	0.128308	0.436525	2.28704	1.07174	0.0403066	18.0387	5.66145	0.115362	0.0130924	1.55685	5.91126	0.140099	0.382407	11.5389	4.24789	0.0392198	1.1604	1.94758	0.648257	18.2996	9.30648	6.57111	0.0789515	0.0237093	0.00901636	1.68927	2.25896	6.03935
TCGA-HC-A6AQ-01	0.954082	5.87783	0.278439	0.150263	1.43691	0.121467	0.298913	0.329998	1.0136	2.42396	6.89981	0.0435456	0.0675683	0.105888	0.100134	0.195555	1.03666	0.992437	0	29.5685	2.01916	0.290556	0.00402511	0.897939	6.22195	0.132153	0.152401	5.40325	0.785943	0.0271298	0.945395	0.564277	0.53756	28.1386	3.67479	2.1929	0.0171337	0.109337	0	0.638288	1.69636	7.18952
TCGA-HC-A6AS-01	3.02863	19.2323	1.04345	0.260158	3.881	0.385816	2.31134	0.761789	4.36932	1.63405	20.9707	0.0861631	0.0668482	0.553731	0.0270182	0.193471	1.85799	0.966213	0.0735585	41.0367	7.08621	0.107966	0.00796442	1.02926	6.37918	0.459057	0.409253	12.2339	0.982189	0.492079	1.80358	2.47962	0.873722	25.4826	21.9563	6.01061	0.186462	0	0.00822731	1.98436	2.00165	8.9894
TCGA-HC-A6HX-01	3.39342	23.7524	0.330111	0.237532	1.41208	0.151588	0.531578	0.391239	1.23603	1.46776	11.4157	0.0344179	0.0587456	0.233144	0.0323773	0.122742	0.869233	1.06879	0.0220372	23.5313	5.81582	0.261996	0	1.34597	5.06987	0.163641	0.521403	12.812	8.39318	0.0536076	1.86525	0.713595	0.474738	26.3325	5.91579	4.48781	0.330092	0.285182	0	0.783017	1.5717	7.22607
TCGA-HC-A6HY-01	0.851882	7.04562	0.04873	0.180797	0.946619	0.287991	1.14483	0.547325	2.91581	6.45172	5.10476	0.0335324	0.0728435	0.0611546	0.0525739	0.172733	0.416493	1.19201	0	39.8704	1.21134	0.27889	0.0185972	1.25651	7.19166	0.115333	0.12574	3.36435	0.832741	0.0208913	0.844757	0.369344	0.817337	28.8743	7.88592	2.14537	0.207803	0.101034	0	0.389116	2.66179	11.8981
TCGA-HC-A76W-01	1.83516	5.23064	0.261736	0.138727	1.1682	0.460369	2.71026	0.374969	6.59323	3.09242	20.5944	0.0268016	0.0848378	0.586553	0.413487	0.356836	1.75768	0.718392	0.0686426	29.1356	2.97569	0.0544053	0.0178372	1.23583	13.216	0.208225	0.520995	7.23047	3.01152	0.220413	1.44261	1.92232	2.17557	12.3925	22.7109	8.79167	0.137619	0.145358	0.0276389	1.35781	3.69599	5.52321
TCGA-HC-A76X-01	0.470037	9.63418	0.0497294	0.0599642	0.507167	0.216655	0.556339	0.118443	2.86964	4.76498	3.92337	0.0106938	0.063054	0.195027	0.053652	0.169496	0.66633	0.780676	0	14.4863	0.668831	0.0180896	0.0207579	2.24398	14.6148	0.0281264	0.17323	2.17925	0.0478894	0.0333121	1.45608	0.415719	0.234388	28.6769	1.61908	1.56569	0.02209	0.0161104	0	0.372277	4.57527	9.71526
TCGA-HC-A8CY-01	1.24856	2.84202	0.904256	0.193555	3.36679	0.599498	1.3618	0.79347	3.41203	6.83484	6.8483	0.264253	0.078912	0.452055	0.0469031	0.68753	0.659535	0.517458	0	11.0689	3.05172	0.0168684	0.0331826	2.97568	14.6558	0.750511	0.592294	3.45438	0.572413	0.158422	1.28303	1.36163	3.41413	13.2282	10.0425	2.24459	0.0971083	0.0450683	0	1.47765	4.03055	4.96746
TCGA-HC-A8D0-01	1.12028	11.7328	0.474968	0.193844	2.99096	0.692761	1.69372	0.714474	6.48691	1.36776	11.5527	0.224701	0.0824107	0.329967	0.204973	0.453281	1.86907	0.868045	0	10.1505	3.29535	0.305236	0.0396519	1.0577	15.2865	0.570336	0.465718	8.97363	1.4304	0.101813	3.78051	1.33014	1.04213	24.5095	11.9656	5.52595	0.150702	0.0307742	0.0351092	1.29126	4.42254	10.5082
TCGA-HC-A8D1-01	1.07329	36.598	0.515721	0.294985	2.1915	0.58613	2.08344	0.50641	6.93286	7.35928	11.3466	0.104739	0.154872	0.539344	0.150692	0.21972	1.45015	1.39465	0.0157795	34.1665	2.07287	0.555849	0.0358784	1.0326	14.0609	0.347779	0.632097	6.24076	0.707334	0.138186	1.52639	1.01793	6.22352	19.3458	22.296	4.90261	0.51817	0.0556911	0	1.33206	3.80403	11.007
TCGA-HC-A9TE-01	2.28358	4.2309	1.43938	0.30649	6.72686	0.900926	0.735128	0.602489	8.20526	8.31567	15.5291	0.638783	0.140324	0.920017	0.108029	0.0511922	3.17809	2.23468	0.00919107	2.68858	7.21645	0.0647532	0.0716507	2.07724	12.0042	1.21978	0.794489	8.08251	0.736343	0.120734	1.33361	2.16239	4.13358	17.5788	26.7751	7.41415	0.775198	0.0973153	0.012336	2.09752	4.57503	10.7095
TCGA-HC-A9TH-01	1.03415	9.59559	1.01673	0.229394	1.67703	0.582974	4.31026	0.647593	14.7722	11.4175	11.0242	0.110303	0.0586812	0.75129	0.118587	0.0655611	3.063	2.32753	0.00504466	28.2124	3.83087	0.0310982	0.0196633	3.26255	14.3595	0.614502	0.567242	4.1096	0.620664	0.169348	1.20253	2.01384	6.2704	16.8894	13.9479	3.32164	0.174377	0	0.0541662	1.47065	5.93649	5.48742
TCGA-HI-7168-01	2.38447	5.44162	0.182508	0.0507854	0.881416	0.195901	4.68616	0.198278	4.00646	4.86201	12.7309	0.0261643	0.0690169	0.320386	0.123065	0.228086	3.65869	0.979978	0.0167526	16.4282	2.50259	2.43919	0.025394	1.63996	10.9136	0.0926373	0.521949	6.96986	0.388792	0.0815042	6.29557	0.669612	0.479543	7.29733	61.1255	12.1608	0.0579078	0.0788339	0.0074949	0.669151	3.34247	3.43241
TCGA-HI-7169-01	1.84606	4.96159	0.0703379	0.147881	0.683185	0.106588	0.12022	0.493763	0.677314	1.55129	7.73674	0.033612	0.0125171	0.504411	0.0252954	0.0319649	1.04788	0.796562	0	7.06114	1.65714	0.164889	0.00559242	0.192359	4.87172	0.0979258	0.235944	5.45713	0.139576	0	12.3471	0.352799	0.221015	9.63099	2.91575	5.05479	0.0476106	0.0607646	0	0.569664	1.11883	6.82252
TCGA-HI-7170-01	1.62663	7.01075	0.404277	0.153328	3.08319	0.755575	34.8841	1.10816	27.9985	1.61385	19.4753	0.159704	0.0335738	0.620101	0.116311	0.0489928	4.23919	2.5302	0	35.0909	4.57649	0.814823	0.0128573	0.745496	10.3316	0.450273	0.496085	14.5519	7.22324	0.192578	6.79941	1.49203	1.09802	8.20761	22.0381	12.2418	4.54257	0	0.0177089	1.46544	3.58521	6.89677
TCGA-HI-7171-01	0.721461	14.0082	0.451509	0.131756	1.44868	0.257537	1.18712	0.707167	2.29843	7.37757	6.31751	0.203639	0.0785435	0.227379	0.311978	0.172911	0.97379	0.934291	0	3.8252	1.13498	0.00984218	0.0217811	2.41881	16.237	0.217185	0.13614	2.99916	0.291349	0.0380613	2.21579	0.726616	1.43796	20.7647	1.99288	1.78572	0.0386316	0	0.0200001	0.572998	4.12482	2.93442
TCGA-J4-8198-01	0.69907	14.342	0.622214	0.135501	1.49336	0.327959	1.02144	0.33912	4.25574	2.95153	6.33652	0.0581741	0.119152	0.885135	0.145933	0.451807	1.45957	0.754296	0.00496639	23.6535	0.958541	0.133397	0.0419428	2.19731	17.8093	0.174193	0.502597	4.10455	1.01839	0.0434923	5.35315	0.663376	0.883757	18.0821	3.94186	4.8155	0.0995692	0	0.073323	0.559591	3.66353	7.93215
TCGA-J4-8200-01	0.515562	10.9929	0.260116	0.0689341	1.75049	0.351938	1.4983	0.3447	5.22919	2.92678	6.53847	0.0745801	0.094232	0.391391	0.0501132	0.164648	2.71283	0.40486	0.00682178	79.1526	1.22703	0.175723	0.0044317	1.11495	14.1662	0.168135	0.417093	4.50884	0.0390376	0.139395	5.53048	1.19078	0.960264	8.33192	14.4387	5.07513	0.0330128	0.0240764	0	0.663722	2.75634	7.0986
TCGA-J4-A67K-01	1.59481	3.45628	1.46611	0.141621	2.72445	0.282641	5.40258	1.05268	4.49116	3.83055	9.17299	0.0994937	0.0416829	0.1322	0.131033	0.0827909	0.423253	0.800864	0	8.10804	4.12632	0.0799444	0.0455233	1.33401	7.46842	0.3261	0.282049	7.52083	2.35741	0.23245	0.370469	1.08782	2.88194	34.5234	44.1542	1.30438	0.0704652	0.0899336	0	0.906924	1.84928	6.07395
TCGA-J4-A67L-01	1.27855	2.78095	0.769984	0.2796	3.64391	0.186193	0.969846	0.772169	9.96202	5.93081	13.4935	0.277135	0.0393579	0.286367	0.0618621	0.156346	1.32729	0.733163	0.0120302	133.265	3.45853	0.135079	0.0273535	1.77035	7.04779	0.441909	0.240954	7.22324	0.516321	0.0438968	0.66844	1.63887	6.60329	28.1329	24.6493	2.4261	0.191288	0.106147	0.00807326	1.00265	2.36836	13.792
TCGA-J4-A67M-01	2.44454	3.98382	0.749027	0.404222	4.75094	0.341805	1.56324	0.845047	3.26227	1.56695	22.2188	0.117142	0.0227206	0.396755	0.00918307	0.0580217	1.35798	0.817677	0.00625034	12.1567	5.94649	0.187149	0.0487257	0.750201	6.32304	0.32884	0.276733	14.3394	4.47095	0.145963	3.09503	1.82155	1.83712	17.6211	17.7176	6.15546	0.190127	0.132357	0	1.36604	1.80889	10.2475
TCGA-J4-A67N-01	1.20242	6.49314	0.77489	0.19671	2.15229	0.0309011	0.941037	0.37832	4.83516	3.00602	10.6341	0.0467738	0.0217732	0.182794	0.0660011	0.0973038	0.853285	0.836137	0.0224614	28.5076	4.33139	0.113739	0.00486394	0.903428	5.18768	0.145498	0.883977	5.39962	0.921169	0.0218558	0.379368	1.9547	0.656216	36.6095	18.3502	1.63974	0.0465848	0.0528493	0	1.12482	2.16021	10.5631
TCGA-J4-A67O-01	1.76351	12.3066	0.482806	0.20472	1.20586	0.0895872	0.863475	0.316197	1.24566	0.972827	7.87683	0.0169506	0.015781	0.282639	0.0318912	0.268666	1.05619	0.304743	0.0361773	19.8521	4.10537	0.173635	0.0141013	0.600517	2.01803	0.113172	0.315264	8.87609	0.138016	0.116166	1.44147	0.680916	0.794298	18.6383	20.2051	5.76099	0.0250105	0	0	0.688441	0.901995	8.07185
TCGA-J4-A67Q-01	2.80321	1.40231	0.798492	0.269323	2.92208	0.229168	0.879765	1.01915	1.72328	1.14473	11.6915	0.159566	0.0258358	0.271126	0.0652634	0.247413	1.24947	0.816399	0.00888414	12.8561	4.77599	0.0801944	0.046172	0.981246	3.59379	0.349504	0.237255	17.906	0.974424	0.0389007	5.852	1.29456	1.14046	26.2507	17.9514	7.39025	0.122838	0.0940655	0.023848	1.37284	1.40077	11.4376
TCGA-J4-A67R-01	2.29019	10.5727	1.4585	0.28519	3.79681	0.238937	4.72229	0.681906	4.48169	3.4257	12.3817	0.180834	0.0315669	0.150175	0.0744245	0.228402	1.29851	0.886664	0.0144732	15.3796	5.11149	0.342544	0.0376094	0.993318	5.89863	0.466477	0.284799	9.96934	1.24924	0.137308	1.04168	0.977597	1.14038	31.0575	34.9989	3.0494	0.155089	0.0510807	0	0.864569	2.0346	8.79987
TCGA-J4-A67S-01	1.75992	17.1364	0.889016	0.187715	2.05927	0.131433	3.61846	0.587111	2.74952	5.40662	8.30502	0.0911829	0.0192935	0.149017	0.077979	0.177371	0.975537	0.660469	0.0318453	20.3355	2.53951	0.140223	0.0344799	1.28086	6.50909	0.329551	0.268561	5.21121	0.329034	0.123946	0.430899	0.576018	2.0064	41.1246	26.2557	1.60364	0.0477005	0.131125	0	0.607523	2.33847	7.49447
TCGA-J4-A67T-01	1.04809	16.4015	0.273041	0.168839	1.26707	0.406862	3.01218	0.310325	16.2544	3.844	9.11711	0.0574098	0.0631664	0.269231	0.108012	0.148899	3.12452	0.882857	0.147034	38.9648	1.54994	0.413473	0.0303925	1.74089	8.85534	0.133046	0.906503	4.08624	0.140234	0.136567	2.21272	1.17169	1.70406	16.0124	127.243	1.98442	0.161715	0.0943516	0	0.650256	3.15147	10.262
TCGA-J4-A6G1-01	4.02756	8.7404	2.88789	0.86755	21.3981	2.74838	3.98724	6.7542	11.9927	4.77885	21.3154	1.61018	0.14404	1.7915	0.129371	3.88269	1.27399	3.63846	0.0146758	9.9527	6.64751	0.184171	0.133476	2.78744	15.2083	3.57191	1.03138	14.9548	6.83056	0.589054	2.82235	2.96272	4.5994	27.3842	23.0939	15.2966	0.431198	0.0517959	0.0295461	3.21009	8.5681	11.0628
TCGA-J4-A6G3-01	1.56013	17.6428	1.19127	0.487422	5.37804	0.809818	10.1822	0.748055	16.1895	2.52287	16.3062	0.312831	0.190201	0.538923	0.156151	1.01697	3.94504	1.42952	0.310671	16.9456	5.00641	0.289793	0.0265558	2.72461	12.8035	0.914507	0.94802	10.149	3.53224	0.513105	2.16069	2.15925	5.31986	16.1527	186.921	4.02378	0.553897	0.115417	0.175567	1.50314	6.24766	7.34002
TCGA-J4-A6M7-01	0.466474	6.20551	0.226843	0.0721396	0.60853	0.122768	0.581572	0.487472	3.51291	3.05511	4.48211	0.00929145	0.0346014	0.203343	0.0961464	0.0773162	0.989603	0.998472	0	21.6644	0.784519	0.00785873	0.00386482	1.65599	16.1467	0.0986921	0.229951	3.8852	0.0283701	0.0260494	1.94223	0.632107	0.410815	17.5094	3.50251	3.41696	0.0411285	0	0.00798477	0.434116	4.24998	8.90435
TCGA-J4-A83I-01	1.15665	5.52049	0.801905	0.141396	1.99476	0.264693	5.83275	0.525504	15.6285	13.5712	11.8469	0.195774	0.0974911	0.313155	0.0685275	0.0974203	1.31761	2.04634	0.0116606	50.705	1.72032	0.197677	0.0340883	0.777952	13.2767	0.408988	0.573634	3.32834	0.17238	0.153173	0.919821	0.911515	4.61449	18.3071	8.98388	2.89167	0.713428	0.0617313	0.0156504	0.978099	5.17539	9.29784
TCGA-J4-A83J-01	1.12609	27.8333	1.14687	0.209483	2.70203	0.487959	9.17049	0.716619	7.26212	23.7052	7.00058	0.0657661	0.127166	0.316327	0.304576	3.95707	0.914251	0.496097	0.0323915	39.2389	1.73805	0.0670354	0.0210428	2.42782	11.3311	0.328551	0.682919	3.68368	0.636404	0.406584	2.47681	1.21441	1.35353	12.649	26.1708	10.1839	0.443387	0.0914565	0	1.37879	5.40504	6.78822
TCGA-J4-A83J-11	2.90964	56.6554	1.34432	0.445565	3.00606	1.02536	27.8144	0.871792	10.8277	2.06465	14.0062	0.159316	0.157892	0.602527	0.0773524	0.415427	2.25647	2.80123	0.0789734	42.5332	4.10318	1.30403	0.0513043	1.0378	10.942	0.374316	0.832508	12.3009	4.93351	0.461064	9.14743	1.32358	1.01378	21.2421	44.7057	8.05071	1.03734	0.325178	0.0264989	1.4454	4.73828	9.85817
TCGA-J4-A83K-01	1.05218	15.1717	0.183845	0.164841	1.01684	0.261181	0.821265	0.169003	4.65367	3.2432	9.53414	0.0922457	0.0940598	0.171666	0.123967	0.177539	1.56313	0.588705	0.00562509	45.5825	1.57735	0.492898	0.02558	1.30722	12.2433	0.1813	0.316254	4.10424	0.107299	0.0738912	1.75546	0.819666	0.652374	19.5612	9.41997	3.94166	0.124442	0.0794114	0	0.744476	3.86926	10.5088
TCGA-J4-A83L-01	1.29712	11.9625	0.339966	0.102108	1.07972	0.18399	11.3797	0.15423	30.7503	4.92273	6.06277	0.0556998	0.0604992	0.486144	0.104795	0.397277	2.40986	1.28208	0.243702	134.861	1.28536	0.242098	0.0231685	1.03978	9.84251	0.140865	0.680893	5.54158	0.0340142	0.0694041	4.07272	0.726285	0.778812	10.753	91.6073	6.18692	0.0369831	0.0629346	0	0.599575	4.06407	10.3637
TCGA-J4-A83M-01	2.58066	11.8963	0.4749	0.241455	1.6913	0.473102	3.50091	0.361595	6.94756	5.56251	9.80002	0.075646	0.112682	0.197085	0.189763	0.167858	1.28095	0.482178	0	15.7605	1.45852	0.199054	0.0251722	1.65332	11.4395	0.278546	0.308619	4.31929	0.831506	0.216793	0.594949	0.877317	1.73807	20.9436	36.2464	2.18748	0.187514	0.0911697	0.00866769	0.686077	4.36986	8.93141
TCGA-J4-A83N-01	1.29321	27.5514	0.532622	0.121608	1.10099	0.155215	6.62706	0.236252	7.55265	5.33384	5.60636	0.0469886	0.0656195	0.257086	0.0442027	0.279287	1.11254	0.537585	0.0225645	58.0044	1.17047	0.296417	0.0195451	1.38297	10.2859	0.285202	0.126862	2.32475	0.39455	0.0988025	1.19097	0.667878	0.605958	16.6517	14.6076	1.82593	0.0467987	0.026546	0	0.497733	3.32502	11.5308
TCGA-J4-AATV-01	1.67924	38.3701	1.54849	0.396221	2.4491	0.236003	50.5435	0.348061	50.3944	2.68173	12.3176	0.081652	0.0285067	0.454716	0.144021	0.133462	2.12975	1.00923	0.0457454	30.4146	2.70421	0.503573	0.0339635	1.30173	8.77799	0.594715	0.491416	8.26706	1.02218	0.486452	2.67159	1.50775	0.781051	19.6828	252.383	4.28436	9.49661	0.184515	0.0175423	1.36515	3.48984	9.31475
TCGA-J4-AATZ-01	0.476393	23.1554	0.312766	0.0807248	0.972996	0.185461	1.21071	0.354565	6.26596	6.40771	7.19386	0.0623833	0.0544489	0.170657	0.18339	0.120507	2.2204	1.95952	0.00998575	130.63	1.48584	0.0604586	0.00324357	1.50774	12.5431	0.191688	1.56846	2.41459	0.709531	0.058299	0.669837	0.587339	1.02992	13.0353	9.05801	2.19881	0.107004	0.105729	0.0201038	0.603652	3.50355	6.41581
TCGA-J4-AAU2-01	1.36317	20.7886	0.479503	0.097673	1.40634	0.135351	1.21838	0.311147	2.55473	4.18372	5.73099	0.0700892	0.0351362	0.446685	0.0710056	1.11518	1.43306	1.09707	0	63.3827	1.19301	0.0684018	0.0224261	1.30913	8.0615	0.287973	0.300828	3.15232	0.0197545	0.0503849	2.96957	0.487303	0.727366	17.833	5.85122	3.73587	0.0429575	0.0243671	0	0.506271	3.22099	9.16417
TCGA-J9-A52B-01	1.31935	29.2934	0.816746	0.129869	2.47055	0.397823	1.43585	1.19349	9.10403	4.13995	21.5349	0.147197	0.105895	0.449741	0.226587	0.0477217	1.1219	3.54852	0.00856797	23.0376	3.31166	0.154681	0.0333966	1.53162	13.2676	0.536056	0.409452	6.79654	0.727281	0.0625271	4.99747	1.58662	2.57142	39.8978	4.72046	3.67556	0.456095	0.0604786	0	1.84193	6.38089	3.00644
TCGA-J9-A52C-01	2.53753	17.6906	1.01761	0.255102	3.01859	0.520962	14.256	1.61348	10.8793	7.45797	25.0655	0.126169	0.0734148	1.10942	0.148361	0.0937396	3.20277	0.844174	0.323137	91.064	4.87244	0.291241	0.0196802	0.786525	8.75613	0.483411	0.667084	11.9273	2.56184	0.338989	4.0177	2.88158	2.95911	13.0413	153.648	7.11435	0.425846	0.0712788	0	1.84577	3.10696	11.0332
TCGA-J9-A52E-01	2.03905	7.61008	22.3858	0.148313	2.00225	0.775019	1.61127	4.07955	5.64284	2.1322	35.4944	2.93953	0.0313842	0.916915	0.0126847	0.0320583	2.08095	1.88428	0	3.29864	5.74059	0.0722308	0.0280438	4.90569	16.0513	0.462414	0.400456	11.6218	1.01282	0.138614	1.95366	2.63407	5.6103	12.0719	16.4537	4.33948	0.0895307	0.0914132	0	2.06913	5.94127	13.3297
TCGA-J9-A8CK-01	1.39183	26.3186	1.28779	0.0830948	0.942646	0.523223	0.817787	0.299466	4.79907	2.17222	23.5104	0.0321073	0.014946	0.158937	0.0704755	0.165392	1.542	1.0364	0	18.1471	3.05373	0.19613	0.0133552	1.38686	10.8196	0.136415	0.235976	8.94655	0.751602	0.140025	1.98072	1.68503	0.333668	15.209	13.0296	4.24188	0.090011	0.266037	0.00919734	1.32609	3.86339	8.51535
TCGA-J9-A8CL-01	3.16513	4.53798	0.744907	0.198644	2.55493	0.537948	0.412336	0.583611	5.04687	8.99379	22.5261	0.133487	0.0745658	0.511238	0.0627864	0.206287	1.51706	0.425432	0.0170939	16.4296	4.27517	0.0620969	0.0333147	3.21943	14.2221	0.388902	0.516566	6.1014	0.798862	0.174647	1.06299	2.23788	2.17165	15.101	10.9957	8.68114	0.118176	1.02561	0.137657	2.3388	4.06549	5.35695
TCGA-J9-A8CM-01	1.23867	2.10863	0.43775	0.111125	1.70819	0.488786	0.612157	0.254154	4.73808	23.7268	18.2674	0.112299	0.0307502	0.34077	0.124284	0.141348	1.89943	1.18223	0	9.24152	3.30383	0.0409731	0.0109909	1.50139	11.8882	0.220522	0.261578	8.23428	1.0085	0.0370402	1.25178	1.61785	0.434366	7.206	12.4815	5.18819	0.0994184	0	0	2.03944	4.02377	7.05224
TCGA-J9-A8CN-01	4.06083	47.0341	0.257089	0.0733729	0.691498	0.0824121	10.131	0.267735	8.98237	1.29491	5.04968	0.0113404	0.0369525	0.132955	0.0853441	1.22675	3.0178	0.176079	0.0290442	133.197	0.968522	0.00799308	0.00471707	1.20065	6.0951	0.0929226	0.316379	2.42002	0	0.0635874	3.69167	0.518004	0.109281	11.1807	9.14081	19.0309	0.0501979	0	0	0.402578	3.15852	9.17225
TCGA-J9-A8CP-01	0.398742	44.5271	0.253297	0.137352	1.67171	0.494561	1.17163	0.185627	7.16129	6.8099	14.7406	0.0223462	0.0884183	0.576376	0.115617	0.557843	3.24044	0.356094	0.0357698	51.0187	1.98077	0.0236256	0.01859	0.82212	9.90884	0.122069	1.20663	6.3072	1.07122	0.052208	8.1477	1.47137	0.399009	11.6435	25.0941	3.26269	0.019783	0.0504975	0.0096018	1.29228	3.88571	9.00235
TCGA-KC-A4BL-01	1.78264	41.1785	0.428281	0.473006	2.52171	1.06407	3.51921	0.70917	9.66881	4.0496	13.3943	0.205613	0.127617	0.392842	0.0752198	0.0678948	4.71041	3.78059	0.087767	65.494	5.96431	0.75521	0.0237571	0.947899	12.0172	0.388263	0.724745	13.1559	9.15204	0.0854005	2.67836	1.51537	1.5864	19.0645	39.4768	6.67127	0.758451	0.0258133	0.0490825	1.25577	5.01585	9.53108
TCGA-KC-A4BN-01	0.361219	78.0987	0.378692	0.0790322	0.52874	0.170364	2.85747	0.450973	20.6204	6.36945	4.44741	0.0610752	0.056861	0.265204	0.0766056	0.403349	1.49611	0.82075	0.0434505	44.0965	0.78154	0.254461	0.0169363	1.2927	8.89095	0.0947351	0.513004	2.03035	0.538732	0.10147	1.71125	0.633144	1.00015	15.5758	22.8524	14.8788	0.672867	0	0.0466543	0.34193	3.24489	6.30888
TCGA-KC-A4BR-01	1.16654	28.4644	0.22673	0.112161	1.22344	0.257684	5.90088	0.331586	24.4051	2.40307	10.1067	0.0108346	0.0857397	0.516573	0.132499	0.347749	6.36529	0.548949	1.31807	24.6661	1.85767	0.514708	0.0180268	0.72635	9.12143	0.101931	1.17007	10.5919	0.291121	0.131629	7.03808	0.847653	0.902816	14.0571	205.381	7.16149	0.306939	0.0489677	0.121042	0.538475	3.0013	9.85441
TCGA-KC-A4BV-01	0.879203	2.10354	0.99928	0.280324	2.46198	0.526304	0.874802	0.928791	6.76898	22.9608	19.6755	0.237596	0.104095	0.69913	0.0525904	0.182756	1.85311	0.702412	0	16.6678	2.64952	0.0433441	0.0406943	1.99962	9.66926	0.542914	0.452805	7.14393	0.213372	0.065306	2.7927	1.5281	5.41102	30.1804	6.69942	7.55878	0.123731	0.0631664	0	1.61969	4.92649	7.73102
TCGA-KC-A7F3-01	0.822679	11.9662	0.311623	0.115618	0.964079	0.216436	6.31073	0.390634	12.7953	3.28801	7.85506	0.0446741	0.0693193	0.178468	0.149424	0.42485	1.69855	1.34672	0.0444953	36.6719	2.00405	0.134348	0.0165177	1.49747	9.81732	0.153654	0.415447	5.10311	4.94699	0.148442	0.988195	1.0179	0.275745	16.0908	81.3604	5.29064	0.136227	0.0673025	0.0170629	0.659377	2.79126	7.22201
TCGA-KC-A7F5-01	1.49884	8.46281	0.195609	0.0065977	0.201508	0.141473	1.4589	0.142665	1.09354	24.0955	4.88996	0.00509863	0.0379746	0.0478215	0.0575562	0.145463	0.984753	0.108331	0.045704	14.8739	0.537713	0.0129373	0.0593823	2.58443	6.04511	0.0340414	0.192718	3.23473	0.130771	0.0285889	0.725564	0.327044	1.4104	8.70193	1.89825	0.567629	0.0270828	0.0691307	0	0.226541	3.19805	5.87767
TCGA-KC-A7F6-01	0.725186	9.29713	0.271794	0.139626	1.36057	0.277219	1.77371	0.492715	4.11421	3.72348	10.5196	0.0479561	0.0781324	0.374828	0.203008	0.171023	4.4785	1.45001	0.0230291	12.5565	2.5055	0.157175	0.00498688	2.53375	12.4416	0.152814	0.334475	6.20164	4.76619	0.0560204	1.905	0.716585	0.366983	18.4093	19.093	2.36678	0.100831	0	0.010303	0.738631	4.5812	12.1304
TCGA-KC-A7FA-01	1.16327	16.0289	0.360005	0.133568	1.57658	0.38762	1.00687	0.304022	4.9317	4.61839	5.8988	0.059759	0.0556356	0.246279	0.0613266	0.348733	1.94333	0.563821	0	22.7757	2.3726	0.168481	0.0271167	1.46125	10.1385	0.234115	0.210232	3.80696	0.0398106	0.192925	2.69582	1.25132	1.2318	14.323	10.558	3.79744	0.125047	0.0491063	0.00933727	0.948108	2.70226	5.95126
TCGA-KC-A7FD-01	0.374973	3.34574	0.121013	0.0718372	0.616427	0.146704	1.47416	0.226533	14.4265	5.70292	5.63065	0.0323837	0.0344563	0.0723181	0.0522236	0.0329966	1.71808	0.189028	0.0829391	33.1879	0.742317	0.106952	0.0115458	2.0424	11.4742	0.157245	0.328908	1.62761	0.0621525	0.0518804	1.11202	0.638449	0.48252	10.4946	59.7407	1.10888	0.466899	0.0627258	0	0.326341	4.04534	6.22913
TCGA-KC-A7FE-01	0.825163	17.1752	0.176563	0.17239	2.01581	0.605527	0.424511	0.335491	4.24741	1.90509	12.2476	0.0639462	0.12899	0.808023	0.0401033	0.392748	3.28953	1.58512	0.0136479	54.7352	3.09613	0.276439	0.0132993	1.05431	10.9495	0.307268	0.599463	12.1862	3.70325	0.0597596	7.5479	1.07722	0.537678	12.6016	8.52112	10.0822	0.301927	0.144504	0.00915888	1.07889	4.5109	12.9054
TCGA-KK-A59V-01	18.298	6.97217	12.5507	1.10551	24.2638	2.02675	0.536634	8.45501	4.42266	7.38257	11.5573	1.8834	0.216921	1.54796	0.170476	0.415463	1.06514	0.54477	0.00828804	24.7291	14.2753	0.0109483	0.226138	6.75708	12.1737	11.0701	1.40956	7.33505	0.743043	0.205646	0.501076	7.80602	21.3594	25.4089	80.1441	4.51619	0.0974063	0.0877539	0.0333718	3.53977	4.03271	11.3019
TCGA-KK-A59X-01	0.362271	12.8378	0.284845	0.0704553	1.35259	0.728402	2.13551	0.178534	3.90388	4.26408	9.34032	0.0408353	0.00633627	0.361728	2.31766	1.81226	1.23841	0.378199	0.0087154	57.6276	2.76537	0.00575643	0.0169856	2.40374	10.4942	0.177629	0.74112	3.02741	0.573549	0.20353	1.13914	1.99095	1.63576	10.05	16.7235	4.24393	0.0723027	0.0922788	0	1.95779	3.96325	8.51015
TCGA-KK-A59Y-01	1.59909	5.31352	0.446537	0.0358213	0.914322	0.182883	1.27139	0.326776	6.64143	4.2863	5.12814	0.0415235	0.0386583	0.0649101	0.221349	0.197443	0.73494	1.0802	0	46.7796	1.27166	0.0409741	0	1.81055	9.78529	0.231029	0.118335	2.83894	0.278929	0.142285	0.816446	0.464088	0.596286	19.0193	16.9539	1.49462	0.361479	0.125112	0.0118946	0.456485	4.16846	8.66429
TCGA-KK-A59Z-01	1.19779	3.33326	0.26482	0.259388	1.8451	0.288936	4.23656	0.499275	10.477	1.27463	12.9969	0.0121486	0.0339311	0.303854	0.594275	0.375482	2.85189	0.605597	0.171129	24.9457	2.65677	0.14728	0	1.93678	6.72914	0.261768	0.606791	5.56601	2.91559	0.124886	6.76748	1.92453	0.833261	12.0065	65.4706	4.89267	0.118307	0	0.0522007	1.53032	2.82199	4.58359
TCGA-KK-A5A1-01	1.48534	2.58757	0.57568	0.127403	2.74671	0.367313	0.941568	0.24308	2.60563	7.16363	9.45587	0.0579152	0.0862705	0.642791	0.108963	0.302925	0.971114	0.440152	0.0148329	59.4079	2.80662	0.0146955	0.0240901	4.07676	23.8003	0.260127	0.682784	3.64927	0.24757	0.129896	1.90882	2.56665	0.636888	7.39186	5.96195	11.3064	0.148689	0.0261751	0.358347	1.62355	4.27744	2.78185
TCGA-KK-A6DY-01	1.30604	9.55087	0.519052	0.352516	1.84	0.466601	15.3618	0.794022	21.328	16.814	7.06169	0.0756723	0.0986312	0.34699	0.275252	0.287856	1.52263	1.19556	0.445756	36.4144	3.48599	0.125163	0.155282	1.71576	9.66782	0.541975	0.558431	6.29934	3.5798	0.367733	1.42837	1.70622	2.6652	18.8876	157.376	2.0931	0.419819	0.0456007	0	1.16928	3.69168	9.45823
TCGA-KK-A6E0-01	0.611099	31.69	0.124476	0.113681	0.954814	0.275685	1.15153	0.17284	2.74964	3.14137	5.26598	0.0439256	0.0766775	0.171663	0.485526	2.32363	1.81065	0.457672	0.0210936	59.084	1.68389	0.0619205	0.018271	2.27591	8.91261	0.133305	0.410133	3.20241	0.362125	0.0102624	4.08087	0.928508	1.05199	6.08418	4.95723	1.55993	0.111801	0.0992621	0.0283112	0.797276	4.18581	29.2831
TCGA-KK-A6E1-01	0.681753	23.9734	0.413791	0.0230286	0.810519	0.329199	0.983708	0.404591	12.4508	10.0469	6.41401	0.0355925	0.0441821	0.14837	0.0446431	0.0987243	0.917318	1.12951	0	31.1096	2.13782	0.0267593	0.0246747	2.21637	12.6968	0.129619	0.245575	2.60023	0.326029	0.110874	1.38654	1.08386	1.96376	22.9783	6.33854	0.544934	0.0525165	0.0268104	0.0101957	0.586925	4.62528	15.7634
TCGA-KK-A6E2-01	0.336215	3.49534	0.421831	0.0732586	1.92946	0.23121	0.552242	0.423028	10.5097	5.81833	6.02902	0.0823468	0.0335409	0.273542	0.116197	0.15907	0.862987	0.908463	0	42.3982	0.822494	0.34099	0.0342525	1.22444	18.9605	0.37486	0.18527	2.12238	0.0502868	0.0480972	1.38891	0.555212	0.886888	17.369	8.08611	3.11537	0.141246	0	0.00884577	0.452637	5.24435	6.22014
TCGA-KK-A6E3-01	1.86276	2.74768	0.606996	0.25956	3.58404	0.311804	0.738533	0.75316	1.93036	2.69459	8.46023	0.12979	0.0274625	0.498003	0.0665975	0.448837	1.08815	0.867799	0.0151096	70.8351	4.17205	0.177972	0.00981579	0.631844	6.32127	0.372404	0.371652	10.6289	0.360269	0.0992397	1.39199	1.28433	2.76897	18.5526	18.4941	7.94617	0.104457	0.0799903	0	1.12148	1.93482	9.37878
TCGA-KK-A6E4-01	0.809792	1.52335	0.477154	0.0948391	1.23036	0.393811	1.18359	0.461419	3.28519	7.23248	4.65818	0.0684045	0.0181956	0.122207	0.0367709	0.23233	0.488536	1.05411	0.0437983	10.8845	0.828261	0.0647444	0.0203237	1.62182	7.39872	0.195732	0.21986	4.02276	0.0656427	0.0821907	0.36747	0.593575	3.53408	13.3205	13.334	2.29474	0.0778607	0.0220827	0	0.351381	1.6393	9.78134
TCGA-KK-A6E5-01	0.796989	12.5666	0.184987	0.209513	1.89763	0.494255	0.907681	0.263623	4.09917	5.32038	7.9044	0.066997	0.0571764	0.384012	0.231092	0.185832	1.76137	0.574873	0.00714952	90.3904	1.94342	0.0944437	0.0139338	1.51085	9.17363	0.189768	0.482353	5.30507	0.559146	0.114786	1.24733	1.17745	1.89254	13.2493	16.2444	2.99234	0.207593	0	0	0.953905	3.05944	10.6837
[truncated: 172 more rows]

## Sheet: Subtype_Immune_Model_Based
sample	Subtype_Immune_Model_Based
TCGA-A5-A0GI-01	Wound Healing (Immune C1)
TCGA-S9-A7J2-01	Immunologically Quiet (Immune C5)
TCGA-EK-A2RE-01	IFN-gamma Dominant (Immune C2)
[truncated: 9,123 more rows]

## Sheet: IPS_genes
GENE	NAME	CLASS	WEIGHT
[truncated: 162 more rows]

[truncated: 1 more sheets: output_IPS]
